# Supplementary material for: Temporal and spatial differences between taxonomic and trait biodiversity in a large marine ecosystem: Causes and consequences
Source: PLoS One. 2017 Dec 18;12(12):e0189731. doi: 10.1371/journal.pone.0189731 (PMC5734758; doi:10.1371/journal.pone.0189731)
Supplement: S1 Dataset — (XLSX) [file pone.0189731.s007.xlsx]

## Sheet: Sheet1
Year	Subarea	Agonus cataphractus	Amblyraja radiata	Ammodytidae	Anarhichas lupus	Anguilla anguilla	Argentina silus	Argentina sphyraena	Arnoglossus laterna	Brosme brosme	Buglossidium luteum	Callionymus spp.	Chelidonichthys cuculus	Chelidonichthys lucerna	Ciliata mustela	Ciliata septentrionalis	Cyclopterus lumpus	Dicentrarchus labrax	Dipturus batis	Echiichthys vipera	Enchelyopus cimbrius	Entelurus aequoreus	Eutrigla gurnardus	Gadiculus argenteus	Gadus morhua	Gaidropsarus vulgaris	Galeorhinus galeus	Gasterosteus aculeatus	Glyptocephalus cynoglossus	Helicolenus dactylopterus	Hippoglossoides platessoides	Hippoglossus hippoglossus	Lepidorhombus whiffiagonis	Leucoraja fullonica	Leucoraja naevus	Limanda limanda	Liparis liparis	Liparis montagui	Lophius budegassa	Lophius piscatorius	Lumpenus lampretaeformis	Melanogrammus aeglefinus	Merlangius merlangus	Merluccius merluccius	Microchirus variegatus	Microstomus kitt	Molva molva	Mullus surmuletus	Mustelus spp.
1983	32F1	3.3159	0	0	0	0	0	0	0	0	6.86422	0	0	0	9.3312	0	0	0	0	30.2415	0	0	0	0	2.91681e+06	0	0	0	0	0	0	0	0	0	0	61953.4	0	0	0	0	0	0	1.44798e+06	0	0	1853.24	0	0	0
1983	32F2	0	0	0	0	0	0	0	0	0	0	0	0	350.006	0	0	0	0	0	0	0	0	2737.29	0	8.1201e+06	0	0	0	0	0	0	0	0	0	0	2.26436e+06	0	0	0	0	0	0	4.89142e+06	0	0	31508.8	0	0	0
1983	33F1	5.94703	0	0	0	0	0	0	0	0	0	0	0	0	0	0	0	0	0	0	0	0	16.883	0	1.34039e+06	0	0	0	0	0	0	0	0	0	0	174421	17.3705	0	0	0	0	0	4.63241e+06	0	0	20677.5	0	0	0
1983	33F2	0	0	0	0	0	0	0	0	0	0	0	0	0	0	0	0	0	0	0	0	0	0	0	17290.5	0	0	0	0	0	0	0	0	0	0	1.4744e+06	0	0	0	0	0	0	2.03178e+07	0	0	0	0	0	0
1983	34F2	31.3384	0	0	0	0	0	0	0	0	0	0	0	0	0	0	0	0	0	1274.73	0	0	245.354	0	159335	0	0	0	0	0	0	0	0	0	0	284245	0	0	0	0	0	0	3.71866e+06	0	0	0	0	0	0
1983	34F3	0	0	71.151	0	0	0	0	0	0	0	122.921	0	0	0	0	0	0	0	0	0	0	0	0	398161	0	0	0	0	0	0	0	0	0	0	2.66186e+06	0	0	0	0	0	9496.72	6.75877e+06	0	0	0	0	0	0
1983	35F1	0	0	0	0	0	0	0	0	0	0	0	0	0	0	0	0	0	0	491.975	0	0	22.4202	0	31858.2	0	0	0	0	0	0	0	0	0	0	1.09159e+06	0	0	0	0	0	0	107142	0	0	3040.77	0	0	0
1983	35F2	42.5243	0	0	0	0	0	0	0	0	2797.95	0	0	0	0	8.16327	0	0	0	0	0	0	315.322	0	32594.7	0	0	0	0	0	0	0	0	0	0	416907	0	0	0	0	0	0	44820.9	0	0	0	0	0	0
1983	35F3	0	0	0	0	0	0	0	0	0	0	0	0	0	0	0	0	0	0	0	0	0	0	0	451462	0	0	2.33779	0	0	0	0	0	0	0	2.24309e+06	0	0	0	0	0	0	2.8062e+06	0	0	0	0	0	0
1983	36F0	0	0	0	0	0	0	0	0	0	0	46.381	0	0	0	0	0	0	0	0	0	0	11246.5	0	23006	0	0	0	0	0	0	0	0	0	0	3.15633e+06	0	0	0	0	0	0	352286	0	0	0	0	0	0
1983	36F1	0	0	0	0	0	0	0	0	0	0	46.381	0	0	0	0	0	0	0	0	0	0	0	0	343313	0	0	0	0	0	76.6178	0	0	0	0	1.1218e+06	0	0	0	0	0	0	98388.3	0	0	0	0	0	0
1983	36F2	96.9172	0	0	0	0	0	0	0	0	578.123	1768.75	0	0	4.3904	0	4401.91	0	0	0	17961.3	0	234.34	0	8.02035e+06	0	0	0	0	0	94054.6	0	0	0	0	9.76832e+06	0	0	0	0	0	0	2.41239e+06	0	0	0	0	0	0
1983	36F3	0	0	0	0	0	0	0	0	0	0	311.42	0	0	0	0	0	0	0	0	897.263	0	0	0	477295	0	0	0	0	0	24275.2	0	0	0	0	4.56325e+06	0	0	0	0	0	0	2.52164e+06	0	0	1853.24	0	0	0
1983	36F4	19.2893	0	0	0	0	0	0	8.12662	0	696.475	1028.46	0	0	0	0	0	0	0	0	473.668	0	0	0	281041	0	0	1.55853	0	0	577.023	0	0	0	0	5.72097e+06	0	0	0	0	0	0	7081.74	0	0	0	0	0	0
1983	36F5	349.504	0	0	0	0	0	0	100.243	0	469.248	1146	0	0	0	0	0	0	0	0	0	0	51.3197	0	324385	0	0	0.792361	0	0	0	0	0	0	0	8.52093e+06	0	0	0	0	0	0	33540.8	0	0	0	0	0	0
1983	37F0	0	0	0	0	0	0	0	0	0	0	0	0	0	0	0	0	0	0	0	0	0	5763.07	0	30318.6	0	0	0	0	0	924.985	0	0	0	0	217740	0	0	0	0	0	8560.1	137528	0	0	0	0	0	0
1983	37F1	0	0	0	0	0	0	0	0	0	0	0	0	0	0	0	0	0	0	0	0	0	3326.48	0	1.18419e+07	0	0	0	0	0	0	0	0	0	0	4919.7	0	0	0	0	0	2587.49	242178	0	0	2306.17	0	0	0
1983	37F2	0	0	0	0	0	0	0	0	0	0	0	0	0	0	0	0	0	0	0	0	0	138.977	0	314575	0	0	0	0	0	0	0	0	0	0	42.3329	0	0	0	0	0	0	6335.65	0	0	0	0	0	0
1983	37F3	0	0	0	0	0	0	0	0	0	0	0	0	0	0	0	0	0	0	0	0	0	2354.21	0	1.10134e+06	0	0	0	0	0	1124.62	0	0	0	0	17735.1	0	0	0	0	0	12066.6	528120	0	0	2039.68	0	0	0
1983	37F4	0	0	0	0	0	0	0	28.516	0	0	15302.7	0	0	0	0	0	0	0	0	59292.9	0	179099	0	1.37282e+06	0	0	0	0	0	401917	0	0	0	0	3.41007e+07	0	0	0	0	0	37525.3	7.92443e+06	0	0	205.745	0	0	0
1983	37F6	0	0	0	0	0	0	0	0	0	0	1940.3	0	0	0	0	0	0	0	0	143.771	0	84.0809	0	6.61296e+06	0	0	0	0	0	431.779	0	0	0	0	1.22463e+08	0	0	0	0	0	9936.84	4.11135e+06	0	0	4652.6	0	0	0
1983	38E9	0	0	0	0	0	0	0	0	0	0	0	0	0	0	0	0	0	0	0	0	0	47141.5	0	79883.6	0	0	0	0	0	8365.05	0	0	0	0	23017.8	0	0	0	0	0	1.70047e+06	7.7269e+06	0	0	156665	0	0	0
1983	38F0	0	0	0	0	0	0	0	0	0	0	0	0	0	0	0	0	0	0	0	0	0	89365.9	0	705538	0	0	0	0	0	787.493	0	0	0	0	47367	0	0	0	0	0	61484.2	2.70468e+06	0	0	3108.84	0	0	0
1983	38F1	0	505.543	0	0	0	0	0	0	0	0	0	0	0	0	0	0	0	0	0	0	0	3526.07	0	22861.6	0	0	0	0	0	15932.8	0	0	0	0	82786.5	0	0	0	0	0	86820.4	63321.9	0	0	0	0	0	0
1983	38F2	0	0	0	0	0	0	0	0	0	0	0	0	0	0	0	0	0	0	0	0	0	186.957	0	186696	0	0	0	0	0	0	0	0	0	0	1.20749e+06	0	0	0	0	0	0	25.6749	0	0	0	0	0	0
1983	38F3	0	0	0	0	0	0	0	0	0	0	0	0	0	0	0	0	0	0	0	0	0	7029.75	0	106405	0	0	0	0	0	25531.3	0	0	0	0	670301	0	0	0	0	0	67147.2	11300.5	0	0	1029.46	0	0	0
1983	38F5	0	0	0	0	0	0	0	0	0	0	11408	0	0	0	0	0	0	0	0	247.384	0	8693.63	0	3.1712e+06	0	0	0	0	0	7772.81	0	0	0	0	2.19835e+07	0	0	0	0	0	42152.1	8.68503e+06	0	0	15634.6	0	0	0
1983	39E8	0	9855.55	0	0	0	0	0	0	0	0	301.717	0	0	0	0	0	0	0	0	8480.79	0	0	0	328737	0	0	0	0	0	44.5172	0	0	0	0	24763.9	0	0	0	0	0	1.13265e+06	1.19712e+07	0	0	30225.2	0	0	0
1983	39E9	19.2893	85939.8	0	24518.7	0	0	0	0	0	0	0	0	0	0	0	0	0	0	0	0	0	46193.4	0	2.25936e+06	0	0	0	0	0	5139.28	0	0	0	0	77923.2	0	0	0	0	0	2.77304e+06	7.14297e+06	0	0	13530.3	0	0	0
1983	39F0	0	954.383	0	0	0	0	0	0	0	0	0	0	0	0	0	0	0	0	0	0	0	130571	0	7.18865e+06	0	0	0	0	0	5527.9	0	0	0	0	43618.1	0	0	0	0	0	959802	2.52952e+06	0	0	2353.62	0	0	0
1983	39F1	0	0	0	0	0	0	0	0	0	0	0	0	0	0	0	0	0	0	0	0	0	670986	0	1.46181e+06	0	0	0	0	0	53053.5	0	0	0	0	750440	0	0	0	0	0	4.17254e+06	2.5835e+06	0	0	20979.2	0	0	0
1983	39F2	38.8663	41586.2	0	0	0	0	0	0	0	0	7.20881	0	0	0	0	0	0	0	0	0	0	30201.3	0	646559	0	0	0	0	0	16139.1	0	0	0	0	1.32013e+06	0	0	0	0	0	0	210265	0	0	11821.9	5547.73	0	0
1983	39F3	0	3768.56	0	0	0	0	0	0	0	0	0	0	0	0	0	0	0	0	0	0	0	1457.43	0	98873.6	0	0	0	1061.54	0	0	0	0	0	0	635232	0	0	0	0	0	585.176	350.257	0	0	353.432	0	0	0
1983	39F4	0	0	0	0	0	0	0	0	0	0	38.9999	0	0	0	0	0	0	0	0	0	0	0	0	1.27531e+07	0	0	0	0	0	12030.8	0	0	0	0	5.6618e+06	0	0	0	0	0	1.16177e+06	556083	0	0	7935.22	0	0	0
1983	39F5	0	37991.5	0	0	0	0	0	0	0	0	211.975	0	0	0	0	0	0	0	0	0	0	5431.36	0	7.96079e+06	0	0	0	0	0	5159.25	0	0	0	0	60736.5	0	0	0	0	0	65526.8	39430.1	0	0	28600.2	0	0	0
1983	40E8	0	8058.5	0	1914.54	0	0	0	0	0	0	0	0	0	0	0	0	0	0	0	0	0	0	0	187286	0	0	0	0	0	1005.29	0	0	0	0	28116.3	0	0	0	7796.57	0	2.96242e+06	1.26626e+07	0	0	3208.95	0	0	0
1983	40E9	0	3521.34	0	4397.48	0	0	0	0	0	0	0	0	0	0	0	0	0	0	0	0	0	461.603	0	109301	0	0	0	0	0	10514.1	0	0	0	0	64080.3	0	0	0	105.455	0	2.01971e+07	1.45524e+06	0	0	45565.6	0	0	0
1983	40F0	0	1120.08	0	0	0	0	0	0	0	0	0	0	0	0	0	0	0	0	0	0	0	2.0707e+07	0	4152.77	0	0	0	0	0	8423.29	0	0	0	0	134525	0	0	0	8303.65	0	9.87013e+06	914050	0	0	23187.1	12499.2	0	0
1983	40F1	0	18619.9	0	0	0	0	0	0	0	0	0	0	0	0	0	0	0	0	0	0	0	3.69823e+07	0	175419	0	0	0	0	0	5199.55	0	0	0	0	30749.1	0	0	0	0	0	863256	319179	0	0	3937.57	0	0	0
1983	40F2	0	5884.71	0	0	0	0	0	0	0	0	0	0	0	0	0	0	0	0	0	0	0	1506.11	0	8923.11	0	0	0	11041.5	0	55301	0	0	0	0	136751	0	0	0	0	0	36762.6	33841.1	0	0	57189.9	0	0	0
1983	40F3	0	0	0	0	0	0	0	0	0	0	0	0	0	0	0	14493.5	0	0	0	0	0	1048.35	0	73273.5	0	0	0	3925.75	0	16432.5	0	0	0	0	20797.6	0	0	0	0	0	10472.7	16850.8	0	0	57524.2	0	0	0
1983	40F4	0	0	0	0	0	0	0	0	0	0	0	0	0	0	0	0	0	0	0	0	0	138.977	0	88375.1	0	0	0	0	0	261.137	0	0	0	0	1279.79	0	0	0	0	0	0	305.879	0	0	2259.64	0	0	0
1983	40F5	0	0	0	10481	0	0	0	0	0	0	26.5554	0	0	0	0	0	0	0	0	0	0	0	0	1.00015e+06	0	0	0	0	0	338675	0	0	0	0	3.55651e+06	0	0	0	0	0	197036	312150	0	0	1100.85	0	0	0
1983	40F6	0	15371.5	0	0	0	0	0	0	0	0	8474.39	0	0	0	0	0	0	0	0	18223.1	0	0	0	1.58862e+06	0	0	0	633.499	0	1.49403e+06	0	0	0	0	2.92746e+07	0	0	0	0	85.097	16960.7	1.23751e+07	0	0	13749.8	0	0	0
1983	41E7	0	0	0	0	0	0	0	0	0	0	0	0	0	0	0	0	0	0	0	0	0	0	0	160647	0	0	0	0	0	271098	0	0	0	0	235444	0	0	0	0	0	4.40015e+06	2.08906e+06	0	0	19532.9	0	0	0
1983	41E8	0	0	0	0	0	0	0	0	0	0	0	0	0	0	0	0	0	0	0	0	0	0	0	2.06706e+06	0	0	0	0	0	73007.7	0	0	0	0	245044	0	0	0	0	0	3.30629e+06	322748	0	0	176617	0	0	0
1983	41E9	0	0	0	0	0	0	0	0	0	0	0	0	0	0	0	0	0	0	0	0	0	0	0	1.23709e+06	0	0	0	0	0	110239	0	0	0	0	646806	0	0	0	0	0	516408	675695	0	0	233104	0	0	0
1983	41F0	0	8589.58	0	0	0	0	0	0	0	0	0	0	0	0	0	0	0	0	0	0	0	1.79963e+06	0	102669	0	0	0	0	0	28222.7	0	0	0	0	18601.9	0	0	0	0	0	3.18783e+06	470036	0	0	122240	0	0	0
1983	41F1	0	806.191	0	12732.8	0	0	0	0	0	0	0	0	0	0	0	0	0	0	0	0	0	0	0	36002.4	0	0	0	1061.54	0	82223.3	0	0	0	0	1506.3	0	0	0	0	0	2.88132e+07	3.67978e+06	0	0	9880.01	0	0	0
1983	41F2	0	20146.9	0	0	0	0	0	0	0	0	0	0	0	0	0	0	0	0	0	0	0	278.819	0	258565	0	0	0	759.067	0	92107.3	0	0	0	0	332473	0	0	0	0	0	262196	135566	0	0	36677.2	0	0	0
1983	41F3	0	8949.36	0	24355.1	0	0	0	0	0	0	0	0	0	0	0	0	0	0	0	0	0	355.013	0	274052	0	0	0	0	0	61089.5	0	0	0	0	95979.2	0	0	0	0	0	102594	42919	0	0	36238.6	0	0	0
1983	41F4	0	0	0	5127.21	0	0	0	0	0	0	117.918	0	0	0	0	0	0	0	0	0	0	0	0	528255	0	0	0	901.334	0	56431.5	0	0	0	0	95572.5	0	0	0	0	0	5069.92	178082	0	0	297036	0	0	0
1983	41F5	0	1209.81	0	0	0	0	0	0	0	0	0	0	0	0	0	0	0	0	0	0	0	0	0	296648	0	0	0	0	0	221633	0	0	0	0	1.21535e+06	0	0	0	0	0	11675.3	838721	0	0	6488.11	0	0	0
1983	41F6	0	0	0	0	0	0	0	0	0	0	0	0	0	0	0	0	0	0	0	0	0	0	0	270112	0	0	0	0	0	1805.02	0	0	0	0	1.91565e+06	0	0	0	0	0	1.32838e+06	464259	0	0	9788.85	0	0	0
1983	41F7	10.7683	0	0	0	0	0	0	0	0	0	0	0	0	0	0	0	0	0	0	0	0	0	0	2.20778e+06	0	0	0	0	0	2454.25	0	0	0	0	1.07939e+07	0	0	0	0	0	4620.59	380917	0	0	27960.2	0	0	0
1983	42E8	0	0	0	0	0	0	0	0	0	0	0	0	0	0	0	0	0	0	0	0	0	0	0	131973	0	0	0	0	0	0	0	0	0	0	1.78677e+06	0	0	0	0	0	2.61213e+06	3.03731e+06	0	0	26657.3	0	0	0
1983	42E9	0	0	0	0	0	0	0	0	0	0	0	0	0	0	0	0	0	0	0	0	0	0	0	2518.55	0	0	0	0	0	99354.5	0	0	0	0	255312	0	0	0	0	0	1.08249e+07	511650	0	0	57831.2	0	0	0
1983	42F0	0	738.337	0	0	0	0	0	0	0	0	0	0	0	0	0	0	0	0	0	0	0	68958.9	0	205430	0	0	0	3390.08	0	0	0	0	0	0	14008.3	0	0	0	0	0	8.42891e+06	118689	10.0979	0	36437.5	0	0	0
1983	42F1	0	1120.08	0	0	0	0	0	0	0	0	0	0	0	0	0	0	0	0	0	0	0	0	0	458594	0	0	0	0	0	7629.1	0	0	0	0	365.918	0	0	0	5049.43	0	3.84301e+07	839911	0	0	2135.29	0	0	0
1983	42F2	0	0	0	0	0	0	0	0	0	0	0	0	0	0	0	11559.6	0	0	0	0	0	1837.59	0	2694.19	0	0	0	0	0	31797.9	0	0	0	0	120351	0	0	0	0	0	77321.6	32299	0	0	15612.5	0	0	0
1983	42F3	0	0	0	0	0	0	0	0	0	0	0	0	0	0	0	0	0	0	0	0	0	0	0	0	0	0	0	828.036	0	0	0	0	0	0	1319.29	0	0	0	0	0	6986.01	0	0	0	0	0	0	0
1983	42F4	0	0	0	0	0	0	0	0	0	0	0	0	0	0	0	0	0	0	0	0	0	0	0	1.89532e+06	0	0	0	0	0	0	0	0	0	0	0	0	0	0	0	0	0	0	0	0	12982.8	0	0	0
1983	42F5	0	0	0	0	0	0	0	0	0	0	0	0	0	0	0	0	0	0	0	0	0	0	0	1.13955e+06	0	0	0	0	0	0	0	0	0	0	5603.75	0	0	0	0	0	768433	181622	0	0	507.679	0	0	0
1983	42F6	0	0	0	16248.5	0	0	0	0	0	0	0	0	0	0	0	0	0	0	0	0	0	0	0	1.72792e+06	0	0	0	0	0	0	0	0	0	0	24298.7	0	0	0	0	0	3.02492e+06	3375.91	0	0	11577.6	0	0	0
1983	42F7	0	0	0	8794.96	0	0	0	0	0	0	0	0	0	0	0	0	0	0	0	0	0	0	0	202631	0	0	0	0	0	229.044	0	0	0	0	3636.78	0	0	0	0	0	1.40962e+06	16414.9	0	0	2683.52	0	0	0
1983	43E8	0	0	0	0	0	0	0	0	0	0	0	0	0	0	0	0	0	0	0	0	0	0	0	246495	0	0	0	0	0	352192	0	0	0	0	13593.7	0	0	0	0	0	1.57519e+07	5.07862e+06	0	0	627517	0	0	0
1983	43E9	0	0	0	0	0	0	0	0	0	0	0	0	0	0	0	0	0	0	0	0	0	0	0	1.41805e+06	0	0	0	14545.1	0	557901	0	0	0	0	43492.5	0	0	0	0	0	1.14326e+07	3.04632e+06	0	0	309106	0	0	0
1983	43F0	24.8366	1403.7	0	4632.14	0	0	0	0	0	0	0	0	0	0	0	0	0	0	0	0	0	211929	0	331554	0	0	0	1240.96	0	7932.74	0	0	0	0	10733.4	0	0	0	0	0	2.78661e+07	1.85801e+06	0	0	658802	0	0	0
1983	43F1	0	131024	0	0	0	0	0	0	0	0	0	0	0	0	0	0	0	0	0	0	0	964.241	0	1.65037e+06	0	0	0	25594.8	0	0	0	0	0	0	0	0	0	0	0	0	4.1511e+07	2.04724e+06	0	0	0	0	0	0
1983	43F2	0	0	0	0	0	0	0	0	0	0	0	0	0	0	0	0	0	0	0	0	0	0	0	1.53639e+06	0	0	0	0	0	425.074	0	0	0	0	327.77	0	0	0	0	0	2.59231e+06	53649.9	0	0	16798.2	0	0	0
1983	43F3	0	0	0	0	0	0	0	0	0	0	0	0	0	0	0	0	0	0	0	0	0	0	0	23977	0	0	0	0	0	3386.79	0	0	0	0	7848.95	0	0	0	0	0	139479	5481.78	0	0	5131.86	0	0	0
1983	43F4	0	0	0	0	0	0	0	0	0	0	0	0	0	0	0	0	0	0	0	0	0	0	0	0	0	0	0	0	0	0	0	0	0	0	8101.98	0	0	0	0	0	1279.32	0	0	0	0	0	0	0
1983	43F5	0	0	0	0	0	0	0	0	0	0	0	0	0	0	0	0	0	0	0	0	0	0	0	844495	0	0	0	1662.63	0	22.905	475.18	0	0	0	472.009	0	0	0	0	0	6.26555e+06	174553	0	0	0	0	0	0
1983	43F6	0	0	0	0	0	0	0	0	0	0	0	0	0	0	0	0	0	0	0	0	0	0	0	1.75142e+06	0	0	0	0	0	350.41	0	0	0	0	188.925	0	0	0	0	0	3.05321e+07	66534.6	0	0	0	0	0	0
1983	43F7	0	0	0	3346.24	0	0	0	0	0	0	0	0	0	0	0	0	0	0	0	0	0	0	0	3.28539e+06	0	0	0	0	0	0	0	0	0	0	327.77	0	0	0	0	0	7.661e+06	133145	0	0	2259.64	0	0	0
1983	44E6	0	0	0	0	0	0	0	0	0	0	0	0	0	0	0	0	0	0	0	135.616	0	0	0	1678	0	0	0	0	0	0	0	0	0	12303.7	0	0	0	0	48356.2	0	282422	710783	0	0	10790.2	0	0	0
1983	44E7	0	0	0	3540.77	0	0	0	0	0	0	0	0	0	0	0	0	0	0	0	0	0	74.4944	0	76812.4	0	0	0	0	0	0	0	0	0	0	0	0	0	0	7060.34	0	2.31939e+06	1.61169e+06	10.0979	0	31318.1	4165.65	0	0
1983	44E8	0	0	0	0	0	0	0	0	0	0	13.1261	0	0	0	0	0	0	0	0	0	0	138.977	0	179790	0	0	0	3167.68	0	0	0	0	0	0	16457.4	0	0	0	46265.4	0	871047	754919	0	0	26216.7	0	0	0
1983	44E9	0	8619.13	0	0	0	0	0	0	0	0	0	0	0	0	0	0	0	0	0	0	0	0	0	355789	0	0	0	38744.1	0	51810.8	0	0	0	0	365.918	0	0	0	0	0	7.82653e+06	1.88922e+06	10.0979	0	0	0	0	0
1983	44F0	0	111843	0	0	0	0	0	0	0	0	0	0	0	0	0	0	0	0	0	0	0	0	0	1.3325e+06	0	0	0	135756	0	27163.1	0	0	0	0	0	0	0	0	0	0	8.29774e+06	9.97871e+06	0	0	0	0	0	0
1983	44F1	0	443098	0	0	0	0	0	0	0	0	0	0	0	0	0	0	0	0	0	0	0	0	0	901742	0	0	0	7628.18	0	8947.41	0	0	0	0	1615.14	0	0	0	6223.39	0	9.4825e+06	1.09048e+06	0	0	700.434	1113.51	0	0
1983	44F2	0	0	0	0	0	0	0	0	0	0	0	0	0	0	0	54638.9	0	0	0	0	0	0	0	1.97204e+06	0	0	0	1338.28	0	2069.47	0	0	0	0	539.647	0	0	0	0	0	205377	600.346	0	0	1574.98	0	0	0
1983	44F3	0	0	0	0	0	0	0	0	0	0	0	0	0	0	0	3721.21	0	0	0	0	0	0	0	24712.2	0	0	0	0	0	908.186	0	0	0	0	6489.26	0	0	0	0	0	670201	680.306	0	0	0	0	0	0
1983	44F4	0	0	0	0	0	0	0	0	0	0	0	0	0	0	0	0	0	0	0	0	0	0	0	10688.4	0	0	0	0	0	0	0	0	0	0	15380.8	0	0	0	0	0	2.2997e+06	8464.13	0	0	567.188	0	0	0
1983	44F5	0	0	0	0	0	0	0	0	0	0	0	0	0	0	0	0	0	0	0	0	0	0	0	6761.43	0	0	0	0	0	0	0	0	0	0	0	0	0	0	0	0	1.84338e+06	24314	0	0	0	0	0	0
1983	45E7	0	0	0	0	0	0	0	0	0	0	0	0	0	0	0	0	0	0	0	0	0	0	0	27632.9	0	0	0	0	0	0	0	0	0	9921.21	0	0	0	0	0	0	298135	548078	0	0	11074.3	0	0	0
1983	45E8	0	19419	0	0	0	0	0	0	0	0	91.059	0	0	0	0	0	0	0	0	0	0	0	0	254976	0	0	0	21067.8	0	5430.97	0	0	0	0	0	0	0	0	110311	0	651317	4.12911e+06	0	0	0	0	0	0
1983	45F0	0	954.383	0	0	0	0	0	0	0	0	0	0	0	0	0	0	0	0	0	218.907	0	0	0	137235	0	0	0	0	0	5854.07	0	0	0	0	0	0	0	0	0	0	897651	1.59514e+06	3650.81	0	0	0	0	0
1983	45F1	0	18714.9	0	12872.5	0	0	0	0	0	0	0	0	0	0	0	0	0	0	0	0	0	398.04	0	493773	0	0	0	3925.75	0	45968.6	0	0	0	0	66.148	0	0	0	15409.2	0	2.11754e+07	1.48951e+06	0	0	312.496	0	0	0
1983	45F2	0	0	0	0	0	0	0	0	0	0	0	0	0	0	0	0	0	0	0	0	0	0	0	87727.8	0	0	0	0	0	77718.9	0	0	0	0	35932.4	0	0	0	0	0	7.12377e+06	68901.1	0	0	205.745	0	0	0
1983	45F3	0	0	0	0	0	0	0	0	0	0	0	0	0	0	0	0	0	0	0	0	0	0	0	143996	0	0	0	901.334	0	23949	0	0	0	0	14660.9	0	0	0	0	0	1.4769e+07	33880.4	0	0	1228.52	0	0	0
1983	45F4	0	0	0	0	0	0	0	0	0	0	0	0	0	0	0	0	0	0	0	0	0	0	0	1.66279e+06	0	0	0	3511.63	0	7850.87	0	0	0	0	0	0	0	0	0	0	5.90044e+06	492517	0	0	312.496	18810.4	0	0
1983	46E7	0	0	0	0	0	0	0	0	0	0	0	0	0	0	0	0	0	2146.48	0	0	0	0	0	115834	0	0	0	0	0	0	0	0	0	0	0	0	0	0	10232.6	0	3.27652e+07	6.98163e+06	0	0	41919.3	0	0	0
1983	46E8	0	139751	0	0	0	0	152.477	0	0	0	122.921	0	0	0	0	0	0	0	0	0	0	3983.95	0	522161	0	0	0	6449.11	0	119574	0	396.254	0	2549.21	408.832	0	0	0	13398.2	0	1.49837e+07	1.24812e+07	2837.9	0	0	0	0	0
1983	46E9	0	13948	0	0	0	0	299.714	0	0	0	7.20881	0	0	0	0	0	0	0	0	0	0	100.287	0	394606	0	0	0	35058.4	0	1878.08	0	0	0	0	116.811	0	0	0	0	0	2.90067e+06	8.75407e+06	0	0	0	0	0	0
1983	46F0	0	0	0	0	0	0	0	0	0	0	0	0	0	0	0	0	0	0	0	0	0	355.013	0	2.4508e+06	0	0	0	17.4329	0	7009.33	0	0	0	0	0	0	0	0	0	0	6.34591e+07	2.24005e+07	792.237	0	273.451	0	0	0
1983	46F2	0	0	0	10907.3	0	0	0	0	0	0	0	0	0	0	0	0	0	0	0	0	0	4182.53	0	4.29615e+06	0	0	0	0	0	35285.4	0	0	0	0	0	0	0	0	0	0	6.58811e+07	4.23169e+06	0	0	0	13908.5	0	0
1983	46F3	0	0	0	12732.8	0	0	0	0	0	0	0	0	0	0	0	0	0	0	0	0	0	0	0	631416	0	0	0	1238.68	0	51666.5	0	0	0	0	0	0	0	0	0	0	1.11658e+07	901567	0	0	0	0	0	0
1983	47E8	0	4364.94	0	0	0	0	0	0	0	0	0	0	779.789	0	0	0	0	0	0	0	0	782087	0	5758.75	0	0	0	0	0	80239.5	0	184.875	0	0	195226	0	0	0	0	0	6.05322e+07	1.55744e+07	0	0	78913.4	24993.3	0	0
1983	47E9	0	32017.1	0	7906.15	0	0	115.497	0	0	0	0	0	0	0	0	0	0	0	0	0	0	28078.4	0	3.2933e+06	0	0	0	746.971	0	13331.8	0	75.009	0	18534.2	3630.71	0	0	0	0	0	9.29578e+07	2.01035e+07	40459.2	0	452.65	0	0	0
1983	47F0	0	38887.8	0	0	0	0	0	0	0	0	0	0	0	0	0	0	0	0	0	0	0	0	0	1.96156e+06	0	0	0	24589.4	0	26112.9	0	0	0	0	0	0	0	0	5049.43	0	5.44425e+06	3.30825e+06	0	0	0	0	0	0
1983	47F1	0	8573.77	0	0	0	0	0	0	0	0	0	0	0	0	0	0	0	0	0	0	0	0	0	2.38305e+06	0	0	0	427.631	0	64957.5	0	0	0	0	3713.84	0	0	0	0	0	6.60032e+07	1.2659e+06	0	0	2294.38	0	0	0
1983	47F2	0	0	0	0	0	0	0	0	0	0	0	0	0	0	0	0	0	0	0	0	0	0	0	202010	0	0	0	0	0	64.6256	0	0	0	0	0	0	0	0	0	0	3.13123e+06	75957.7	0	0	0	0	0	0
1983	48F0	0	6290.51	0	0	0	0	0	0	0	0	0	0	0	0	0	0	0	0	0	0	0	0	0	150891	0	0	0	715.714	0	29444.9	0	0	0	0	0	0	0	0	0	0	2.53467e+06	647858	0	0	0	0	0	0
1983	49E8	0	0	0	0	0	0	0	0	0	0	0	0	0	0	0	0	0	3256.22	0	0	0	69.7867	0	1795.25	0	0	0	0	0	0	0	0	0	5530.88	0	0	0	0	1006.64	0	1.53987e+06	418903	0	0	3115.79	0	0	0
1983	49F1	0	0	0	0	0	0	0	0	0	0	0	0	0	0	0	0	0	0	0	0	0	0	0	0	0	0	0	0	0	0	0	0	0	0	0	0	0	0	0	0	393578	190313	0	0	0	0	0	0
1983	50F0	0	0	0	0	0	0	0	0	0	0	0	0	0	0	0	0	0	0	0	0	0	880.738	0	4.52218e+06	0	0	0	0	0	755.086	0	0	0	0	0	0	0	0	0	0	1.63877e+07	286500	0	0	0	0	0	0
1983	50F1	0	0	0	0	0	0	0	0	0	0	0	0	0	0	0	0	0	0	0	0	0	0	0	4.40019e+06	0	0	0	0	0	0	0	0	0	0	0	0	0	0	0	0	2.41374e+07	1.43007e+06	0	0	0	0	0	0
1983	51F0	0	0	0	0	0	0	0	0	0	0	0	0	0	0	0	0	0	0	0	0	0	0	0	2526.59	0	0	0	0	0	0	0	0	0	0	0	0	0	0	0	0	9.14201e+06	1.34593e+06	0	0	0	0	0	0
1984	32F1	14.2828	0	0	0	0	0	0	0	0	0	0	0	0	0	0	0	0	0	0	0	0	138.977	0	1.06934e+06	22.5139	0	0	0	0	90.0028	0	0	0	0	117303	0	0	0	0	0	0	3.28233e+06	0	0	1316.79	0	0	0
1984	32F2	0	0	0	0	0	0	0	0	0	0	0	0	0	0	0	0	0	0	0	0	0	0	0	776668	0	0	0	0	0	0	0	0	0	0	100953	0	0	0	0	0	0	1.7999e+06	0	0	3935.47	0	0	0
1984	33F1	24.4875	0	0	0	0	0	0	0	0	0	135.417	0	0	0	45.4246	0	0	0	22.836	0	0	0	0	6.28419e+06	0	0	0	0	0	0	0	0	0	0	220767	0	0	0	0	0	0	3.45294e+06	0	0	4396.74	0	0	0
1984	33F2	10.5367	0	0	0	0	0	0	28.516	0	20.9471	73.584	0	0	0	16.5918	0	0	0	33.4813	46.4642	0	315.322	0	4.60949e+06	0	0	0	0	0	0	0	0	0	0	698638	0	0	0	0	0	0	2.11673e+07	0	0	0	0	0	0
1984	34F2	10.7683	0	0	0	0	0	0	0	0	43.9834	18.4979	0	0	0	8.16327	0	0	0	7484	0	0	57.2717	0	777847	0	0	0	0	0	0	0	0	0	0	190475	0	0	0	0	0	0	1.2721e+07	0	0	0	0	0	1406.49
1984	34F3	0	0	0	0	0	0	0	0	0	0	96.2762	0	0	0	0	0	0	0	552.952	0	0	22.4202	0	17001.4	0	0	0	0	0	0	0	0	0	0	943568	0	0	0	0	0	0	8.12553e+06	0	0	0	0	0	0
1984	35F1	218.339	291.978	0	0	0	0	0	0	0	0	959.024	0	0	0	0	0	0	0	39.0811	0	0	0	0	4584.56	0	0	0	0	0	0	0	0	0	0	972104	52.1422	0	0	0	0	0	1.43706e+06	0	0	205.745	0	0	0
1984	35F2	100.025	0	0	0	0	0	0	0	0	2291.82	0	0	0	0	0	0	0	0	22.836	0	0	0	0	204419	0	0	0	0	0	261.137	0	0	0	0	179102	0	0	0	0	0	0	208446	0	0	0	0	0	0
1984	35F3	0	0	0	0	0	0	0	0	0	0	0	0	0	0	0	0	0	0	0	0	0	0	0	162156	0	0	0	0	0	0	0	0	0	0	4.95072e+06	0	0	0	0	0	0	1.02031e+07	0	0	0	0	0	0
1984	36F0	833.479	0	0	0	0	0	0	0	0	0	2071.98	0	0	0	0	0	0	0	93.9644	0	0	84861.7	0	294629	0	0	0	0	0	1121.65	0	0	0	0	6.47681e+06	0	0	0	0	0	35099.3	1.9538e+07	0	0	176.716	0	0	0
1984	36F1	663.746	0	0	0	0	0	0	0	0	70.6269	327.342	0	0	74.6496	0	0	0	0	0	0	0	27562.8	0	3.04648e+06	0	0	0	0	0	1056.67	0	0	0	0	1.01872e+07	0	0	0	0	0	0	7.25245e+06	0	0	205.745	0	0	0
1984	36F2	1.95245	0	0	0	0	0	0	0	0	173.995	63.6385	0	0	0	0	0	0	0	0	5475.01	0	0	0	593144	0	0	0	0	0	63449	0	0	0	0	3.5153e+06	0	0	0	0	0	2944.22	770369	0	0	0	0	0	0
1984	36F3	0	0	0	0	0	0	0	0	0	0	741.662	0	0	0	0	0	0	0	177.118	8.93919	0	12748.3	0	250.956	779.32	0	0	0	0	1896.68	0	0	0	0	1.26425e+07	0	0	0	0	0	0	1.67141e+06	0	0	0	0	0	0
1984	36F4	0	0	0	0	0	0	0	0	0	76.4665	3203.27	0	0	0	0	11559.6	0	0	0	473.668	0	58.2095	0	1.01773e+06	0	0	0	0	0	0	0	0	0	0	9.23895e+06	0	0	0	0	0	206.37	1.46374e+07	0	0	0	0	0	0
1984	36F5	0	0	0	0	0	0	0	0	0	20.9471	0	0	0	0	0	0	0	0	0	0	0	0	0	148976	0	0	0	0	0	1500.36	0	0	0	0	7.46433e+06	0	0	0	0	0	1183.41	7.17262e+06	0	0	0	0	0	0
1984	37F0	0	65386.3	0	0	0	0	0	0	0	0	0	0	0	0	0	0	0	0	0	0	0	0	0	1.11997e+06	0	0	0	0	0	355.729	0	0	0	0	56182.2	0	0	0	0	0	1.19168e+06	4.53876e+06	0	0	52516.8	0	0	0
1984	37F1	0	2247.52	0	0	0	0	0	0	0	0	0	0	0	0	0	0	0	0	0	0	0	1638.2	0	4.17864e+06	0	0	0	0	0	633.413	0	0	0	0	158063	0	0	0	0	0	342.308	1.19123e+07	0	0	0	0	0	0
1984	37F2	0	0	0	0	0	0	0	0	0	0	0	0	0	0	0	0	0	0	0	0	0	100.287	0	2340.77	0	0	0	0	0	0	0	0	0	0	3.99418e+06	0	0	0	0	0	1246.18	44143.6	0	0	938.879	0	0	0
1984	37F3	0	3235.37	4.76574	0	0	0	0	0	0	0	9997.76	0	0	0	0	0	0	0	0	0	0	101739	0	5.16711e+07	0	0	0	0	0	336144	0	0	0	0	2.73388e+06	0	0	0	0	0	750664	2.06389e+07	0	0	71904.1	0	0	0
1984	37F4	0	0	0	0	0	0	0	0	0	0	2214.23	0	0	0	0	0	0	0	0	984.453	0	3100.69	0	6.19116e+06	99.6252	0	0	0	0	859005	0	0	0	0	1.9441e+07	0	0	0	0	0	2.20074e+06	7.66189e+07	0	0	205.745	0	0	0
1984	37F6	0	0	0	0	0	0	0	0	0	0	0	0	0	0	0	0	0	0	0	0	0	0	0	9.75238e+06	0	0	0	0	0	0	0	0	0	0	2.40346e+07	0	0	0	0	0	0	2.72138e+07	0	0	0	0	0	0
1984	38E9	0	13106.7	0	0	0	0	0	0	0	0	0	0	0	0	0	0	0	0	0	0	0	60503	0	2.84244e+06	0	0	0	0	0	40427.4	0	0	0	0	243015	0	0	0	0	0	3.26859e+06	1.37074e+07	0	0	64692.1	0	0	0
1984	38F0	0	13290.3	0	0	0	0	0	0	0	0	0	0	0	0	0	0	0	0	0	0	0	124050	0	1.33894e+07	0	0	0	0	0	3923.14	0	0	0	0	169181	0	0	0	0	0	1.08558e+07	1.1422e+07	0	0	0	0	0	0
1984	38F1	0	0	0	0	0	0	0	0	0	0	0	0	0	0	0	0	0	0	0	0	0	142045	0	136700	0	0	0	0	0	363.405	0	0	0	0	6.64845e+06	0	0	0	0	0	3462.95	54422	0	0	2564.5	0	0	0
1984	38F2	0	2110.18	0	0	0	0	0	0	0	0	0	0	0	0	0	0	0	0	0	0	0	1131.67	0	190244	0	0	0	0	0	611.323	0	0	0	0	810215	0	0	0	0	0	0	19980.7	0	0	0	0	0	0
1984	38F3	209.553	55948.3	0	0	0	0	0	0	0	0	2235.2	0	0	0	0	0	0	0	0	0	0	2447.29	0	5.0326e+06	0	0	0	0	0	157163	0	0	0	0	1.12665e+06	0	0	0	0	0	1.34226e+06	2.22103e+06	0	0	1615.8	0	0	0
1984	38F5	0	0	0	0	0	0	0	0	0	0	1520.83	0	0	0	0	3113.89	0	0	30.2415	0	0	7610.21	0	1.12958e+06	0	0	0	0	0	2980.63	0	0	0	0	2.23208e+07	0	0	0	0	0	3244.48	9.02277e+06	0	0	0	0	0	0
1984	38F6	0	0	0	0	0	0	0	0	0	0	0	0	0	0	0	0	0	0	0	0	0	0	0	15772.7	0	0	0	0	0	0	0	0	0	0	0	0	0	0	0	0	2547.56	1.41514e+07	0	0	0	0	0	0
1984	39E8	0	0	0	0	0	0	0	0	0	0	222.015	0	0	0	0	0	0	0	0	31.4973	0	3237.25	0	15089.1	0	0	0	0	0	8845.29	0	0	0	0	44520.1	0	0	0	0	0	8332.06	3.14843e+06	0	0	774.57	0	0	0
1984	39E9	24.8366	587329	0	0	0	0	0	0	0	0	0	0	0	0	0	0	0	0	0	0	0	49280.1	0	61769.1	0	0	0	0	0	56156.5	0	0	0	9446.28	106633	0	0	0	0	0	245549	918242	0	0	1564.07	0	0	0
1984	39F0	0	148436	0	0	0	0	0	0	0	0	0	0	0	0	0	0	0	0	0	0	0	121764	0	3.35612e+06	0	0	0	0	0	46781.3	0	0	0	0	161216	0	0	0	0	0	1.80872e+07	1.64269e+07	0	0	35917.6	0	0	0
1984	39F1	0	45731.9	0	19735	0	0	0	0	0	0	0	0	0	0	0	0	0	0	0	0	0	173206	0	7.42043e+06	0	0	0	35346.2	0	489442	0	0	0	0	134031	0	0	0	0	0	6.13414e+07	6.09105e+07	0	0	691527	0	0	0
1984	39F2	0	4814.04	0	0	0	0	0	0	0	0	0	0	0	0	0	0	0	0	0	0	0	0	0	285388	0	0	0	0	0	11188.7	0	0	0	0	1.70415e+06	0	0	0	0	0	1716.22	19106.2	0	0	452.65	0	0	0
1984	39F3	47.4916	17086.7	0	2641.73	0	0	0	0	0	0	0	0	0	0	0	7420.48	0	0	0	0	0	0	0	560386	0	0	0	0	0	11187.7	0	0	0	0	2.94987e+06	0	0	0	0	0	59547.3	82816.8	0	0	355.25	0	0	0
1984	39F4	0	0	0	0	0	0	0	0	0	0	886.69	0	0	0	0	0	0	0	0	0	0	91.9755	0	1.93012e+06	0	0	0	0	0	35604.1	0	0	0	0	3.37496e+06	0	0	0	0	0	310187	1.43317e+06	0	0	0	0	0	0
1984	39F5	38.8663	2110.18	0	0	0	0	0	0	0	0	1808.22	0	0	0	0	0	0	0	0	0	0	1667.28	0	193005	0	0	0	0	0	6639.2	0	0	0	0	1.92535e+06	0	0	0	0	0	132.765	150098	0	0	0	0	0	0
1984	39F6	0	0	0	0	0	0	0	0	0	0	0	0	0	0	0	0	0	0	0	0	0	0	0	5917.26	0	0	0	0	0	0	0	0	0	0	0	0	0	0	0	0	10611.5	2.77633e+06	0	0	0	0	0	0
1984	40E8	0	20960.6	0	0	0	0	0	0	0	0	0	0	0	0	0	0	0	0	0	0	0	0	0	154676	0	0	0	0	0	7024.92	0	0	0	0	20594.9	0	0	0	0	0	416681	1.03634e+06	0	0	66368	0	0	0
1984	40E9	0	0	0	0	0	0	0	0	0	0	0	0	0	0	0	2575.89	0	0	0	0	0	6235.78	0	22824.9	0	0	0	0	0	76.6178	0	0	0	0	25275.5	0	0	0	3801.82	0	1.07944e+07	173668	0	0	853.984	0	0	0
1984	40F0	0	430908	0	0	0	0	0	0	0	0	0	0	0	0	0	0	0	0	0	0	0	1.83628e+07	0	586910	0	0	0	0	0	72080.9	0	0	0	0	408044	0	0	0	0	0	1.44786e+07	1.27567e+06	0	0	76914.3	0	0	1750.71
1984	40F1	0	108740	0	0	0	0	72.1365	0	0	0	0	0	0	0	0	0	0	0	0	0	0	9.22161e+07	0	320190	0	0	0	0	0	78675.7	0	0	0	0	209672	0	0	0	0	0	4.449e+07	2.57661e+06	0	0	11716.5	0	0	0
1984	40F2	0	49258	0	0	0	0	0	0	0	0	0	0	0	0	0	0	0	0	0	0	0	2.41398e+07	0	1.32049e+06	0	0	0	0	0	0	0	0	0	0	0	0	0	0	0	0	2.23097e+07	342346	0	0	5368.92	0	0	0
1984	40F3	94.0152	0	0	0	0	0	0	0	0	0	0	0	0	0	0	6451.19	0	0	0	0	0	5.55915e+06	0	5.35987e+06	0	0	0	0	0	389.719	0	0	0	0	221409	0	0	0	0	0	528051	82201.8	0	0	563104	0	0	0
1984	40F4	0	0	58735	0	0	0	0	0	0	0	0	0	0	0	0	5160.03	0	0	0	0	0	46.4052	0	695757	0	0	0	0	0	0	0	0	0	0	310731	0	0	0	0	0	1356.17	21846.5	0	0	507.679	0	0	0
1984	40F5	0	0	0	18202.9	0	0	0	0	0	0	0	0	0	0	0	0	0	0	0	153.95	0	37.0584	0	2.28467e+06	0	0	0	0	0	884140	0	0	0	0	4.23888e+06	0	0	0	0	0	133824	1.31001e+06	0	0	13923.6	0	0	0
1984	40F6	0	0	0	0	0	0	0	0	0	0	0	0	0	0	0	0	0	0	0	0	0	0	0	1.02929e+06	0	0	0	0	0	295695	0	0	0	0	7.05179e+06	0	0	0	0	0	154.866	3.08951e+06	0	0	2535.24	0	0	0
1984	41E8	0	4814.81	0	0	0	0	0	0	0	0	0	0	0	0	0	0	0	0	0	0	0	3794.6	0	62.739	0	0	0	576.597	0	0	0	0	0	22136.3	0	0	0	0	0	0	1.76547e+06	36645	0	0	5554.11	0	0	0
1984	41E9	0	88559	0	172759	0	0	0	0	0	0	0	0	0	0	0	0	0	0	0	0	0	225690	0	2.38154e+06	0	0	0	0	0	0	0	0	0	0	0	0	0	0	0	0	1.11908e+07	51653.8	0	0	172123	0	0	0
1984	41F0	0	81819.1	0	0	0	0	0	0	0	0	0	0	0	0	0	0	0	0	0	0	0	6.36546e+06	0	965608	0	4167.39	0	0	0	134671	0	0	0	0	78070.7	0	0	0	0	0	6.41474e+07	2.68511e+06	0	0	22348.9	6632.18	0	0
1984	41F1	0	178782	0	3159.23	0	0	0	69.4862	0	0	0	0	0	0	0	0	0	0	0	0	0	355708	0	1.39013e+07	0	0	0	33322.7	0	921613	0	0	0	0	57407	0	0	0	2105.54	0	1.60588e+08	2.38053e+06	1170.4	0	218450	0	0	0
1984	41F2	0	22598.3	0	0	0	0	0	0	0	0	0	0	0	0	0	7939.18	0	0	0	0	0	314475	0	7.53035e+06	0	0	0	0	0	114034	0	0	0	0	255494	0	0	0	0	0	6.47323e+07	2.39118e+06	0	0	49006.5	0	0	0
1984	41F3	0	0	0	0	0	0	0	0	0	0	0	0	0	0	0	0	0	0	0	0	0	459320	0	153384	0	0	0	0	0	0	0	0	0	0	27629.3	0	0	0	0	0	5.97648e+07	517480	0	0	11715.6	0	0	0
1984	41F4	0	28577.2	0	106935	0	0	0	0	0	0	0	0	0	0	0	0	0	0	0	0	0	1.66998e+06	0	2.73805e+06	0	0	0	0	0	23677.9	0	0	0	0	511459	0	0	0	0	0	911658	1.05871e+06	0	0	767063	0	0	0
1984	41F5	0	58370	0	0	0	0	0	0	0	0	64.2559	0	0	0	0	24322.2	0	0	0	3538.84	0	87.3143	0	305739	0	0	0	0	0	307585	0	0	0	0	1.57605e+06	0	0	0	0	416.549	596032	1.54911e+06	0	0	31686.8	0	0	0
1984	41F6	0	76616.3	0	18545.6	0	0	0	0	0	0	38.9999	0	0	0	0	0	0	0	0	0	0	315.322	0	309314	0	0	0	0	0	43897.9	0	0	0	0	1.80224e+06	0	0	0	0	0	95723.5	3.61484e+06	0	0	0	0	0	0
1984	41F7	368.184	0	0	0	0	0	0	0	0	0	0	0	0	0	0	0	0	0	0	0	0	0	0	3.62604e+06	0	0	0	0	0	351.046	0	0	0	0	2.29003e+07	0	0	0	0	0	0	2.06058e+06	0	0	14686.3	0	0	0
1984	42E8	353.089	342303	19072.8	0	0	0	0	0	0	0	0	0	0	0	0	0	0	0	0	0	0	681.467	0	1.69765e+06	0	0	0	0	0	153.236	0	0	0	51439.9	4.85717e+07	0	0	0	0	0	1.08186e+08	379673	0	0	283710	0	0	0
1984	42E9	0	9298.96	0	0	0	0	0	0	0	0	0	0	0	0	0	0	0	0	0	0	0	9466.51	0	36745.3	0	0	0	0	0	0	0	0	0	0	0	0	0	0	0	0	6.19851e+07	376181	0	0	7080.15	0	0	0
1984	42F0	0	90815.9	0	6830.73	0	0	108.809	0	0	0	0	0	0	0	0	0	0	0	0	0	0	1.53699e+06	0	4.51244e+06	0	0	0	3152.8	0	171878	0	0	0	0	6498.2	0	0	0	9087.79	0	1.65115e+07	3.53219e+06	924.185	0	378029	0	0	0
1984	42F1	0	153347	0	0	0	0	0	240.736	0	0	0	0	0	0	0	0	0	0	0	153.956	0	22256.5	0	770.614	0	0	0	2739.56	0	401219	0	0	0	0	548.877	0	0	0	0	0	3.75974e+06	190152	4191.74	0	631.373	0	0	0
1984	42F2	0	30529.9	4.76574	4397.48	0	0	0	0	0	0	0	0	0	0	0	0	0	0	0	0	0	10113.6	0	3035.73	0	0	0	0	0	0	0	0	0	0	0	0	0	0	376.547	0	2.11445e+06	122566	0	0	5548.31	0	0	0
1984	42F3	0	7075.12	0	0	0	0	0	0	0	0	0	0	0	0	0	0	0	0	0	0	0	0	0	47181.5	0	0	0	0	0	45446.7	0	0	0	2412.15	823483	0	0	0	0	0	1.69199e+06	62381.4	0	0	774.57	0	0	0
1984	42F4	0	3465.1	0	0	0	0	0	0	0	0	0	0	0	0	0	0	0	0	0	0	0	0	0	0	0	0	0	0	0	2138.91	0	0	0	0	11610.2	0	0	0	0	0	113211	1021.79	0	0	0	0	0	0
1984	42F5	0	505.543	8.74412	55524.3	0	0	0	0	0	0	84.4522	0	0	0	0	0	0	0	0	0	0	0	0	894110	0	0	0	0	0	743.994	0	0	0	0	75993.9	0	0	0	0	0	1.9755e+06	294623	0	0	28092.1	0	0	0
1984	42F6	0	0	0	0	0	0	0	0	0	0	0	0	0	0	0	0	0	0	0	0	0	0	0	2.15117e+06	0	0	0	0	0	1465.52	0	0	0	0	35271.8	0	0	0	0	0	123838	8.15308e+06	0	0	273.451	0	0	0
1984	42F7	0	0	0	0	0	0	0	0	0	0	0	0	0	0	0	0	0	0	0	0	0	0	0	477151	0	0	0	0	0	0	0	0	0	0	0	0	0	0	0	0	34794.1	587441	0	0	0	0	0	0
1984	43E8	0	173.348	8.74412	2807.14	0	0	0	0	0	0	0	0	0	0	0	0	0	0	0	0	0	278.819	0	787072	0	0	0	979.117	0	8657.91	0	0	0	0	20936.6	0	0	0	0	0	1.10436e+08	9.60447e+06	287.974	0	1.21481e+06	4544.89	0	0
1984	43E9	0	1403.7	0	0	0	0	0	0	0	0	0	0	0	0	0	0	0	0	0	0	0	27074.8	0	0	0	0	0	1338.28	0	0	0	0	0	2839.31	25294.6	0	0	0	5616.05	0	9.94144e+06	31035.3	0	0	55497.4	0	0	0
1984	43F0	0	38058.1	0	2186.09	0	0	0	0	0	0	0	0	0	0	0	0	0	0	0	0	0	1.34825e+06	0	5.5594e+06	0	0	0	0	0	19303.9	0	0	0	0	60694.3	0	0	0	0	0	6.91523e+07	1.07932e+06	0	0	351962	0	0	0
1984	43F1	0	3335.47	0	5936.75	0	0	0	0	0	0	0	0	0	0	0	0	0	0	0	0	0	40669.5	0	385.307	0	0	0	308.237	0	0	0	0	0	0	339.297	0	0	0	0	0	2.90155e+06	252160	0	0	0	0	0	0
1984	43F2	0	20489.2	0	0	0	0	0	0	0	0	0	0	0	0	0	0	0	0	0	0	0	0	0	4.78149e+06	0	0	0	0	0	65435.5	630.274	0	0	0	292147	0	0	0	0	0	1.42784e+07	337159	0	0	5558.49	0	0	0
1984	43F3	0	17939.2	0	5127.21	0	0	0	0	0	0	0	0	0	0	0	0	0	0	0	0	0	1289.56	0	429931	0	0	0	0	0	0	0	0	0	0	445102	0	0	0	0	0	1.39418e+06	156662	0	0	53233.2	0	0	0
1984	43F4	0	0	0	0	0	0	0	0	0	0	0	0	0	0	0	0	0	0	0	0	0	0	0	56823.5	0	0	0	0	0	6121.47	569.844	0	0	0	62860.5	0	0	0	0	0	552735	4160.18	0	0	2893.12	0	0	0
1984	43F5	0	200177	89.0257	418845	0	0	0	0	0	0	0	0	0	0	0	6451.19	0	0	0	0	0	12.374	0	5.29583e+06	0	0	0	759.067	0	52238.3	0	0	0	0	11714.6	0	0	0	0	0	1.4771e+07	1.73843e+06	0	0	94164.6	0	0	0
1984	43F6	0	0	0	0	0	0	0	0	0	0	0	0	0	0	0	0	0	0	0	0	0	0	0	15500.7	0	0	0	0	0	436.176	0	0	0	0	21354.1	0	0	0	0	0	697763	91061.1	0	0	3577.11	0	0	0
1984	43F7	0	0	0	6523.07	0	0	0	0	0	0	0	0	0	0	0	0	0	0	0	0	0	0	0	1.99936e+06	0	0	0	0	0	139.272	0	0	0	0	9487.8	0	0	0	0	0	1.88501e+06	232964	0	0	2454.44	0	0	0
1984	44E8	0	614.469	2.22855	0	0	0	0	0	0	0	67.5284	0	0	0	0	0	0	0	0	0	0	11620.3	0	264826	0	0	0	0	0	25932.2	0	719.183	0	13226	105262	0	0	0	85.8715	0	3.62917e+07	2.08544e+06	4099.95	0	491384	69.894	0	0
1984	44E9	0	22669.5	0	0	0	0	851.665	0	0	0	298.321	0	0	0	0	0	0	0	0	0	0	668.544	103.813	590219	0	0	0	4246.17	0	2641.41	0	0	0	22827.9	17256.8	0	0	0	0	0	6.40281e+07	4.45936e+06	108315	0	5420.12	0	0	0
1984	44F0	0	47779.8	0	0	0	0	1179.7	0	0	0	24.4903	0	0	0	0	0	0	0	0	118.822	0	98779.9	10332.4	279290	0	0	0	30168.9	0	94751.9	0	0	0	0	12013.4	0	0	0	3801.82	0	4.16344e+07	7.76848e+06	41561.4	0	2950.01	0	0	0
1984	44F1	0	68290.5	0	15299.1	0	0	0	0	0	0	0	0	0	0	0	0	0	0	0	0	0	1.65747e+06	0	882058	220.858	0	0	0	0	37038.6	0	205.898	0	0	58066.9	0	0	0	0	0	9.94401e+07	382294	0	0	41802.3	6981.33	0	0
1984	44F2	0	0	0	0	0	0	0	0	0	0	0	0	0	0	0	0	0	0	0	0	0	0	0	5.04043e+06	0	0	0	0	0	69409.2	0	0	0	0	940910	0	0	0	0	0	4.39887e+07	220991	0	0	2323.71	0	0	0
1984	44F3	0	147283	27.21	9663.27	0	0	0	0	0	0	0	0	0	0	0	0	0	0	0	0	0	1200.57	0	1596.75	0	0	0	0	0	140975	0	0	0	0	402583	0	0	0	5872.36	0	643053	113383	0	0	1337.41	0	0	0
1984	44F4	0	3767.45	102.602	79.0769	0	0	0	0	0	0	0	0	0	0	0	0	0	0	0	0	0	0	0	181272	0	0	0	274.353	0	10206.5	569.844	0	0	0	0	0	0	0	0	0	3.78186e+07	766470	0	0	6986.96	0	0	0
1984	44F5	0	24201.2	0	45030.3	0	0	0	0	27742.8	0	0	0	0	0	0	0	0	18.7189	0	0	0	0	0	2.03626e+07	0	0	0	473.809	0	82056.4	1100.48	0	0	0	0	0	0	0	0	0	8.33832e+07	6.85878e+06	0	0	4407.47	0	0	0
1984	45E7	0	0	0	0	0	0	0	0	0	0	1959.61	0	0	0	0	0	0	0	0	0	0	9085.53	0	9952.67	0	0	0	3605.34	0	5200.52	0	1456.59	0	0	0	0	0	0	146935	0	2.43349e+07	43774.2	0	0	493002	0	0	0
1984	45E8	0	19.9253	0	0	0	0	0	0	0	0	102.599	0	0	0	0	0	0	0	0	0	0	443336	0	41966.9	0	0	0	0	0	21195.6	0	1316.97	0	16663	32439.7	0	0	0	12861.9	0	9.8661e+07	1.52191e+06	961.184	0	29222.7	0	0	0
1984	45F0	0	2866.1	0	0	0	0	7249.49	0	0	0	0	0	0	0	0	0	0	0	0	0	0	0	24683.3	377621	0	0	0	0	0	139.272	0	0	0	0	0	0	0	0	0	0	1.07713e+07	2.87927e+06	320.395	0	0	5547.73	0	0
1984	45F1	0	3619.69	0	0	0	0	0	0	0	0	0	0	0	0	0	0	0	0	0	0	0	1.13304e+06	0	536.015	0	0	0	0	0	3225.86	0	0	0	0	80.8981	0	0	0	6730.79	0	6.72231e+07	1.06994e+07	0	0	14694.7	0	0	0
1984	45F2	0	4377.83	56.6	0	0	0	0	0	0	0	0	0	0	0	0	0	0	0	0	0	0	22052	0	485545	0	0	0	0	0	131941	0	0	0	0	383312	0	0	0	0	0	4.68276e+07	446930	0	0	4129.64	0	0	0
1984	45F3	0	8452.37	67.92	175.361	0	0	0	0	0	0	0	0	0	0	0	0	0	0	0	0	0	0	0	905382	0	0	0	0	0	4803.69	0	0	0	0	0	0	0	0	0	0	6.09109e+07	855371	0	0	0	0	0	0
1984	45F4	0	1508.11	0	11081.2	0	0	0	0	35464.2	0	0	0	0	0	0	0	0	0	0	0	0	0	0	2.5037e+06	0	0	0	486.397	0	42974.6	0	0	0	0	0	0	0	0	0	0	9.75524e+06	3.78179e+06	0	0	1562.26	1.12392e+06	0	0
1984	46E7	0	0	0	0	0	0	0	0	0	0	0	0	0	0	0	0	0	0	0	0	0	98245.8	0	0	0	0	0	3494.91	0	0	0	0	0	1914.57	0	0	0	0	0	0	3.49112e+07	7.02485e+06	0	0	55298.9	0	0	0
1984	46E8	0	0	0	2641.73	0	0	313.676	0	0	0	0	140.347	779.789	0	0	0	0	10177.7	0	0	0	78627.4	0	733736	0	0	0	3128.18	0	156357	0	4061.49	0	2031.58	45160.4	0	0	0	6542.76	0	3.46828e+08	5.34346e+07	102616	0	4330.87	0	0	0
1984	46E9	0	79228.9	0	0	0	0	90953	0	0	0	21.6264	0	0	0	0	0	0	0	0	3446.79	0	37025.1	319.435	393691	43.3707	0	0	40340.2	0	46917.3	0	0	0	0	116.811	0	0	0	0	0	8.13324e+07	2.04946e+07	52287.1	0	355.25	0	0	0
1984	46F0	0	1120.08	0	1443.07	0	0	0	0	0	0	0	0	0	0	0	0	0	0	0	0	0	355.013	965.63	350402	0	0	0	427.631	0	0	0	0	0	0	42.3329	0	0	0	0	0	3.95604e+07	1.57949e+07	44.3177	0	0	0	0	0
1984	46F2	0	13221.2	0	8162.17	0	0	0	0	0	0	5.03633	0	0	0	0	0	0	0	0	0	0	0	0	4.88311e+06	0	0	0	4840.01	0	187153	0	0	0	0	22651	0	0	0	69835.5	0	2.06434e+08	1.20459e+07	568.671	0	0	0	0	0
1984	46F3	0	40680	6.55426	0	0	0	0	0	0	0	0	0	0	0	0	0	0	0	0	0	0	0	0	4.72318e+07	0	0	0	0	0	59331.9	0	0	0	0	5546.49	0	0	0	0	0	9.05803e+07	1.40069e+07	0	0	770.263	0	0	0
1984	47E8	0	11927.3	0	45131.1	0	0	0	0	0	0	0	0	8307.43	0	0	0	0	0	0	0	0	22091.8	0	5.29184e+06	0	0	0	0	0	256095	0	0	0	0	116.811	0	0	0	0	0	5.41967e+08	8.00553e+07	0	0	54679.3	279669	0	0
1984	47E9	0	0	0	5936.75	0	0	0	0	0	0	0	0	0	0	0	0	0	0	0	0	0	0	0	4.5995e+06	0	0	0	0	0	109145	0	0	0	0	188.925	0	0	0	1205.78	0	4.10285e+07	3.3054e+07	8809.18	0	0	0	0	0
1984	47F0	0	27916.4	0	33103	0	0	0	0	0	0	0	0	0	0	0	0	0	0	0	0	0	0	0	1.04653e+06	0	0	0	0	0	1843.18	0	1438.37	0	0	0	0	0	0	0	0	1.83028e+07	1.44277e+06	0	0	0	495191	0	0
1984	47F1	0	14.7985	0	751.842	0	0	0	0	0	0	0	0	0	0	0	0	0	0	0	0	0	0	0	467909	0	0	0	0	0	0	0	0	0	0	0	0	0	0	0	0	9.74883e+07	2.53142e+06	520.427	0	938.879	0	0	0
1984	47F2	0	0	0	0	0	0	0	0	0	0	0	0	0	0	0	0	0	0	0	0	0	0	0	1.59671e+06	0	0	0	0	0	27600.8	0	0	0	0	0	0	0	0	0	0	1.17901e+08	4.20645e+06	0	0	0	0	0	0
1984	48E8	0	0	0	0	0	0	0	0	0	0	0	0	0	0	0	0	0	0	0	0	0	0	0	99061.3	0	0	0	0	0	208481	0	3050.07	0	0	56059	0	0	0	0	0	1.24762e+08	2.52405e+07	0	0	66686.5	0	0	0
1984	48E9	0	39411.2	0	250409	0	0	133.534	0	0	0	0	0	0	0	0	0	0	0	0	0	0	0	217.5	5.89399e+07	0	0	0	3311.5	0	104222	0	34414.6	0	0	84885.1	0	0	0	23467.7	0	4.36045e+08	8.89864e+06	12400	0	9202.17	0	0	0
1984	48F0	0	47674.8	0	4397.48	0	0	0	0	0	0	0	0	0	0	0	0	0	0	0	0	0	0	0	133348	0	0	0	0	0	0	0	0	0	0	0	0	0	0	0	0	5.81759e+06	4.69e+06	0	0	509.594	0	0	0
1984	48F1	0	1304.3	0	0	0	0	0	0	0	0	0	0	0	0	0	4052.14	0	0	0	0	0	0	0	5.09593e+06	0	0	0	0	0	0	0	0	0	0	0	0	0	0	0	0	1.99669e+08	3.32611e+06	0	0	1574.98	0	0	0
1984	49E8	0	0	0	0	0	0	0	0	0	0	0	0	0	0	0	0	0	0	0	0	0	0	0	44047.2	0	0	0	0	0	21073.9	0	26714.8	0	0	2459.12	0	0	0	0	0	2.99368e+07	6.11502e+06	0	0	2960.63	0	0	0
1984	49F0	0	5773.54	0	0	0	0	0	0	0	0	0	0	0	0	0	0	0	0	0	118.822	0	0	100.234	502445	0	0	0	0	0	0	0	0	0	0	0	0	0	0	0	0	2.73502e+07	7.47029e+06	0	0	0	8529.02	0	0
1984	49F1	0	0	0	0	0	0	0	0	0	0	0	0	0	0	0	0	0	0	0	0	0	0	0	2.45684e+06	0	0	0	0	0	0	0	819.67	0	0	0	0	0	0	0	0	1.96775e+08	2.99356e+06	0	0	0	0	0	0
1984	50E9	0	0	0	0	0	0	0	0	0	0	0	0	0	0	0	0	0	0	0	0	0	146346	0	624030	0	0	0	0	0	48853	0	47053.9	0	0	19824	0	0	0	3579.86	0	5.61787e+07	2.69396e+06	0	0	15306.2	4567.33	0	0
1984	50F0	0	1403.7	0	0	0	0	8626.42	0	0	0	84.776	0	0	0	0	0	0	0	0	0	0	355.013	0	5626.76	0	0	0	1313.93	0	0	0	8251.02	0	0	0	0	0	0	0	0	1.27459e+07	4.03467e+06	0	0	2111.37	0	0	0
1984	50F1	0	19238.9	0	7813.84	0	0	0	0	0	0	0	0	0	0	0	0	0	0	0	0	0	0	0	5.23294e+06	0	0	0	4272.63	0	69088.2	0	7073.17	0	0	0	0	0	0	114016	0	2.72226e+07	78201.9	0	0	7552.4	266.469	0	0
1984	50F2	0	77.5263	0	0	0	0	0	0	7385.96	0	0	0	0	0	0	0	0	0	0	0	0	0	0	1.95304e+06	0	0	0	0	0	4466.99	0	0	0	0	0	0	0	0	34628.3	0	2.84632e+08	755768	0	0	2535.24	0	0	0
1984	51E9	0	0	0	0	0	0	0	0	0	0	0	0	0	0	0	0	0	0	0	0	0	0	0	54818.9	0	0	0	0	0	42126.7	0	418565	0	0	0	0	0	0	0	0	9.31092e+06	0	0	0	0	0	0	0
1984	51F0	0	0	0	0	0	0	36655.3	0	3026.46	0	0	0	0	0	0	0	0	0	0	0	0	747.828	0	249967	0	0	0	0	0	0	0	11295.7	0	0	0	0	0	0	0	0	2.28511e+07	9.13748e+06	0	0	0	78950.6	0	0
1985	32F1	1.95245	0	0	0	0	0	0	0	0	0	0	0	0	22.1184	0	0	0	0	0	0	0	0	0	6.09095e+06	0	0	0	0	0	0	0	0	0	0	223379	0	0	0	0	0	0	6.936e+06	0	0	1160.63	0	0	0
1985	32F2	0	0	0	0	0	0	0	0	0	0	0	0	0	0	0	0	0	0	16.7407	0	0	0	0	1.63526e+07	0	0	0	0	0	0	0	0	0	0	713.388	0	0	0	0	0	3522.72	4.00386e+07	0	0	0	0	0	0
1985	33F1	1.95245	0	0	0	0	0	0	0	0	0	0	0	0	0	0	0	0	0	0	0	0	0	0	4.00483e+06	0	0	0	0	0	0	0	0	0	0	11315.2	493.806	0	0	0	0	0	6.96677e+06	0	0	1514.31	0	0	0
1985	33F2	5.18897	0	0	0	0	0	0	0	0	0	32.4034	0	0	0	0	0	0	0	16.7407	0	0	0	0	6.11797e+06	0	0	0	0	0	0	0	0	0	0	6471.92	0	0	0	0	0	3511.06	7.39853e+07	0	0	0	0	0	0
1985	34F2	53.5782	0	0	0	0	0	0	0	0	0	0	0	0	9.3312	0	0	0	0	3063.75	0	0	1012.48	0	921605	0	0	0	0	0	0	0	0	0	0	24620.5	0	0	0	0	0	16363.9	2.11805e+07	0	0	273.451	0	0	0
1985	34F3	0	0	0	0	0	0	0	0	0	0	0	0	0	0	0	0	0	0	0	0	0	0	0	12140.1	0	0	0	0	0	0	0	0	0	0	202723	0	0	0	0	0	0	69151.4	0	0	0	0	0	0
1985	35F1	0	0	328.153	0	0	0	0	0	0	0	0	0	0	0	0	0	0	0	0	0	0	0	0	5073.21	0	0	0	0	0	0	0	0	0	0	721695	0	0	0	0	0	585.176	2.57975e+06	0	0	0	0	0	0
1985	35F2	1065.98	0	0	0	0	0	0	0	0	522.612	46.381	0	0	9.3312	0	0	0	0	30.2415	0	0	0	0	486765	0	0	0	0	0	0	0	0	0	0	57708.9	23.8007	0	0	0	0	303.871	6.36775e+06	0	0	0	0	0	0
1985	35F3	0	0	0	0	0	0	0	0	0	0	0	0	0	0	0	0	0	0	0	0	0	0	0	122134	0	0	0	0	0	0	0	0	0	0	17290	0	0	0	0	0	644.857	5.591e+06	0	0	0	0	0	0
1985	36F0	381.749	2390.81	0	0	0	0	0	0	0	0	3954.22	0	0	0	0	0	0	1465.08	0	0	0	582153	0	143554	0	0	0	0	0	0	0	0	0	0	3.79902e+07	0	0	0	0	0	17281.6	1.06263e+07	0	0	468.744	0	0	0
1985	36F1	19.2893	0	0	0	0	0	0	403.612	0	115.997	513.487	0	0	0	0	0	0	0	0	118.822	0	930708	0	513819	0	0	0	0	0	7543.47	0	0	0	1694.65	2.74181e+07	0	0	0	0	0	31608.3	1.50406e+07	0	0	6170.46	0	0	0
1985	36F2	24.8366	0	0	0	0	0	0	0	0	10.4229	0	0	0	0	0	0	0	0	39.0811	592.434	0	9333.48	0	2.62406e+06	0	0	0	0	0	152162	0	0	0	0	1.80769e+06	0	0	0	0	0	219042	5.71405e+07	0	0	2416.23	0	0	0
1985	36F3	0	0	0	0	0	0	0	329.971	0	0	4227.25	0	0	0	0	0	0	0	0	0	0	13181.7	0	2.30408e+06	0	0	0	0	0	1561.55	0	0	0	0	7.86699e+06	0	0	0	0	0	6248.94	1.5656e+07	0	0	0	0	0	0
1985	36F4	31.3384	0	0	0	0	0	0	0	0	94.9485	1938.91	0	0	0	0	0	0	0	0	0	0	0	0	407443	0	0	0	0	0	2742.38	0	0	0	0	2.0555e+07	0	0	0	0	0	5445.63	6.45392e+06	0	0	0	0	0	0
1985	36F5	0	0	0	0	0	0	0	398.309	0	0	0	0	0	0	0	0	0	0	0	0	0	0	0	6.43584e+06	0	0	0.99045	0	0	0	0	0	0	0	4.63839e+07	0	0	0	0	0	477.34	3.24408e+07	0	0	803.809	0	0	0
1985	37F0	0	8177.69	0	0	0	0	0	0	0	0	977.459	0	0	0	0	2836.48	0	0	0	0	0	1.66324e+06	0	1.532e+07	0	0	0	0	0	16785.7	0	0	0	0	3.78342e+06	0	0	0	0	0	1.04372e+06	1.87304e+07	0	0	23070.3	0	0	0
1985	37F1	0	0	0	0	0	0	0	0	0	8.47641	0	0	0	0	0	4401.91	0	5846.43	0	0	0	27453.3	0	4.16246e+07	0	0	0	0	0	48436.9	0	0	0	0	4.85387e+06	0	0	0	0	0	4.54203e+06	8.7587e+07	0	0	9459.62	0	0	0
1985	37F2	19.2893	0	0	0	0	0	0	0	0	13.2686	0	0	0	0	0	0	0	0	0	0	0	18265.2	0	639307	0	0	0	0	0	121.254	0	0	0	0	1.5214e+07	0	0	0	0	0	172921	961200	0	0	0	0	0	0
1985	37F3	0	0	0	0	0	0	0	0	0	0	0	0	0	0	0	0	0	0	0	0	0	1.12259e+06	0	3.40969e+06	0	0	0	0	0	122001	0	0	0	0	2.02671e+07	0	0	0	0	0	1.5571e+06	3.64309e+07	0	0	4664.97	0	0	0
1985	37F4	0	0	0	0	0	0	0	87.1275	0	0	50907.8	0	0	0	0	0	0	0	0	67770.7	0	17626.6	0	8.01721e+06	0	0	0	0	0	1.20059e+06	0	0	0	0	2.24589e+07	0	0	0	0	0	979051	1.57605e+08	0	0	0	0	0	0
1985	37F6	38.8663	0	0	0	0	0	0	0	0	0	0	0	0	0	0	0	0	0	0	1171.71	0	0	0	3.61924e+07	0	0	0	0	0	180.4	0	0	0	0	1.9638e+07	0	0	0	0	0	8471.83	5.69924e+07	0	0	177.625	0	0	0
1985	38E9	19.2893	6251.6	0	0	0	0	0	0	0	0	557.294	0	0	0	0	2575.89	0	0	0	0	0	405394	0	1.27531e+06	0	0	0	0	0	142662	0	0	0	2382.2	1.28875e+06	0	0	0	21624.3	0	545282	6.71684e+07	0	0	357329	0	0	0
1985	38F0	0	1617.69	0	0	0	0	0	0	0	0	884.274	0	0	0	0	20084.6	0	0	0	0	0	4.15243e+06	0	560225	0	0	0	0	0	272170	0	0	0	0	2.14124e+06	0	0	0	0	0	939274	2.15349e+07	0	0	513448	0	0	0
1985	38F1	0	52543.3	0	0	0	0	0	0	0	0	73.584	0	0	0	0	2575.89	0	0	0	0	0	1.31803e+06	0	1.85179e+06	0	0	0	0	0	59800.5	0	0	0	0	1.84833e+06	0	0	0	0	0	582394	628853	0	0	4815.78	0	0	0
1985	38F2	0	0	0	0	0	0	0	0	0	319.801	0	0	0	0	0	0	0	0	0	0	0	0	0	14124.5	0	0	0	0	0	0	0	0	0	0	1.76517e+07	0	0	0	0	0	0	0	0	0	0	0	0	0
1985	38F3	0	66050.8	0	0	0	0	0	0	0	0	296.181	0	0	0	0	8931.65	0	0	0	0	0	21675.5	0	441392	0	0	0	0	0	61771.2	0	0	0	0	2.01421e+06	0	0	0	0	0	247779	591772	0	0	631.373	0	0	0
1985	38F5	0	0	0	0	0	0	0	0	0	0	548.245	0	0	0	0	0	0	0	0	0	0	37.0584	0	1.64969e+06	0	0	0	0	0	5130.56	0	0	0	0	1.03891e+07	0	0	0	0	0	152099	1.35747e+07	0	0	14930.1	0	0	0
1985	38F6	0	0	0	0	0	0	0	0	0	0	0	0	0	0	0	0	0	0	0	0	0	0	0	303821	0	0	0	0	0	297166	0	0	0	0	1.008e+07	0	0	0	0	0	567946	6.74348e+06	0	0	1400.87	0	0	0
1985	39E8	19.2893	25826.8	0	0	0	0	0	0	0	0	0	0	0	0	0	0	0	0	0	368.922	0	403.855	0	198578	0	0	0	188.541	0	16406.3	0	0	0	3316.05	190049	0	0	0	8607.42	0	324268	1.70295e+07	0	0	10479	0	0	0
1985	39E9	19.2893	278027	0	0	0	0	0	0	0	0	38.9999	0	0	0	0	574.003	0	0	0	0	0	579063	0	343581	0	0	0	576.597	0	771113	0	0	0	1308.26	1.07726e+06	0	0	0	17572.6	0	4.19966e+07	2.15619e+08	0	0	365543	0	0	0
1985	39F0	0	145652	0	10066.4	0	0	0	0	0	0	0	0	0	0	0	0	0	0	0	0	0	1.28729e+06	0	9.07837e+07	0	0	0	1240.96	0	73402.2	0	0	0	0	1.56342e+06	0	0	0	0	0	6.71578e+07	3.37371e+07	0	0	107924	0	0	0
1985	39F1	0	16643.1	0	0	0	0	0	0	0	0	0	0	0	0	0	0	0	0	0	0	0	1.13275e+06	0	6.10895e+06	0	0	0	0	0	81059.1	0	0	0	0	1.36935e+06	0	0	0	0	0	1.73706e+07	2.97558e+06	0	0	471246	0	0	0
1985	39F2	0	5028.23	0	0	0	0	0	0	0	0	0	0	0	0	0	3113.89	0	0	0	0	0	1786.8	0	2.47588e+06	0	0	0	0	0	0	0	0	0	0	1.01382e+06	0	0	0	0	0	752560	732244	0	0	48619.6	0	0	0
1985	39F3	0	266747	0	0	0	0	0	0	0	0	0	0	0	0	0	0	0	0	0	0	0	0	0	1.26661e+06	0	0	0	0	0	751.214	0	0	0	0	690907	0	0	0	0	0	123179	25678.6	0	0	8804.42	0	0	0
1985	39F4	0	0	0	0	0	0	0	0	0	0	0	0	0	0	0	0	0	0	0	0	0	19120.5	0	1.12611e+07	0	0	0	0	0	15417.5	0	0	0	0	1.5546e+06	0	0	0	0	0	457362	1.8003e+06	0	0	905.3	0	0	0
1985	39F5	0	1852.83	0	0	0	0	0	0	0	0	479.86	0	0	0	0	0	0	0	0	0	0	0	0	3.23052e+06	0	0	0	0	0	10459.5	0	0	0	0	3.1615e+06	0	0	0	0	0	157193	1.57538e+06	0	0	14489.9	0	0	0
1985	39F6	0	0	0	0	0	0	0	0	0	0	0	0	0	0	0	0	0	0	0	0	0	0	0	12132.5	0	0	0	0	0	25230.8	0	0	0	0	1.39912e+06	0	0	0	0	0	162249	1.18207e+07	0	0	0	0	0	0
1985	40E8	101.255	6251.6	0	2807.14	0	0	0	0	0	0	0	0	0	0	0	0	0	0	0	0	0	0	0	227656	0	0	0	274.353	0	32868.6	0	0	0	2280.26	529002	0	0	0	13861.1	0	2.4644e+06	6.66659e+06	0	0	10321.3	0	0	0
1985	40E9	0	0	0	748.651	0	0	0	0	0	0	0	0	0	0	0	0	0	0	0	0	0	101125	0	8.53031e+06	0	0	0	0	0	76976	0	0	0	0	430135	0	0	0	18282	0	1.1545e+08	5.83913e+07	0	0	748232	2369.75	0	0
1985	40F0	0	24879.6	0	0	0	0	0	0	0	0	0	0	0	0	0	0	0	0	0	0	0	1.08533e+06	0	564100	0	0	0	0	0	118107	0	0	0	0	933395	0	0	0	0	0	1.02649e+08	2.69019e+07	0	0	27518.4	0	0	0
1985	40F1	0	4492.9	0	0	0	0	0	0	0	0	0	0	0	0	0	4401.91	0	0	0	0	0	698896	0	342105	0	0	0	0	0	28519.5	0	0	0	0	409830	0	0	0	4522.12	0	4.06011e+07	602094	0	0	1704.09	0	0	0
1985	40F2	0	0	0	0	0	0	0	0	0	0	0	0	0	0	0	0	0	0	0	0	0	140944	0	1.73634e+06	0	0	0	0	0	0	0	0	0	0	26770.4	0	0	0	0	0	4.25133e+07	1.48621e+06	0	0	567.188	0	0	0
1985	40F3	0	11692	0	17594	0	0	0	0	0	0	0	0	0	0	0	18345.9	0	0	0	0	0	395231	0	1435.3	0	0	0	0	0	0	0	0	0	0	34936.2	0	0	0	0	0	649707	18721.8	0	0	4165	0	0	0
1985	40F4	0	1732.55	0	0	0	0	0	0	0	0	0	0	0	0	0	29890.6	0	0	0	0	0	1083.94	0	42453.8	0	0	0	0	0	0	0	0	0	0	30859	0	0	0	0	0	94199.2	12124.2	0	0	10355.5	0	0	0
1985	40F5	0	9597.5	0	0	0	0	0	0	0	0	0	0	0	0	0	2103.13	0	0	0	0	0	118.54	0	550549	0	0	0	0	0	106377	0	0	0	0	1.30641e+06	0	0	0	0	0	535837	4.04874e+06	0	0	9553.16	0	0	0
1985	40F6	0	1978.66	0	0	0	0	0	0	0	0	0	0	0	0	0	0	0	0	0	0	0	0	0	1.21184e+06	0	0	0	0	0	26165	0	0	0	0	607586	0	0	0	0	0	222599	7.36869e+06	0	0	7173.38	0	0	0
1985	41E7	38.8663	1852.83	0	2979.59	0	0	0	0	0	0	0	0	0	0	0	0	0	0	0	0	0	0	0	8412.5	0	0	0	0	0	47651.4	0	0	0	2691.56	1.003e+06	0	0	0	0	0	8.03525e+06	3.1698e+06	0	0	26104.1	0	0	0
1985	41E8	0	1120.08	0	0	0	0	0	0	0	0	0	0	0	0	0	0	0	0	0	0	0	0	0	0	0	0	0	0	0	2886.62	0	0	0	0	2.15402e+06	0	0	0	0	0	58228.1	271796	0	0	13944.8	0	0	0
1985	41E9	0	1120.08	0	15299.1	0	0	0	0	0	0	0	0	0	0	0	0	0	0	0	0	0	136248	0	87539.6	0	0	0	0	0	12606.5	0	2011.56	0	0	643951	0	0	0	0	0	2.18264e+07	2.92644e+06	0	0	13848.8	0	0	0
1985	41F0	0	8021.08	0	0	0	0	0	0	0	0	0	0	0	0	0	0	0	0	0	0	0	1.6877e+06	0	751547	0	0	0	0	0	29968.3	0	0	0	0	102520	0	0	0	3579.86	0	1.03127e+08	1.02981e+07	0	0	12447.7	0	0	0
1985	41F1	0	17953	0	13720.3	0	0	291.338	0	0	0	0	0	0	0	0	0	0	0	0	0	0	119435	0	220129	0	0	0	0	0	49494.5	0	0	0	0	1223.92	0	0	0	0	0	4.51712e+07	947833	0	0	4900.85	228805	0	0
1985	41F2	0	30806.9	0	0	0	0	0	0	0	0	0	0	0	0	0	0	0	0	0	0	0	165251	0	1.78098e+06	0	0	0	12930.5	0	953.374	0	0	0	0	44010.6	0	0	0	0	0	6.88581e+07	7.28471e+06	0	0	1574.98	0	0	0
1985	41F3	0	31122.3	0	14233.3	0	0	0	0	0	0	0	0	0	0	0	104276	0	0	0	0	0	2.71747e+06	0	759191	0	0	0	0	0	570.646	0	0	0	0	98790.5	0	0	0	0	0	5.95713e+06	1.01382e+06	0	0	3514.62	0	0	0
1985	41F4	0	7302.43	0	20952.3	0	0	0	0	0	0	0	0	0	0	0	16984.5	0	0	0	0	0	268819	0	152643	0	0	0	1240.96	0	849.676	0	0	0	0	265788	0	0	0	5049.43	0	78533.3	147874	0	0	3259.09	0	0	0
1985	41F5	0	1209.81	0	0	0	0	0	0	0	0	0	0	0	0	0	59423.4	0	0	0	0	0	22.4202	0	7.20868e+06	0	0	0	0	0	41513.1	0	0	0	0	1.14093e+06	0	0	0	0	0	1.2961e+06	6.99656e+06	0	0	452.65	0	0	0
1985	41F6	0	9575.4	0	0	0	0	0	0	0	0	0	0	0	0	0	0	0	0	0	0	0	0	0	863575	0	0	0	0	0	2162.99	0	0	0	0	68103.2	0	0	0	0	0	308975	8.99076e+06	0	0	8884.97	0	0	0
1985	41F7	38.8663	0	0	0	0	0	0	0	0	0	38.9999	0	0	0	0	7939.18	0	0	0	0	0	0	0	578976	0	0	0	0	0	139.272	0	0	0	0	285275	0	0	0	0	0	0	56943	0	0	7840.38	0	0	0
1985	42E8	0	0	0	2483.19	0	0	0	0	0	0	211.975	0	0	0	0	0	0	0	0	0	0	0	0	32958.9	0	0	0	0	0	11653.2	0	0	0	127306	366400	0	0	0	2262.17	0	5.89245e+06	2.27399e+06	0	0	209860	0	0	0
1985	42E9	0	0	0	0	0	0	0	0	0	0	63.6385	0	0	0	0	0	0	0	0	0	0	700850	0	249462	0	0	0	0	0	26511	0	0	0	0	187905	0	0	0	0	0	9.83369e+06	1.43448e+06	0	0	17604.7	0	0	0
1985	42F0	0	0	0	2331.36	0	0	0	0	0	0	0	0	0	0	0	0	0	0	0	0	0	746236	0	1.55128e+06	0	0	0	0	0	45193.7	0	0	0	0	65491.6	0	0	0	0	0	3.90342e+07	647254	0	0	119791	0	0	0
1985	42F1	0	13207.6	0	0	0	0	0	0	0	0	0	0	0	0	0	0	0	0	0	0	0	84900.2	0	578110	0	0	0	9744.12	0	4639.37	0	0	0	0	357.27	0	0	0	5914.54	0	3.24186e+07	2.45043e+06	0	0	10206.5	0	0	0
1985	42F2	0	4211.09	0	0	0	0	0	0	0	0	0	0	0	0	0	5999.6	0	0	0	0	0	147693	0	233917	0	0	0	0	0	78240.8	0	0	0	0	505656	0	0	0	0	0	2.66468e+07	4.22333e+06	0	0	58.8179	0	0	0
1985	42F3	0	217950	0	91310.5	0	0	0	0	0	0	0	0	0	0	0	0	0	0	0	0	0	931.552	0	4.87876e+06	0	0	0	2177.01	0	45951.9	0	0	0	0	1.76693e+06	0	0	0	0	0	8.77553e+06	312840	0	0	2418.47	0	0	0
1985	42F4	0	2247.52	0	0	0	0	0	0	0	0	0	0	0	0	0	0	0	0	0	0	0	2128.47	0	3.18274e+06	0	0	0	1440.89	0	0	0	0	0	0	86532.4	0	0	0	542.454	0	745823	81040.5	0	0	19533.6	0	0	0
1985	42F5	0	1852.83	0	35650.9	0	0	0	0	0	0	0	0	0	0	0	0	0	0	0	0	0	0	0	2.11251e+06	0	0	0	0	0	1986.32	0	0	0	0	727236	0	0	0	0	0	8.4505e+06	1.1448e+07	0	0	13824.7	20635.9	0	0
1985	42F6	0	2540.18	0	0	0	0	0	0	0	0	0	0	0	0	0	0	0	0	0	0	0	0	0	905003	0	0	0	0	0	458.549	0	0	0	0	27849.7	0	0	0	0	0	752494	1.07258e+06	0	0	6587.23	0	0	0
1985	42F7	0	0	0	0	0	0	0	0	0	0	0	0	0	0	0	0	0	0	0	0	0	0	0	40144.8	0	0	0	0	0	76.6178	0	0	0	0	573.325	0	0	0	0	0	176942	2641.62	0	0	567.188	0	0	0
1985	43E8	0	0	0	0	0	0	0	0	0	0	0	0	0	0	0	0	0	0	0	0	0	0	0	481.936	0	0	0	0	0	0	0	0	0	2839.31	47302.9	0	0	0	0	0	0	0	0	0	38298.3	1682.62	0	0
1985	43E9	0	0	0	4171.18	0	0	0	0	0	0	0	0	0	0	0	0	0	0	0	0	0	1503.47	0	29553.2	0	0	0	0	0	848.78	0	0	0	0	3243.94	0	0	0	0	0	8.66869e+07	1.35538e+07	0	0	0	0	0	0
1985	43F0	0	26458.4	0	0	0	0	41.3412	0	0	0	0	0	0	0	0	0	0	0	0	0	0	1.32422e+06	0	821092	0	0	0	0	0	22005.4	0	0	0	2992.56	354611	0	0	0	0	0	3.59423e+08	5.56082e+06	0	0	41922.7	0	0	0
1985	43F1	0	92048	0	70832.1	0	0	0	0	0	0	0	0	0	0	0	0	0	0	0	0	0	837428	0	951239	0	0	0	1782.11	0	68618.4	0	0	0	0	41499.3	0	0	0	0	0	1.34646e+08	4.79654e+06	0	0	5964.87	0	0	0
1985	43F2	0	269568	0	0	0	0	0	0	0	0	0	0	0	0	0	0	0	0	0	0	0	355.013	0	5.27744e+06	0	0	0	0	0	72630.1	0	0	0	0	268292	0	0	0	0	0	2.53396e+07	1.51725e+06	0	0	55684.4	54724.2	0	0
1985	43F3	0	1.10688e+06	0	16418.8	0	0	0	0	0	0	0	0	0	0	0	8481.25	0	0	0	0	0	245.354	0	387315	0	0	0	0	0	1742.59	0	0	0	0	403804	0	0	0	0	0	115677	20797.5	0	0	37636.5	0	0	0
1985	43F4	0	0	0	0	0	0	0	0	0	0	0	0	0	0	0	0	0	0	0	0	0	0	0	0	0	0	0	0	0	104.857	0	0	0	0	4001.45	0	0	0	0	0	126915	5472.29	0	0	0	0	0	0
1985	43F5	0	5305.33	0	4397.48	0	0	0	0	0	0	0	0	0	0	0	0	0	0	0	0	0	0	0	1.43735e+07	0	0	0	0	0	9193.76	736.946	0	0	0	0	0	0	0	0	0	2.35795e+08	1.00722e+07	0	0	12705.8	0	0	0
1985	43F6	0	0	0	0	0	0	0	0	0	0	0	0	0	0	0	30093.6	0	0	0	0	0	0	0	59578.3	0	0	0	0	0	292.238	0	0	0	0	17068.4	0	0	0	0	0	1.43219e+06	4909.25	0	0	0	0	0	0
1985	43F7	0	53461.9	0	0	0	0	0	0	0	0	46.381	0	0	0	0	0	0	0	0	0	0	0	0	143760	0	0	0	0	0	0	0	0	0	0	31855.7	0	0	0	0	0	38632.4	1.14081e+06	0	0	0	0	0	0
1985	44E6	0	0	0	0	0	0	0	0	0	0	0	0	0	0	0	0	0	0	0	0	0	0	0	2526.59	0	0	0	0	0	0	0	0	0	84045.6	18868	0	0	0	0	0	13767.6	158632	0	0	2103.25	0	0	0
1985	44E7	0	456.366	0	0	0	0	0	0	0	0	33.9104	0	0	0	0	0	0	0	0	0	0	373.914	0	2.67788e+06	0	0	0	0	0	0	0	0	0	263784	24503.4	0	0	0	3162.11	0	2.21649e+07	1.11094e+06	0	0	165465	1911.02	0	0
1985	44E8	416.473	251396	0	0	0	0	0	0	0	0	26.5554	0	0	0	0	0	0	0	0	0	0	84.0809	0	1539.44	0	0	0	14130.3	0	20114.7	0	0	0	135465	1.06581e+06	0	0	0	0	0	3.29116e+07	4.05635e+06	0	0	47601.7	0	0	0
1985	44E9	0	0	0	0	0	0	0	0	0	0	9.89108	0	0	0	0	0	0	0	0	0	0	89742.6	0	2.2619e+06	0	0	0	1624.73	0	245598	0	0	0	0	393619	0	0	0	28943.6	0	2.03221e+08	2.5038e+07	23831.3	0	18527.9	3392.84	0	0
1985	44F0	0	20647.3	0	0	0	0	0	0	0	0	0	0	0	0	0	0	0	0	0	0	0	972800	0	302.984	0	0	0	0	0	23182.4	0	0	0	0	22921.7	0	0	0	0	0	6.44911e+07	9.70659e+06	520.427	0	2461.52	0	0	0
1985	44F1	0	23155.6	0	0	0	0	0	0	0	0	0	0	0	0	0	0	0	0	0	0	0	2.55176e+06	0	32569.5	0	0	0	0	0	25857	0	0	0	0	278911	0	0	0	2778.07	0	4.21264e+07	3.08413e+06	923.71	0	53101.3	0	0	0
1985	44F2	0	23451.6	0	0	0	0	0	0	0	0	0	0	0	0	0	0	0	0	0	0	0	3631.54	0	5.98916e+06	0	0	0	0	0	0	0	0	0	0	167932	0	0	0	0	0	1.58405e+07	2.3806e+06	0	0	105720	5055.69	0	0
1985	44F3	0	60430.9	0	0	0	0	0	0	0	0	0	0	0	0	0	9047.18	0	0	0	0	0	2968.24	0	289453	0	0	0	0	0	4919.71	0	0	0	0	213224	0	0	0	0	0	4.23741e+06	2.4127e+06	0	0	16310.2	0	0	0
1985	44F4	0	1732.55	0	0	0	0	0	0	0	0	0	0	0	0	0	0	0	0	0	0	0	0	0	1.18092e+07	0	0	0	0	0	2909.2	0	0	0	0	0	0	0	0	7929.02	0	9.20331e+07	1.24565e+06	0	0	0	0	0	0
1985	44F5	0	47386.5	0	14406.3	0	0	0	0	0	0	0	0	0	0	0	0	0	0	0	0	0	2514.21	0	5.65589e+06	0	0	0	0	0	77003.4	0	0	0	0	80.8981	0	0	0	0	0	8.88829e+07	5.77878e+06	0	0	0	0	0	0
1985	45E7	0	3383.01	0	0	0	0	0	0	0	0	0	0	0	0	0	0	0	0	0	0	0	0	0	6665.52	0	0	0	0	0	0	0	0	0	1591.53	105387	0	0	0	0	0	2.10261e+07	685303	0	0	435.814	0	0	0
1985	45E8	0	0	0	0	0	0	0	0	0	0	0	0	0	0	0	0	0	0	0	103.498	0	277.955	0	298710	0	0	0	21540.6	0	72756.2	0	503.201	0	0	311235	0	0	0	0	0	1.19293e+08	3.93034e+07	923.71	0	0	2293.62	0	0
1985	45F0	0	0	0	0	0	0	0	0	0	0	0	0	0	0	0	0	0	0	0	0	0	0	19.6802	3.07418e+06	0	0	0	2078.52	0	5655.9	0	0	0	1694.65	1258.08	0	0	0	0	0	801465	1.93094e+06	2280.61	0	0	4821.65	0	0
1985	45F1	0	0	0	0	0	0	0	0	0	0	0	0	0	0	0	0	0	0	0	0	0	88153.6	0	194034	0	0	0	1338.28	0	88012.3	0	0	0	0	451722	0	0	0	0	0	6.0702e+07	473504	0	0	0	0	0	0
1985	45F2	0	246356	0	0	0	0	0	0	0	0	0	0	0	0	0	0	0	0	0	0	0	272481	0	1.43782e+06	0	0	0	0	0	97650.6	0	0	0	0	271370	0	0	0	0	0	5.55134e+07	3.38164e+06	0	0	4724.95	12499.2	0	0
1985	45F3	0	57249.8	0	0	0	918.696	0	0	0	0	0	0	0	0	0	0	0	0	0	1669.39	0	33234.8	337.338	7.74747e+06	0	0	0	960.237	0	90974.6	3331.11	0	0	0	24795.2	0	0	0	3162.11	0	1.12288e+08	1.44243e+07	0	0	4306.53	0	0	0
1985	45F4	0	21030.6	0	3042.55	0	0	734.379	0	3776.79	0	0	0	0	0	0	0	0	0	0	0	0	4266.34	0	6.7626e+06	0	0	0	5538.82	0	126047	0	0	0	0	0	0	0	0	8689.85	0	3.65975e+07	3.06218e+06	0	0	4446.34	20685.4	0	0
1985	46E7	0	0	0	0	0	0	0	0	0	0	0	0	0	0	0	0	0	0	0	0	0	1360.59	0	594.153	0	0	0	0	0	0	0	0	0	0	13655.1	0	0	0	0	0	1.41164e+07	1.07047e+06	0	0	0	0	0	0
1985	46E8	0	3385.44	0	0	0	0	0	0	0	0	0	0	0	0	0	0	0	0	0	0	0	352.071	0	207200	0	0	0	0	0	1019.46	0	0	0	0	13090.8	0	0	0	0	0	1.35892e+08	9.72698e+07	531846	0	0	0	0	0
1985	46E9	0	5203.63	0	0	0	0	0	0	0	0	0	0	0	0	0	0	0	0	0	0	0	4949.24	0	1.58134e+06	0	0	0	8456.85	0	119889	0	5243.61	0	0	0	0	0	0	365374	0	9.53172e+07	2.8898e+07	34329.1	0	666.288	0	0	0
1985	46F0	0	199.146	0	1058.76	0	0	0	0	0	0	0	0	0	0	0	0	0	0	0	0	0	0	0	3.22055e+06	0	0	0	308.237	0	6820.56	0	0	0	0	116.811	0	0	0	5049.43	0	1.44072e+07	1.5456e+07	792.237	0	0	0	0	0
1985	46F2	0	35605.4	0	26792.8	0	0	0	0	0	0	0	0	0	0	0	0	0	0	0	0	0	16347	0	1.08968e+06	0	0	0	0	0	372456	0	0	0	0	10282.7	0	0	0	0	0	2.20638e+08	9.70207e+06	0	0	5603.47	0	0	0
1985	46F3	0	367.958	0	0	0	0	0	0	11955.1	0	0	0	0	0	0	0	0	0	0	0	0	0	0	430115	0	0	0	0	0	0	0	0	0	0	0	0	0	0	0	0	7.36255e+06	192946	0	0	0	0	0	0
1985	47E7	0	1304.3	0	0	0	0	0	0	0	0	0	0	0	0	0	0	0	0	0	0	0	1397.64	0	37069	0	0	0	0	0	15273.9	0	0	0	18284.4	322576	0	0	0	1314.48	0	1.89745e+07	4.96545e+06	4434.06	0	1427.58	0	0	0
1985	47E8	38.8663	7158.83	0	0	0	0	0	0	0	0	0	0	0	0	0	0	0	0	0	0	0	4480.68	0	287335	0	0	0	0	0	0	0	1162.26	0	1802.29	1.04271e+06	0	0	0	10925.8	0	3.1084e+07	985191	0	0	8193.21	1794.24	379.064	0
1985	47E9	0	0	0	0	0	0	0	0	0	0	0	0	0	0	0	0	0	0	0	0	0	5284.43	0	212057	0	0	0	0	0	0	0	0	0	0	0	0	0	0	0	0	8.47314e+06	7.64962e+06	792.237	0	764.391	0	0	0
1985	47F0	0	22597	0	0	0	0	0	0	0	0	0	0	0	0	0	0	0	0	0	0	0	2002.84	0	9.40369e+06	0	0	0	24311.6	0	340867	0	1297.24	0	0	138.268	0	0	0	10353.9	0	7.94863e+07	5.7503e+07	4216.48	0	312.496	0	0	0
1985	47F1	0	66342.5	0	5127.21	0	0	0	0	331.856	0	473.434	0	0	0	0	0	0	0	0	0	0	186.957	0	2.68569e+06	0	0	0	1255.87	0	367614	0	0	0	0	519.986	0	0	0	27335.8	0	4.19487e+07	7.76223e+06	0	0	10676.9	0	0	0
1985	47F2	0	806.191	0	0	0	0	0	0	0	0	0	0	0	0	0	0	0	0	0	0	0	0	0	1.00463e+07	0	0	0	729.596	0	24921	972.163	0	0	0	0	0	0	0	0	0	5.68271e+07	887671	0	0	5633.54	22006.6	0	0
1985	48E8	0	0	0	0	0	0	0	0	0	0	0	0	0	0	0	0	0	0	0	0	0	0	0	483684	0	0	0	0	0	0	0	0	0	0	97016	0	0	0	0	0	3.45512e+07	9.8744e+06	0	0	1610.24	0	0	0
1985	48E9	0	8538.57	0	0	0	0	0	0	0	0	0	0	0	0	0	0	0	0	0	0	0	376.654	0	680937	0	0	0	828.036	0	8263.67	0	2404.16	0	849.584	11051.4	0	0	0	6223.39	0	6.54867e+06	6664.89	0	0	1335.49	16342	0	0
1985	48F0	0	9839.3	0	3953.08	0	0	0	0	9770.87	0	0	0	0	0	0	0	0	0	0	0	0	16670.6	0	1.08062e+07	0	0	0	15874.4	0	140535	0	4204.97	0	0	0	0	0	0	39773.1	0	8.86618e+07	1.18666e+07	0	0	401.905	639.777	0	0
1985	48F1	0	558.202	0	0	0	0	0	0	0	0	0	0	0	0	0	0	0	0	0	0	0	0	0	5.67928e+06	0	0	0	0	0	18575.2	0	0	0	0	2875.61	0	0	0	0	0	4.34875e+07	2.1682e+06	0	0	54812.5	0	0	0
1985	49E8	0	0	0	0	0	0	0	0	0	0	0	0	0	0	0	0	0	0	0	0	0	138.977	0	680757	0	0	0	0	0	0	0	0	0	4229.03	261700	0	0	0	1103.23	0	3.80572e+07	6.06436e+06	0	0	23122.3	4376.79	0	0
1985	49F0	0	9907.98	0	0	0	0	0	0	0	0	0	0	0	0	0	0	0	0	0	0	0	0	0	4.80456e+06	0	0	0	10830.8	0	145217	0	0	0	0	0	0	0	0	0	0	8.03677e+06	3.02046e+06	923.71	0	0	0	0	0
1985	49F1	0	4628.61	0	0	0	0	4260.89	0	0	0	0	0	0	0	0	0	0	0	0	0	0	376.654	0	1.34364e+06	0	0	0	0	0	319827	0	0	0	0	10984.8	0	0	0	482.663	0	4.0085e+07	203471	0	0	0	23386.6	0	0
1985	50E9	0	5435.84	0	0	0	0	0	0	0	0	0	0	0	0	0	0	0	0	0	0	0	216446	0	1.3292e+06	0	0	0	0	0	0	0	8705.45	0	0	0	0	0	0	0	0	4.58536e+07	83436.8	0	0	3580.12	3047.36	0	0
1985	50F0	0	0	0	0	0	0	0	0	9158.31	0	0	0	0	0	0	0	0	5204.46	0	0	0	305823	0	257442	0	0	0	915.675	0	63464.8	0	1693.01	0	0	0	0	0	0	0	0	6.25653e+07	2.78071e+06	23644.7	0	0	616771	0	0
1985	50F1	0	1120.08	0	0	0	0	0	0	0	0	0	0	0	0	0	0	0	0	0	0	0	2887.35	0	2.03072e+07	0	0	0	58999.9	0	13400	0	0	0	0	0	0	0	0	0	0	2.25876e+07	97381.7	24638.4	0	764.922	26489.7	0	0
1985	50F2	0	0	0	0	0	0	0	0	6165.68	0	0	0	0	0	0	0	0	0	0	0	0	2204.41	0	533802	0	0	0	0	0	0	0	0	0	0	0	0	0	0	0	0	1.56088e+07	1.81845e+06	0	0	3088.39	36025.7	0	0
1985	51E9	0	0	0	0	0	0	0	0	0	0	0	0	0	0	0	0	0	0	0	0	0	292392	0	2.79786e+08	0	0	0	0	0	0	0	0	0	3151.44	0	0	0	0	0	0	9.73286e+06	8548.48	0	0	0	104863	0	0
1985	51F0	0	878.164	0	23226.2	0	0	0	0	0	0	0	0	0	0	0	0	0	0	0	0	0	1.14231e+06	0	139866	0	0	0	0	0	144788	0	13327.1	0	0	0	0	0	0	101684	0	4.10718e+07	5.46791e+06	0	0	631.373	6348.12	0	0
1986	32F1	5.18897	0	0	0	0	0	0	0	0	0	0	0	0	28.1216	0	0	0	0	0	0	0	0	0	3.65813e+06	0	0	0	0	0	0	0	0	0	0	26942.5	377.81	0	0	0	0	0	3.39102e+06	0	0	0	0	0	0
1986	32F2	0	0	0	0	0	0	0	0	0	0	0	0	0	0	0	0	0	0	0	0	0	0	0	1.38043e+06	0	0	0	0	0	0	0	0	0	0	0	0	0	0	0	0	0	9.94906e+06	0	0	0	0	0	0
1986	33F1	0	0	0	0	0	0	0	0	0	0	0	0	0	0	0	0	0	0	39.0811	0	0	0	0	2.09905e+06	0	0	0	0	0	0	0	0	0	0	9251.33	51.1312	0	0	0	0	0	421990	0	0	0	0	0	0
1986	33F2	3.3159	0	0	0	0	0	0	0	0	0	0	0	0	0	16.5918	0	0	0	0	0	0	0	0	1.61682e+06	0	0	0	0	0	0	0	0	0	0	16671.4	118.343	0	0	0	0	0	1.58127e+07	0	0	0	0	0	0
1986	34F2	0	0	0	0	0	0	0	0	0	0	13.1261	0	0	0	0	0	0	0	1633.49	0	0	0	0	100260	0	0	0	0	0	0	0	0	0	0	208818	0	0	0	0	0	0	4.44198e+06	0	0	0	0	0	0
1986	34F3	0	0	0	0	0	0	0	0	0	0	0	0	0	0	0	0	0	0	2414.61	0	0	0	0	2.88692e+06	0	0	0	0	0	0	0	0	0	0	2.36255e+06	0	0	0	0	0	0	9.83193e+07	0	0	0	0	0	0
1986	35F1	857.518	0	0	0	0	0	0	0	0	0	178.004	0	0	0	0	0	0	0	0	0	0	22.4202	0	4556.71	39.8431	0	0	0	0	0	0	0	0	0	3.12601e+06	79.6826	0	0	0	0	0	428029	0	0	1610.24	0	0	0
1986	35F2	7.648	0	0	0	0	0	0	0	0	241.02	0	0	0	0	0	0	0	0	0	0	0	0	0	62.739	0	0	0	0	0	0	0	0	0	0	777281	0	0	0	0	0	0	54002	0	0	0	0	0	0
1986	35F3	0	0	0	0	0	0	0	0	0	2.39609	0	0	0	0	0	0	0	0	0	0	0	0	0	11740.9	0	0	0	0	0	0	0	0	0	0	1.27429e+06	0	0	0	0	0	0	13602.7	0	0	0	0	0	0
1986	36F0	23516.3	367.958	0	0	0	0	0	0	0	115.997	17432.1	0	0	0	0	13010.1	0	163.535	22.836	1426.15	0	28356.1	0	1.54321e+06	4.79051	0	0	0	0	0	0	0	0	0	1.14752e+08	0	0	0	0	0	0	886894	0	0	0	0	0	0
1986	36F1	16540.8	0	0	0	0	0	0	718.672	0	204.316	338.542	0	0	0	0	0	0	0	296.867	89.5727	0	0	0	1.39195e+06	0	0	0	0	0	692.583	0	136.82	0	1140.09	9.35776e+07	31.6461	0	0	0	31.3486	708.567	3.62601e+07	0	0	631.373	0	0	0
1986	36F2	0	0	0	0	0	0	0	487.547	0	10.4229	994.025	0	0	0	0	0	0	0	0	7321.84	0	1295.27	0	1.85281e+06	0	0	0	0	0	85962.1	0	0	0	0	1.11541e+07	0	0	0	0	0	0	1.33742e+07	0	0	0	0	0	0
1986	36F3	0	0	0	0	0	0	0	21.7819	0	0	201.926	0	0	0	0	0	0	0	0	0	0	0	0	616421	0	0	0	0	0	64.6256	0	0	0	0	1.85907e+07	0	0	0	0	0	0	142021	0	0	0	0	0	0
1986	36F4	0	0	0	0	0	0	0	0	0	20.9471	449.598	0	0	0	0	0	0	0	0	0	0	0	0	36912.9	0	0	0	0	0	436.571	0	0	0	0	9.65361e+06	0	0	0	0	0	0	1.1938e+07	0	0	401.905	0	0	0
1986	36F5	62.2676	0	0	0	0	0	0	0	0	0	0	0	0	0	0	3408.64	0	0	0	0	0	0	0	1.05371e+07	0	0	44.6001	0	0	0	0	0	0	0	3.85777e+07	0	0	0	0	0	0	2.05242e+08	0	0	0	0	0	0
1986	37F0	1580.03	52928.2	0	0	0	0	0	0	0	0	18533.1	0	0	0	0	0	0	0	207.968	8.93919	0	544830	0	2.34827e+07	0	0	0	0	0	1563.43	0	0	0	0	2.3898e+07	17.3705	0	0	0	1.90057	399843	1.00031e+07	0	0	15423.3	0	0	0
1986	37F1	285.124	18289.4	0	0	0	0	0	0	0	0	0	0	0	0	0	0	0	0	0	0	0	100.287	0	11405.7	0	0	0	0	0	21761	0	0	0	0	1.64047e+06	0	0	0	0	0	16473	4.04267e+06	0	0	0	0	0	0
1986	37F2	0	85564.8	0	0	0	0	0	0	0	0	0	0	0	0	0	0	0	0	0	0	0	0	0	34128.3	0	0	0	0	0	9.72439	0	0	0	0	4.3079e+06	0	0	0	0	6.41977	22244.2	630793	0	0	7272.71	0	0	0
1986	37F3	0	0	0	0	0	0	0	0	0	0	0	0	0	0	0	0	0	0	0	0	0	0	0	1.72371e+06	0	0	0	0	0	7220.36	0	0	0	0	1.17418e+06	0	0	0	0	0	2393.22	297626	0	0	355.25	0	0	0
1986	37F4	246.438	0	0	0	0	0	0	21.7819	0	0	40207.2	0	0	0	0	0	0	0	0	0	0	233573	0	8.56474e+06	121.335	0	0	0	0	495500	0	0	0	0	1.30472e+07	0	0	0	0	0	1006.54	1.36147e+07	0	0	0	0	0	0
1986	37F6	38.8663	0	0	0	0	0	0	0	0	0	0	0	0	0	0	20245.5	0	0	0	118.822	0	0	0	6.48336e+06	0	0	0	0	0	40024.1	0	0	0	0	4.43213e+07	0	0	0	0	0	0	3.15537e+06	0	0	0	0	0	0
1986	38E9	24.8366	99124.6	0	0	0	0	0	0	0	0	3262.93	0	0	0	0	0	0	0	0	0	0	128809	0	2.47597e+06	0	0	0	0	0	86841.7	0	0	0	0	763184	0	0	0	0	0	823314	7.03394e+07	0	0	47349.8	0	0	0
1986	38F0	24.8366	205878	0	4397.48	0	0	0	0	0	0	8088.38	0	0	0	0	0	0	0	0	0	0	477759	0	1.29945e+07	0	0	0	0	0	417388	0	0	0	0	3.11585e+06	0	0	0	8545.54	0	6.17065e+06	1.36723e+07	0	0	534053	13960.6	0	0
1986	38F1	0	46720.3	0	0	0	0	0	0	0	10.4229	122.921	0	0	0	0	0	0	0	1085.1	0	0	161.736	0	148842	0	0	0	0	0	49338	0	0	0	0	1.39898e+07	0	0	0	0	0	925.29	108798	0	0	0	0	0	0
1986	38F2	0	7455.74	0	0	0	0	0	0	0	0	137.806	0	0	0	0	0	0	0	0	0	0	0	0	273914	0	0	0	0	0	0	0	0	0	0	4.25385e+06	0	0	0	0	0	4198.14	26098.4	0	0	0	0	0	0
1986	38F3	0	0	0	0	0	0	0	0	0	0	0	0	0	0	0	0	0	0	0	0	0	278.819	0	52107.4	0	0	0	0	0	46463.1	0	0	0	0	1.81873e+06	0	0	0	0	0	925.29	231764	0	0	1400.87	0	0	0
1986	38F5	0	0	0	0	0	0	0	0	0	0	0	0	0	0	0	3721.21	0	0	0	0	0	2370.81	0	1.66184e+06	0	0	0	0	0	248615	0	0	0	0	2.22974e+07	0	0	0	0	0	14030.7	4.52962e+06	0	0	452.65	0	0	0
1986	38F6	461.429	0	0	0	0	0	0	0	0	0	1982.05	0	0	0	0	0	0	0	0	0	0	3.86837	0	221762	0	0	0.99045	0	0	399279	0	0	0	0	1.34035e+07	0	0	0	0	0	43520.4	2.58839e+06	0	0	4953.64	0	0	0
1986	39E8	0	53675.9	0	0	0	0	0	0	0	0	96.2762	0	0	0	0	0	0	0	0	0	0	0	0	332784	0	0	0	979.117	0	23785.1	0	0	0	0	180595	0	0	0	0	0	534555	3.03768e+06	0	0	6502.19	0	0	0
1986	39E9	24.8366	103184	0	0	0	0	0	0	0	0	1871.8	0	0	0	0	0	0	0	0	3748.55	0	4.04598e+06	0	883953	0	0	0	0	0	612789	0	0	0	0	2.03436e+06	0	0	0	1006.64	0	5.11228e+06	7.65442e+07	180.514	0	359247	0	0	0
1986	39F0	0	78093.6	0	0	0	0	0	0	0	0	0	0	0	0	0	18055.6	0	0	0	0	0	19477.3	0	7.25587e+06	0	0	0	0	0	688925	0	0	0	0	1.90748e+06	0	0	0	69012.6	0	1.00577e+07	3.22888e+07	0	0	47799.1	0	0	0
1986	39F1	0	39892	0	0	0	0	0	0	0	0	0	0	0	0	0	4401.91	0	0	0	0	0	1312.89	0	1.5004e+06	0	0	0	0	0	50807.7	0	0	0	0	1.61457e+06	0	0	0	0	0	379068	6.65461e+06	0	0	31712.6	0	0	0
1986	39F2	0	40639.2	0	0	0	0	0	0	0	0	0	0	0	0	0	0	0	0	0	0	0	0	0	194775	0	0	2.57517	0	0	1428.65	0	0	0	0	3.62154e+06	0	0	0	0	1.30932	3132.64	142454	0	0	938.879	0	0	0
1986	39F3	0	0	0	0	0	0	0	0	0	0	0	0	0	0	0	0	0	0	0	0	0	0	0	76782.1	0	0	0	0	0	0	0	0	0	0	90134	0	0	0	0	0	0	7309.64	0	0	0	0	0	0
1986	39F4	0	9886.58	0	0	0	0	0	0	0	0	84.4522	0	0	0	0	83599.6	0	0	0	0	0	0	0	4.7399e+06	0	0	0	0	0	14981.8	0	0	0	0	2.58556e+06	0	0	0	0	0	137564	846179	0	0	12135.4	0	0	0
1986	39F5	0	0	0	2047.2	0	0	0	0	0	0	827.545	0	0	0	0	118691	0	0	0	0	0	0	0	1.96046e+06	0	0	0	0	0	204251	0	0	0	0	1.60288e+07	0	0	0	0	0	113911	1.803e+06	0	0	176318	0	0	0
1986	39F6	5.18897	0	0	0	0	0	0	0	0	0	246.846	0	0	0	0	20666.6	0	0	0	0	0	186.957	0	404904	0	0	0	0	0	635452	0	0	0	0	4.0977e+07	0	0	0	0	0	143799	7.16212e+06	0	0	1121.99	0	0	0
1986	40E8	0	456.366	0	0	0	0	0	0	0	0	21.4186	0	0	0	0	2103.13	0	0	0	0	0	0	0	368426	0	0	0	2450.66	0	18537.5	0	0	0	1398.44	234901	0	0	0	0	0	261514	1.73134e+06	0	0	120361	0	0	0
1986	40E9	0	230273	0	2186.09	0	0	0	0	0	0	360.658	0	0	0	0	3721.21	0	0	0	0	0	304947	0	2.55719e+06	0	0	0	0	0	128733	0	0	0	0	2.82111e+06	0	0	0	1006.64	0	1.07546e+08	5.45069e+07	0	0	544944	0	0	0
1986	40F0	0	103079	0	0	0	0	0	0	0	0	0	0	0	0	0	27743.3	0	0	0	0	0	3.42702e+06	0	349854	0	0	0	0	0	79815.2	0	0	0	0	1.4842e+06	0	0	0	5616.05	0	3.24388e+07	4.69957e+06	0	0	1105.13	0	0	0
1986	40F1	0	4148.92	0	0	0	0	0	0	0	0	0	0	0	0	0	10320.1	0	0	0	0	0	7723.42	0	7766.19	0	0	0	0	0	19223.9	0	0	0	0	417977	0	0	0	0	0	2.41675e+06	485246	0	0	0	0	0	0
1986	40F2	0	10481.3	0	0	0	0	0	0	0	0	0	0	0	0	0	0	0	0	0	0	0	0	0	5.73722e+06	0	0	0	0	0	20226.4	0	0	0	0	123572	0	0	0	0	0	69796.8	453207	0	0	11557.4	0	0	0
1986	40F3	0	35601.2	0	0	0	0	0	0	0	0	0	0	0	0	0	5160.03	0	0	0	0	0	0	0	2.07464e+06	0	0	0	0	0	3503.65	0	0	0	0	186809	0	0	0	0	0	1.38108e+06	298280	0	0	36755.8	0	0	0
1986	40F4	0	11133.6	0	0	0	0	0	0	0	0	0	0	0	0	0	0	0	0	0	0	0	0	0	5.00085e+06	0	0	0	0	0	89.0344	0	0	0	0	104413	0	0	0	0	0	184782	182395	0	0	938.879	0	0	0
1986	40F5	0	60097.9	0	0	0	0	0	0	0	0	0	0	0	0	0	3721.21	0	0	0	113.837	0	0	0	238540	0	0	0	0	0	682690	0	0	0	0	1.87762e+07	0	0	0	0	38.0613	355639	8.29161e+06	0	0	23921.7	0	0	0
1986	40F6	0	0	0	0	0	0	0	0	0	0	0	0	0	0	0	0	0	0	0	0	0	0	0	530900	0	0	0	0	0	103.951	0	0	0	0	1.13187e+06	0	0	0	0	0	1183.41	1.14809e+06	0	0	2605.83	0	0	0
1986	41E7	0	0	0	0	0	0	0	0	0	0	0	0	0	0	0	0	0	0	0	0	0	0	0	2694.19	0	0	0	0	0	270.009	0	0	0	0	2.84777e+06	0	0	0	0	0	0	1.82191e+06	0	0	0	0	0	0
1986	41E8	0	0	0	0	0	0	0	0	0	0	0	0	0	0	0	0	0	0	0	0	0	0	0	31.9933	0	0	0	0	0	64.6256	0	0	0	0	1.1385e+06	0	0	0	0	0	915890	1.87336e+06	0	0	3860.47	3961.84	0	0
1986	41E9	0	1120.08	0	0	0	0	0	0	0	0	0	0	0	0	0	2836.48	0	0	0	0	0	723262	0	70948.6	0	0	0	0	0	333.241	0	0	0	0	277912	0	0	0	0	0	1.3324e+07	5.24447e+06	0	0	6077.83	0	0	0
1986	41F0	0	16088.9	0	2641.73	0	0	0	0	0	0	0	0	0	0	0	0	0	0	0	0	0	1.32281e+08	0	23766.1	0	0	0	0	0	20303.1	0	0	0	1222.18	896538	0	0	0	8303.65	0	5.91008e+06	1.11863e+06	0	0	4857.94	0	0	0
1986	41F1	0	11514	0	3540.77	0	0	0	0	0	0	0	0	0	0	0	36237.5	0	0	0	0	0	950057	0	619413	0	0	0	4799.64	0	106523	0	0	0	0	118421	0	0	0	23184.4	0	4.43194e+07	1.09338e+07	5091.78	0	11092.7	0	0	0
1986	41F2	0	34622.9	0	0	0	0	0	0	0	0	0	0	0	0	0	0	0	0	0	0	0	14134.3	0	794.557	0	0	0	0	0	5189.99	1235.81	0	0	0	549948	0	0	0	0	0	580264	50692.5	0	0	0	0	0	0
1986	41F3	0	1732.55	0	5127.21	0	0	0	0	0	0	0	0	0	0	0	0	0	0	0	0	0	0	0	693571	0	0	0	0	0	680.483	0	0	0	0	18462.9	0	0	0	0	0	400946	93694.4	0	0	12029	0	0	0
1986	41F4	0	22208.7	0	302400	0	0	0	0	0	0	0	0	0	0	0	0	0	0	0	0	0	0	0	1.58633e+07	0	0	0	0	0	59186.8	0	0	0	0	344452	0	0	0	0	0	4.00271e+06	2.51085e+06	0	0	220668	3765.2	0	0
1986	41F5	0	2247.52	0	0	0	0	0	0	0	0	0	0	0	0	0	0	0	0	0	0	0	0	0	1.87304e+06	0	0	0	0	0	137209	0	0	0	0	320787	0	0	0	0	0	718709	3.80833e+06	0	0	2950.01	0	0	0
1986	41F6	0	17531.6	0	0	0	0	0	0	0	0	0	0	0	0	0	6817.27	0	0	0	0	0	0	0	1.72737e+06	0	0	0	0	0	449.968	0	0	0	0	299529	0	0	0	0	0	421487	4.52634e+06	0	0	4133.64	0	0	0
1986	41F7	0	0	0	0	0	0	0	0	0	0	0	0	0	0	0	0	0	0	0	0	0	0	0	82239.9	0	0	0	0	0	984.4	0	0	0	0	2.29517e+06	0	0	0	0	0	0	105558	0	0	4661.44	0	0	0
1986	42E8	0	0	0	0	0	0	0	0	0	0	0	0	0	0	0	0	0	0	0	0	0	0	0	9846.97	0	0	0	0	0	0	0	0	0	0	1.09124e+07	0	0	0	0	0	9.50239e+06	3.47166e+06	0	0	94748.2	0	0	0
1986	42E9	0	52.4564	0	0	0	0	0	0	0	0	0	0	0	0	0	4771.04	0	0	0	0	0	265512	0	1795.25	0	0	0	0	0	15760.4	0	0	0	0	333253	0	0	0	0	0	4.06156e+06	1.89257e+06	0	0	4481.58	0	0	0
1986	42F0	0	20786.9	0	0	0	0	0	0	0	0	0	0	0	0	0	7939.18	0	0	0	0	0	8.51021e+06	0	580018	0	0	0	0	0	5755.97	0	0	0	0	247266	0	0	0	0	0	4.95505e+07	3.45706e+06	0	0	50662.5	0	0	0
1986	42F1	0	0	0	0	0	0	0	0	0	0	21.4186	0	0	0	0	5160.03	0	0	0	0	0	11607.1	0	67668.2	0	0	0	10831.6	0	87760.6	0	0	0	0	9000.71	0	0	0	0	0	6.64481e+07	3.1152e+07	6600.29	0	11958.5	0	0	0
1986	42F2	0	5660.03	0	0	0	0	0	0	0	0	0	0	0	0	0	0	0	0	0	0	0	0	0	98560.1	0	0	0	0	0	69227.6	0	0	0	0	203759	0	0	0	0	0	55277.8	53664.4	0	0	22735.5	0	0	0
1986	42F3	0	2110.18	0	0	0	0	0	0	0	0	0	0	0	0	0	3408.64	0	0	0	0	0	0	0	2.33714e+06	0	0	0	0	0	4378.78	0	0	0	0	124703	0	0	0	0	0	3.87035e+06	342335	0	0	3860.47	0	0	0
1986	42F4	0	2695.77	0	0	0	0	0	0	0	0	0	0	0	0	0	4052.14	0	0	0	0	0	0	0	1.2484e+06	0	0	0	0	0	61543.2	0	0	0	0	470504	0	0	0	0	0	1.84066e+06	319328	0	0	3595.69	0	0	0
1986	42F5	0	0	0	22925.7	0	0	0	0	0	0	0	0	0	0	0	6924.65	0	0	0	0	0	0	0	3.63412e+06	0	0	0	0	0	14025.6	0	0	0	0	514189	0	0	0	0	0	2.10814e+06	3.39162e+06	0	0	65643.9	0	0	0
1986	42F6	0	6851.57	0	5387.96	0	0	0	0	0	0	0	0	0	0	0	8481.25	0	0	0	0	0	0	0	2.23199e+06	0	0	0	0	0	7918.98	0	0	0	0	27190.7	0	0	0	0	0	9.37309e+06	1.0723e+06	29.1127	0	16415.4	0	0	0
1986	42F7	0	15202.4	3.33749	8162.17	0	0	0	0	0	0	0	0	0	0	0	0	0	0	0	0	0	0	0	2.27336e+06	0	0	0	0	0	28462.5	0	0	0	0	308470	0	0	0	0	0	4818.08	124221	0	0	6082.44	0	0	0
1986	43E8	0	0	0	0	0	0	0	0	0	0	337.809	0	0	0	0	0	0	0	0	0	0	0	0	8.52951e+06	0	0	0	0	0	0	0	0	0	0	4461.77	0	0	0	25801.1	0	1.09544e+08	1.27267e+07	0	0	5981.88	4489.94	0	0
1986	43E9	0	21026.9	0	0	0	0	0	0	0	0	173.42	0	0	0	0	0	0	0	0	0	0	534408	0	461430	0	0	0	2923.07	0	623609	0	0	0	10481.5	3.25813e+06	0	0	0	0	0	7.13451e+07	1.85166e+06	0	0	208783	0	0	0
1986	43F0	0	0	0	0	0	0	0	0	0	0	0	0	0	0	0	0	0	0	0	0	0	975139	0	72618.4	0	0	0	0	0	27609.5	0	0	0	0	95669.3	0	0	0	50314.5	0	3.1008e+07	1.43736e+06	0	0	96083.4	0	0	0
1986	43F1	24.8366	12737.6	0	10066.4	0	0	0	0	0	0	0	0	0	0	0	45870.6	0	0	0	0	0	2.58043e+07	0	951.481	0	0	0	1338.28	0	86227.8	0	0	0	0	80835.4	0	0	0	0	0	2.85251e+07	3.23001e+06	0	0	6842.51	0	0	0
1986	43F2	0	0	0	0	0	0	0	0	0	0	0	0	0	0	0	0	0	0	0	0	0	0	0	451112	0	0	0	0	0	59392.8	0	0	0	0	54909.6	0	0	0	0	0	1.2153e+07	1.12428e+06	0	0	4367.65	0	0	0
1986	43F3	0	0	0	0	0	0	0	0	0	0	0	0	0	0	0	0	0	0	0	0	0	0	0	77163.7	0	0	0	0	0	0	0	0	0	0	1894.02	0	0	0	0	0	385016	93.9794	0	0	853.984	0	0	0
1986	43F4	0	2695.77	131.678	0	0	0	0	0	0	0	0	0	0	0	0	7420.48	0	0	0	0	0	0	0	651.269	0	0	0	0	0	1816.11	0	0	0	0	561651	0	0	0	0	0	116488	114869	0	0	38381.9	0	0	0
1986	43F5	0	80324.8	0	67274.6	0	0	0	0	0	0	0	0	0	0	0	49261.3	0	0	0	0	0	835.592	0	350259	0	0	0	1240.96	0	34586.1	0	0	0	0	418945	0	0	0	0	0	1.90399e+07	2.77749e+06	0	0	8920.63	0	0	0
1986	43F6	0	0	0	0	0	0	0	0	0	0	0	0	0	0	0	0	0	0	0	0	0	100.287	0	49877.9	0	0	0	901.334	0	2330.14	0	0	0	0	7256.09	0	0	0	0	0	1.96582e+07	75211.4	0	0	631.373	0	0	0
1986	43F7	0	0	0	0	0	0	0	0	0	0	0	0	0	0	0	0	0	0	0	0	0	0	0	91.9275	0	0	0	0	0	0	0	0	0	0	47723.2	0	0	0	0	0	0	69.5464	0	0	2424.66	0	0	0
1986	44E6	0	0	0	0	0	0	0	0	0	0	889.341	0	0	0	0	0	0	0	0	0	0	0	0	43564.6	0	0	0	576.597	0	53242.5	0	0	0	0	308967	0	0	0	0	0	1.04277e+06	1.50518e+06	0	0	42414.7	0	0	0
1986	44E7	0	0	0	0	0	0	0	0	0	0	236.353	0	0	0	0	0	0	0	0	0	0	0	0	3441.81	0	0	0	0	0	576.229	0	0	0	0	752.474	0	0	0	0	0	7.15957e+06	962806	0	0	104801	0	0	0
1986	44E8	0	0	0	0	0	0	0	0	0	0	13.1261	2624.46	0	0	0	1889.93	0	0	0	0	0	0	0	695879	0	0	0	815.952	0	19117.4	0	0	0	8370.04	640713	0	0	0	34.4339	0	1.39167e+08	2.40299e+07	0	0	193796	3347.92	0	0
1986	44E9	0	1403.7	0	0	0	0	0	0	0	0	0	0	0	0	0	0	0	0	0	103.498	0	3.22251e+06	0	830538	0	0	0	10605.2	0	3639.67	0	0	0	0	125209	0	0	0	6542.76	0	1.32526e+08	1.28532e+07	3871.79	0	0	9220.14	0	0
1986	44F0	0	558.202	0	0	0	0	0	0	0	0	152.158	0	0	0	0	0	0	0	0	118.822	0	3.49044e+06	0	104178	0	0	0	37526.4	0	247284	0	0	0	1914.57	127924	0	0	0	6542.76	0	2.49596e+07	7.15651e+06	1622.1	0	1350.71	958.956	0	0
1986	44F1	0	934707	0	0	0	0	0	0	0	0	0	0	0	0	0	0	0	0	0	0	0	811820	0	2.40489e+08	0	0	0	0	0	45209.4	0	0	0	0	1.39514e+06	0	0	0	1551.01	0	6.07361e+08	7.32493e+06	0	0	8736.61	0	0	0
1986	44F2	0	0	0	0	0	0	0	0	0	0	0	0	0	0	0	0	0	0	0	0	0	0	0	91984.5	0	0	0	0	0	151805	0	0	0	0	606618	0	0	0	0	0	1.22626e+06	546366	0	0	0	0	0	0
1986	44F3	0	14767.8	0	332.281	0	0	0	0	0	0	0	0	0	0	0	0	0	0	0	0	0	0	0	10250.3	0	0	0	0	0	22412	0	0	0	0	181675	0	0	0	0	0	57870.4	6638.13	0	0	0	0	0	0
1986	44F4	0	1508.11	10287.5	9271.47	0	0	0	0	0	0	0	0	0	0	0	11559.6	0	0	0	0	0	0	0	64533.8	0	0	0	0	0	2786.72	0	0	0	0	24103.7	0	0	0	0	0	1.07446e+08	5.63569e+06	0	0	1029.46	0	0	0
1986	44F5	0	1852.83	0	0	0	0	0	0	5035.2	0	0	0	0	0	0	0	0	0	0	0	0	245.354	0	8.32049e+06	0	0	0	61247	0	52688.3	0	0	0	0	0	0	0	0	10800.5	0	1.29864e+08	3.11018e+06	0	0	567.188	13485.3	0	0
1986	45E7	0	0	0	0	0	0	0	0	0	0	0	0	0	0	0	0	0	0	0	0	0	92.8104	0	20712.7	0	0	0	0	0	810.883	0	0	0	0	127140	0	0	0	0	0	1.15258e+07	102887	0	0	40320.7	0	0	0
1986	45E8	0	1403.7	0	0	0	0	0	0	0	0	16.9552	518.452	0	0	0	0	0	0	0	0	0	112357	42.151	267341	0	0	0	9577.17	0	80699.7	0	3108.54	0	2691.56	1.00687e+06	0	0	0	36434.5	0	1.07666e+08	1.40498e+07	158.752	0	29705.5	0	0	0
1986	45F0	0	0	0	0	0	0	0	0	0	0	0	0	0	0	0	2836.48	0	0	0	103.498	0	355.013	0	1.85519e+06	0	0	0	123.74	0	8105.01	0	0	0	0	286.528	0	0	0	0	0	1.59343e+07	7.38475e+06	0	0	0	15117	0	0
1986	45F1	0	549237	0	0	0	0	0	0	0	0	0	0	0	0	0	4401.91	0	0	0	0	0	488946	0	1.6124e+06	0	0	0	4684.44	0	55898.4	0	0	0	0	15991.1	0	0	0	7213.79	0	1.24628e+08	9.35355e+06	0	0	0	0	0	0
1986	45F2	0	7359.56	0	0	0	0	0	0	0	0	0	0	0	0	0	0	0	0	0	0	0	0	0	3052.19	0	0	0	0	0	15440	0	0	0	0	443976	0	0	0	3801.82	0	360797	61299.7	0	0	938.879	0	0	0
1986	45F3	0	954.383	0	0	0	0	0	0	1908.51	0	0	0	0	0	0	6924.65	0	0	0	0	0	0	0	101599	0	0	0	0	0	51494.2	0	0	0	0	232431	0	0	0	0	0	3.90657e+07	557210	0	0	2397.12	0	0	0
1986	45F4	0	13038.2	0	0	0	0	8.6894	0	0	0	0	0	0	0	0	0	0	0	0	0	0	0	0	1.24734e+07	0	0	0	0	0	30460.1	0	0	0	0	0	0	0	0	0	0	1.07047e+08	2.22577e+07	0	0	0	0	0	0
1986	46E7	0	0	0	0	0	0	0	0	0	0	0	0	0	0	0	0	0	0	0	0	0	286.358	0	0	0	0	0	0	0	1305.69	0	0	0	0	222560	0	0	0	0	0	9.65858e+06	1.63695e+06	0	0	442.794	0	0	0
1986	46E8	0	28386.3	0	1227.53	0	0	0	0	0	0	0	0	0	0	0	0	0	0	0	0	0	77996.3	0	2.25395e+06	0	0	0	5075.72	0	104113	0	1156.89	0	0	765277	0	0	0	0	0	1.39504e+08	7.3441e+07	1923.09	0	3878.43	0	0	0
1986	46E9	0	7.375	0	0	0	28.8218	0	0	0	0	0	0	0	0	0	0	0	0	0	0	0	0	0	1.04953e+06	0	0	0	2251.48	0	12196.7	0	0	0	0	8659.85	0	0	0	0	0	1.46301e+08	4.63652e+07	2267.12	0	176.716	0	0	0
1986	46F0	0	3665.09	0	0	0	0	0	0	2344.65	0	0	0	0	0	0	0	0	0	0	0	0	138.977	28.9885	1.25831e+07	0	0	0	6609.54	0	21624.2	0	0	0	0	365.918	0	0	0	34628.3	0	8.63734e+07	3.03913e+07	3847.94	0	1337.41	7538.36	0	0
1986	46F2	0	1034.98	0	0	0	0	0	0	0	0	0	0	0	0	0	0	0	0	0	0	0	444.554	0	571002	0	0	0	0	0	417338	0	0	0	0	10477.5	0	0	0	0	0	1.98774e+08	3.74578e+06	0	0	1022.94	0	0	0
1986	46F3	0	286576	0	0	0	0	33.4883	0	0	0	0	0	0	0	0	7939.18	0	0	0	0	0	245.354	0	591980	0	0	0	0	0	304991	0	0	0	0	0	0	0	0	0	0	9.65597e+07	6.1405e+06	0	0	176.716	0	0	0
1986	47E7	43.0731	0	0	2047.2	0	0	0	0	0	0	155.999	0	0	0	0	0	0	0	0	0	0	675.184	0	926226	0	0	0	0	0	2841.59	0	0	0	0	114769	0	0	0	0	0	1.04743e+07	2.29569e+06	0	0	38647.4	0	0	0
1986	47E8	0	0	0	0	0	0	0	0	0	0	0	0	0	0	0	5999.6	0	3450.13	0	0	0	1135.6	0	2.43329e+06	0	0	0	0	0	1270.46	0	0	0	0	748175	0	0	0	0	0	5.56978e+07	1.24106e+07	0	0	15560	17255.4	0	0
1986	47E9	0	0	0	0	0	0	0	0	0	0	0	0	0	0	0	0	0	0	0	0	0	0	0	760573	0	0	0	0	0	0	0	0	0	0	0	0	0	0	0	0	3.21832e+07	3.59531e+07	0	0	16563.3	0	0	0
1986	47F0	0	0	0	3953.08	0	0	343.295	0	0	0	0	0	0	0	0	0	0	0	0	0	0	808.68	0	1.23644e+06	0	0	0	3320.8	0	232069	0	583.741	0	0	66.148	0	0	0	8303.65	0	5.12759e+07	2.08525e+07	229.981	0	5848.6	49167.2	0	0
1986	47F1	0	37511.6	0	12258	0	0	0	0	0	0	0	0	0	0	0	0	0	0	0	0	0	138.977	0	302049	0	0	0	10136.8	0	102199	0	0	0	0	4690.2	0	0	0	0	0	1.36714e+08	1.0266e+07	0	0	95624.6	0	0	0
1986	47F2	0	0	0	0	0	0	0	0	0	0	0	0	0	0	0	0	0	0	0	0	0	0	0	4.02715e+06	0	0	0	0	0	55292.7	0	0	0	0	2511.6	0	0	0	0	0	1.66422e+08	1.55543e+07	0	0	0	19421.4	0	0
1986	48E8	0	0	0	0	0	0	0	0	0	0	0	0	0	0	0	0	0	0	0	0	0	0	0	4.05946e+06	0	0	0	0	0	269.754	0	0	0	0	91765.5	0	0	0	0	0	1.01659e+08	5.66403e+06	0	0	1562.48	376531	0	0
1986	48E9	0	0	0	0	0	0	0	0	0	0	0	0	0	0	0	0	0	0	0	0	0	0	0	77704.1	0	0	0	0	0	0	0	0	0	0	0	0	0	0	0	0	6.25382e+06	1.71868e+06	1021.13	0	0	0	0	0
1986	48F0	0	1120.08	0	0	0	0	475.125	0	0	0	0	0	0	0	0	0	0	0	0	0	0	1592.16	0	2.66185e+06	253.466	0	0	10277.3	0	424382	0	0	0	0	0	0	0	0	18457.6	0	1.03526e+08	1.36351e+07	0	0	47815	0	0	0
1986	48F1	0	7343.36	0	8890.8	0	0	0	0	0	0	0	0	0	0	0	0	0	0	0	0	0	0	0	2.6626e+07	0	0	0	0	0	791.121	0	0	0	0	1569.43	0	0	0	191666	0	3.16218e+08	490955	0	0	106578	0	0	0
1986	49E8	0	0	0	0	0	0	0	0	0	0	0	0	0	0	0	0	0	0	0	0	0	0	0	435294	0	0	0	0	0	0	0	0	0	0	0	0	0	0	0	0	1.79785e+07	5.96776e+06	0	0	0	0	0	0
1986	49F0	0	1304.3	0	24666.7	0	0	83026.3	0	0	0	0	0	0	0	0	0	0	0	0	0	0	8392.33	0	1.54087e+07	0	0	0	0	0	65156.4	0	27377.2	0	0	0	0	0	0	0	0	9.53972e+07	4.678e+06	0	0	3451.29	1.3168e+06	0	0
1986	49F1	0	0	0	0	0	0	0	0	0	0	0	0	0	0	0	0	0	0	0	0	0	3091.56	0	2.10262e+06	0	0	0	0	0	0	0	0	0	0	31906.1	0	0	0	0	0	9.07693e+07	475312	0	0	3685.56	0	0	0
1986	50E9	0	0	0	0	0	0	0	0	0	0	0	0	3250.91	0	0	0	0	0	0	0	0	1083.94	0	505557	0	0	0	0	0	1482.1	0	8308.75	0	0	7788.58	0	0	0	0	0	5.49582e+07	7.74104e+06	0	0	3607.59	9136.29	0	0
1986	50F0	0	6.00977	0	0	0	0	20130.5	0	0	0	0	0	0	0	0	0	0	0	0	0	0	39115.5	0	6.84055e+06	0	0	0	494.958	0	38668.3	0	143801	0	0	0	0	0	0	10353.9	0	1.14526e+07	7.29024e+06	144336	0	0	55967.9	0	0
1986	50F1	0	0	0	7475.95	0	0	0	0	0	0	0	0	0	0	0	0	0	0	0	0	0	279.147	0	1.61476e+06	0	0	0	0	0	2220.36	0	0	0	0	0	0	0	0	0	0	1.57092e+07	243275	0	0	0	4376.79	0	0
1986	50F2	0	9154.95	0	0	0	0	0	0	0	0	0	0	0	0	0	0	0	0	0	0	0	0	0	7.94886e+06	0	0	0	188.541	0	17306	0	460.642	0	0	276.535	0	0	0	0	0	2.9963e+07	5553.73	0	0	0	0	0	0
1986	51E9	0	0	0	0	0	0	0	0	0	0	0	0	178.416	0	0	0	0	0	0	0	0	4738.45	0	1.89791e+06	0	0	0	0	0	700.46	0	7983	0	0	0	0	0	0	0	0	7.14105e+07	2.59789e+07	0	0	0	9598.77	0	0
1986	51F0	0	0	0	0	0	22.3043	2671.15	0	16144.8	0	0	0	0	0	0	0	0	5829.06	0	0	0	199076	0	706812	0	0	0	0	0	414.98	0	109012	0	0	0	0	0	0	9087.79	0	1.9065e+07	2.59789e+07	209815	0	2416.23	1.06626e+06	0	0
1987	32F1	0	0	0	0	0	0	0	0	0	0	0	0	0	200	0	0	0	0	0	0	0	0	0	1.28404e+07	0	0	0	0	0	0	0	0	0	0	58062.6	0	0	0	0	0	0	1.79542e+06	0	0	0	0	0	0
1987	32F2	0	0	0	0	0	0	0	0	0	0	0	0	0	0	0	0	0	0	0	0	0	0	0	3.61231e+06	0	0	0	0	0	0	0	0	0	0	0	0	0	0	0	0	0	366751	0	0	0	0	0	0
1987	33F1	19.2893	0	0	0	0	0	0	0	0	0	0	0	0	0	0	0	0	0	0	0	0	0	0	3.57905e+06	0	0	0	0	0	0	0	0	0	0	99351.6	49.086	0	0	0	0	0	3.9832e+06	0	0	0	0	0	0
1987	33F2	57.868	0	0	0	0	0	0	0	0	0	13.1261	0	0	0	0	0	0	0	279.273	31.4973	0	0	0	626348	0	0	0.28404	0	0	0	0	0	0	0	157913	114.309	0	0	0	0	0	2.73112e+07	0	0	1947.77	0	0	0
1987	34F2	253.378	0	0	0	0	0	0	0	0	321.179	251.92	0	0	0	0	0	0	0	4592.94	0	0	0	0	716700	0	0	0	0	0	0	0	0	0	0	112811	0	0	0	0	0	0	1.7406e+07	0	0	0	0	0	0
1987	34F3	0	0	0	0	0	0	0	0	0	0	0	0	0	0	0	0	0	0	31675.4	0	0	46.4052	0	4.69737e+07	0	0	0	0	0	0	0	0	0	0	4.38681e+06	0	0	0	0	0	0	1.19218e+07	0	0	0	0	0	0
1987	35F1	498.674	0	0	0	0	0	0	0	0	0	0	0	0	0	0	0	0	0	0	0	0	0	0	73611	0	0	0	0	0	0	0	0	0	0	870019	0	0	0	0	0	0	264003	0	0	0	0	0	0
1987	35F2	581.292	0	0	0	0	0	0	0	0	129.412	24.4903	0	0	0	0	2331.61	0	0	30.2415	0	0	166.927	0	20960.1	0	0	7.72552	0	0	0	0	0	0	0	675298	0	0	0	0	0	0	115671	0	0	0	0	0	0
1987	35F3	132.166	0	0	0	0	0	0	0	0	0	7.20881	0	0	0	0	0	0	0	49.4778	46.4642	0	0	0	337037	0	0	0	0	0	0	0	0	0	0	2.29325e+07	0	0	0	0	0	0	1.21196e+07	0	0	0	0	0	0
1987	36F0	1238.22	0	0	0	0	0	0	0	0	226.471	5476.18	0	0	0	0	0	0	0	779.765	0	0	8299.3	0	322357	0	0	0	0	0	400.427	0	0	0	0	2.14397e+07	0	0	0	0	0	0	6.46112e+06	0	0	0	0	0	0
1987	36F1	5777.73	0	0	0	0	0	0	28.516	0	72.0261	104.252	0	0	0	0	5999.6	0	0	1720.18	1850.92	0	118.54	0	1.10182e+06	0	0	0	0	0	104.857	0	0	0	0	2.93977e+07	0	0	0	0	0	0	1.02197e+06	0	0	1228.52	0	0	0
1987	36F2	1296.37	0	0	0	0	0	0	3369.31	0	6375.98	2860.14	0	0	0	0	34330.5	0	0	98.9557	49963.2	0	1292.51	0	1.66724e+06	0	0	0	0	0	22119.6	0	0	0	0	5.50583e+07	12.2154	0	0	0	0	0	5.09949e+07	0	0	1337.41	0	0	0
1987	36F3	0	0	0	0	0	0	0	50.2338	0	155.137	665.024	0	0	0	0	672.86	0	0	0	307.198	0	84.0809	0	1.80236e+06	0	0	0	0	0	180.467	0	0	0	0	1.98542e+07	0	0	0	0	0	0	7.18584e+06	0	0	0	0	0	0
1987	36F4	375.253	0	0	0	0	0	0	10.4631	0	6366.21	3872.09	0	0	0	0	0	0	0	0	15091.8	0	0	0	2.12145e+06	0	0	0	0	0	1643.23	0	0	0	0	1.08906e+08	0	0	0	0	0	0	415335	0	0	0	0	0	0
1987	36F5	291.825	0	0	0	0	0	0	0	0	1458.74	4175.83	0	0	0	0	4052.14	0	0	49.4778	850.613	0	0	0	6.14425e+06	0	0	63.3888	0	0	1402.91	0	0	0	0	2.60101e+08	212.238	0	0	0	0	0	1.63257e+06	0	0	88.5589	0	0	0
1987	37F0	268.482	0	564.006	0	0	0	0	0	0	0	11412.2	0	0	0	0	0	0	0	0	0	0	175603	0	2.60966e+06	0	0	0	0	0	36816.3	0	0	0	0	1.02403e+07	0	0	0	0	0	3321.5	2.41742e+06	0	0	1125.94	1682.62	0	0
1987	37F1	0	0	117.926	0	0	0	0	45.9574	0	0	1072.14	0	0	0	0	4771.04	0	0	0	0	0	664.411	0	5.53944e+06	0	0	0	0	0	92945.7	0	0	0	0	2.38181e+06	0	0	0	0	0	50700	2.47524e+06	0	0	2418.47	0	0	0
1987	37F2	0	0	0	0	0	0	0	0	0	0	0	0	0	0	0	0	0	0	0	0	0	0	0	7.76611e+07	0	0	0	0	0	2775.2	0	0	0	0	96092.2	0	0	0	0	0	52528.3	4.19719e+07	0	0	31918.6	958.956	0	0
1987	37F3	57.2849	39963.7	0	0	0	0	0	164.985	0	0	1140.19	0	0	0	0	11468.1	0	0	0	38.4889	0	10318.4	0	1.298e+07	0	0	0	0	0	118509	0	0	0	0	2.55612e+07	0	0	0	0	0	342.308	4.88622e+07	0	0	853.984	0	0	0
1987	37F4	21.9278	0	0	0	0	0	0	3082.86	0	1672.39	61247.5	0	0	0	0	32935.3	0	0	0	170280	0	355.013	0	2.29313e+06	0	0	0	0	0	175112	0	0	0	0	2.44518e+08	0	0	0	0	0	0	2.03074e+07	0	0	0	0	0	0
1987	37F6	31.3384	0	0	0	0	0	0	0	0	0	0	0	0	0	0	4401.91	0	0	0	55.4914	0	0	0	8.59694e+07	0	0	7.9236	0	0	4652.29	0	0	0	0	7.22422e+07	0	0	0	0	0	0	6.44467e+07	0	0	150.66	0	0	0
1987	38E9	0	1745.61	0	6690.66	0	0	0	0	0	0	0	0	0	0	0	0	0	0	0	0	0	2267.63	0	2.50025e+07	0	0	0	0	0	34374.4	0	0	0	0	369686	0	0	0	0	0	602541	1.3535e+07	0	0	26661.6	0	0	0
1987	38F0	19.2893	348241	0	0	0	0	0	0	0	0	13624.1	0	0	0	0	6924.65	0	0	0	0	0	1.05751e+06	0	1.36791e+08	0	0	0	0	0	661673	0	0	0	0	6.25832e+06	0	0	0	0	0	3.76961e+06	1.91577e+08	0	0	397960	0	0	0
1987	38F1	0	1.07911e+06	0	0	0	0	0	36.5352	0	0	414.747	0	0	0	0	28817	0	0	0	0	0	417.528	0	4.85081e+06	0	0	0	0	0	77472.7	0	0	0	0	5.70108e+06	0	0	0	0	0	170556	5.51767e+06	0	0	13517.1	0	0	0
1987	38F2	0	0	0	0	0	0	0	0	0	0	32.4034	0	0	0	0	0	0	0	0	0	0	0	0	223986	0	0	0	0	0	0	0	0	0	0	3.12552e+06	0	0	0	0	0	1006.54	503756	0	0	0	0	0	0
1987	38F3	0	1732.55	0	0	0	0	0	0	0	0	0	0	0	0	0	0	0	0	0	0	0	0	0	454093	0	0	0	0	0	0	0	0	0	0	110705	0	0	0	0	0	722.473	485721	0	0	0	0	0	0
1987	38F5	0	0	0	0	0	0	0	0	0	0	0	0	0	0	0	0	0	0	0	0	0	0	0	5.37816e+06	0	0	0	0	0	54934.8	0	0	0	0	4.2111e+07	0	0	0	0	0	708.567	1.39398e+07	0	0	0	0	0	0
1987	38F6	31.3384	0	0	0	0	0	0	0	0	1601.17	30842.8	0	0	0	0	0	0	0	0	1424.88	0	0	0	1.62704e+06	0	0	0	0	0	1.97678e+06	0	0	0	0	2.9076e+07	0	0	0	0	0	0	1.46674e+07	0	0	631.373	0	0	0
1987	39E8	200.916	295594	0	11020.8	0	0	0	0	0	0	0	0	0	0	0	0	0	0	0	0	0	11831.6	0	894913	0	0	0	0	0	146574	0	0	0	0	306740	0	0	0	7565.79	0	625566	3.25892e+06	0	0	23146.4	0	0	0
1987	39E9	0	464677	0	2483.19	0	0	0	0	0	0	1503.47	0	0	0	0	0	0	0	0	0	0	2.53599e+06	0	2.12662e+06	0	0	0	0	0	389401	0	0	0	0	1.24817e+06	0	0	0	0	0	2.60602e+06	2.83876e+07	0	0	115504	0	0	0
1987	39F0	0	28796.3	0	0	0	0	0	0	0	0	852.528	0	0	0	0	7939.18	0	0	0	0	0	147366	0	5.86812e+07	0	0	0	4007.08	0	998360	0	0	0	0	4.57241e+06	0	0	0	0	0	6.07303e+07	1.32839e+08	0	0	52283.7	0	0	0
1987	39F1	88.2519	728916	0	0	0	0	0	0	0	0	3860.74	0	0	0	0	0	0	0	0	0	0	16.883	0	6.00155e+06	0	0	0	0	0	1.89881e+06	0	0	0	0	4.02018e+06	0	0	0	2262.17	0	214819	3.03279e+07	0	0	210955	0	0	0
1987	39F2	94.9831	16098.8	0	0	0	0	0	0	0	0	0	0	0	0	0	0	0	0	0	0	0	0	0	882954	0	0	0	0	0	76.6178	0	0	0	0	420965	0	0	0	0	0	477.34	89922.7	0	0	2149.74	0	0	0
1987	39F3	241.969	505.543	0	0	0	0	0	0	0	0	0	0	0	0	0	0	0	0	0	0	0	0	0	2.96054e+06	0	0	0	0	0	1044.55	0	0	0	0	58415.6	0	0	0	0	0	2103.93	5.48309e+06	0	0	567.188	0	0	0
1987	39F4	0	67882.7	0	0	0	0	0	0	0	0	0	0	0	0	0	66466.5	0	0	0	0	0	920.805	0	3.78174e+06	0	0	0	0	0	546291	0	0	0	0	2.68957e+07	0	0	0	0	0	4824.23	3.79033e+06	0	0	7918.77	0	0	0
1987	39F5	0	0	0	0	0	0	0	0	0	0	361.457	0	0	0	0	0	0	0	0	89.5727	0	0	0	398001	0	0	0	0	0	2523.81	0	0	0	0	3.10315e+06	0	0	0	0	0	0	1.12498e+06	0	0	700.434	0	0	0
1987	39F6	0	0	0	0	0	0	0	0	0	0	301.717	0	0	0	0	0	0	0	0	111356	0	0	0	1.91288e+06	0	0	0	0	0	1.96122e+06	0	0	0	0	5.71018e+07	12.2154	0	0	0	0	0	1.19306e+07	0	0	7974.43	0	0	0
1987	40E8	77.7326	99232.6	0	0	0	0	0	0	0	0	1447.37	0	0	0	0	0	0	0	0	76.9764	0	0	0	1.81553e+06	0	0	0	828.036	0	270104	0	0	0	2412.15	1.65207e+06	0	0	0	1314.48	0	8.47353e+06	2.55844e+07	0	0	35748.5	0	0	0
1987	40E9	0	833808	0	6523.07	0	0	50.3461	0	0	0	63.6385	0	0	0	0	0	0	0	0	131054	0	443499	0	3.21231e+07	0	0	0	14774.3	0	1.32819e+06	0	0	0	4824.3	2.86199e+06	0	0	0	22735.2	0	3.45911e+08	1.1948e+08	0	0	944809	69.894	0	0
1987	40F0	0	558.202	0	0	0	0	0	0	0	0	0	0	0	0	0	0	0	0	0	0	0	34848.6	0	344194	0	0	0	0	0	2315.65	0	0	0	0	11496.8	0	0	0	0	0	4.79337e+06	9.51831e+06	0	0	0	0	0	0
1987	40F1	0	399437	0	0	0	0	0	0	0	0	345.454	0	0	0	0	39789.9	0	0	0	0	0	2.23558e+06	0	8.12045e+06	0	0	0	0	0	1.16511e+06	0	0	0	0	2.98942e+06	0	0	0	0	0	2.37088e+07	2.20163e+07	0	0	6841.91	0	0	0
1987	40F2	0	339002	0	0	0	0	0	0	0	0	0	0	0	0	0	8481.25	0	0	0	1826.66	0	1840.54	0	1.93003e+07	0	0	0	6001.83	0	2.20997e+06	0	0	0	0	660950	0	0	0	0	29.6248	5.02933e+06	3.29343e+06	0	0	98158.3	0	0	0
1987	40F3	0	235114	0	0	0	0	0	0	0	0	96.2762	0	0	0	0	95809.2	0	0	0	0	0	22.4202	0	900486	0	0	0	0	0	154998	0	0	0	0	304122	0	0	0	0	0	0	252106	0	0	50484.7	0	0	0
1987	40F4	0	953327	0	5127.21	0	0	0	0	0	0	0	0	0	0	0	7939.18	0	0	0	0	0	355.013	0	1.51138e+06	0	0	0	0	0	618911	0	0	0	0	1.48268e+07	0	0	0	0	0	2460.07	1.49998e+06	0	0	139842	0	0	0
1987	40F5	0	9196.65	0	0	0	0	0	0	0	0	1471.35	0	0	0	0	0	0	0	0	173.895	0	137.506	0	1.44621e+06	0	0	0	0	0	4.59615e+06	0	0	0	0	1.66284e+07	0	0	0	0	0	2237.51	3.09866e+06	0	0	5752.58	0	0	0
1987	40F6	402.374	0	0	0	0	0	0	0	0	0	178.594	0	0	0	0	0	0	0	0	0	0	0	0	974050	0	0	0	0	0	218.286	0	0	0	0	3.77217e+07	76.6969	0	0	0	0	0	301155	0	0	452.65	0	0	0
1987	41E7	0	13089.8	0	0	0	0	0	0	0	0	0	0	0	0	0	0	0	0	0	0	0	0	0	74021.7	0	0	0	0	0	60858.4	0	0	0	0	92693	0	0	0	0	0	8.86975e+06	4.95326e+06	0	0	0	0	0	0
1987	41E8	0	0	0	2186.09	0	0	0	0	0	0	0	0	0	0	0	0	0	0	0	0	0	0	0	15998.8	0	0	0	0	0	10064.1	0	0	0	0	47299.3	0	0	0	0	0	1.86788e+06	5.1117e+06	0	0	0	0	0	0
1987	41E9	0	0	0	4632.14	0	0	0	0	0	0	0	0	0	0	0	0	0	0	0	0	0	79188.5	0	225675	0	0	0	0	0	2067.41	0	0	0	0	1047.19	0	0	0	0	0	2.01928e+07	1.9984e+06	0	0	0	0	0	0
1987	41F0	24.8366	813061	0	0	0	0	0	0	0	0	0	0	0	0	0	0	0	0	0	0	0	3.14947e+07	0	483295	0	0	0	901.334	0	413942	0	0	0	0	2.24455e+06	0	0	0	0	0	6.60986e+07	4.03803e+07	0	0	0	0	0	0
1987	41F1	0	369312	0	0	0	0	0	0	0	0	0	0	0	0	0	0	0	0	0	4690.2	0	847991	0	485094	0	0	0	21225.8	0	2.04243e+06	0	0	0	0	984040	0	0	0	0	0	1.80655e+07	6.26505e+06	432.458	0	0	0	0	0
1987	41F2	0	143071	0	0	0	0	0	0	0	0	0	0	0	0	0	0	0	0	0	0	0	100.287	0	4.08871e+06	0	0	0	0	0	5748.63	0	0	0	0	164669	0	0	0	0	0	8.41429e+06	3.62596e+06	0	0	0	0	0	0
1987	41F3	0	138023	0	0	0	0	0	0	0	0	0	0	0	0	0	14332.1	0	0	0	0	0	0	0	6.2495e+06	0	0	0	0	0	89998.7	0	0	0	0	981337	0	0	0	0	0	226887	1.96929e+06	0	0	55173.4	0	0	0
1987	41F4	0	319962	0	218315	0	0	0	0	0	0	0	0	0	0	0	26504.6	0	0	0	0	0	0	0	1.99666e+07	0	0	0	0	0	436304	0	0	0	0	1.67043e+06	0	0	0	5914.54	0	28475.6	1.71373e+06	0	0	94656.4	0	0	0
1987	41F5	1.95245	9611.91	0	0	0	0	0	0	0	0	0	0	0	0	0	215836	0	0	0	118.822	0	0	0	1.7239e+06	0	0	0	0	0	1.23748e+06	0	0	0	0	1.04412e+07	5.16939	0	0	0	0	0	780810	0	0	567.188	0	0	0
1987	41F6	0	75499.6	0	0	0	0	0	0	0	0	152.002	0	0	0	0	6451.19	0	0	0	0	0	0	0	2713.34	0	0	0	0	0	20871.8	0	0	0	0	1.93073e+06	0	0	0	0	0	0	211848	0	0	2535.24	0	0	0
1987	41F7	2317.93	0	0	0	0	0	0	0	0	0	0	0	0	0	0	3929.56	0	0	0	0	0	0	0	1.42399e+06	0	0	0	0	0	17533.4	0	0	0	0	1.40839e+07	0	0	0	0	0	0	68249.4	0	0	127.371	0	0	0
1987	42E8	0	3105.27	0	0	0	0	0	0	0	0	0	0	0	0	0	0	0	0	0	0	0	0	0	0	0	0	0	0	0	28084.6	0	0	0	0	495349	0	0	0	0	0	753104	369533	0	0	0	0	0	0
1987	42E9	0	0	0	0	0	0	0	0	0	0	0	0	0	0	0	0	0	0	0	0	0	322850	0	1.1791e+06	0	0	0	0	0	4343.63	0	0	0	0	65203.1	0	0	0	0	0	1.35468e+08	1.99576e+07	0	0	0	0	0	0
1987	42F0	0	476737	0	0	0	0	0	0	0	0	0	0	0	0	0	0	0	0	0	0	0	740335	0	86199.2	0	0	0	0	0	78566.3	0	0	0	0	389591	0	0	0	0	0	1.17312e+07	5.57273e+06	0	0	11163.5	0	0	0
1987	42F1	0	265295	0	0	0	2402.75	0	0	0	0	0	0	0	0	0	0	0	0	0	866.698	0	67129	0	389756	0	0	0	67775.7	0	630419	0	0	0	0	79720.7	0	0	0	16634	0	2.86162e+07	4.19367e+06	678.531	0	11221.3	0	0	0
1987	42F2	0	1508.11	0	0	0	0	0	0	0	0	0	0	0	0	0	9047.18	0	0	0	0	0	0	0	16837.2	0	0	0	0	0	134.518	0	0	0	0	62022.8	0	0	0	0	0	4.54651e+06	328322	0	0	10786.2	0	0	0
1987	42F3	0	0	0	0	0	0	0	0	0	0	0	0	0	0	0	2836.48	0	0	0	0	0	0	0	0	0	0	0	0	0	1408.73	0	0	0	0	26042	0	0	0	0	0	14639.3	17984.5	0	0	7710.83	0	0	0
1987	42F4	0	26406.9	0	0	0	0	0	0	0	0	0	0	0	0	0	0	0	0	0	0	0	245.354	0	934593	0	0	0	0	0	8559.45	0	0	0	0	1.84442e+06	0	0	0	0	0	283832	4.29336e+06	0	0	90856.5	0	0	0
1987	42F5	0	87447.3	0	285365	0	0	0	0	0	0	503.942	0	0	0	0	100744	0	0	0	0	0	0	0	1.0555e+06	0	0	0	1440.89	0	566920	0	0	0	0	1.37412e+06	0	0	0	0	15.9711	291068	1.97776e+06	856.253	0	48460.2	0	0	0
1987	42F6	0	5047.54	0	0	0	0	0	0	0	0	127.277	0	0	0	0	120665	0	0	0	0	0	0	0	49.3561	0	0	0	0	0	24049	0	0	0	0	4.03543e+06	0	0	0	0	0	79.4932	911814	0	0	401.905	0	0	0
1987	42F7	0	0	0	0	0	0	0	0	0	0	0	0	0	0	0	1889.93	0	0	0	0	0	0	0	30087.9	0	0	0	0	0	0	0	0	0	0	747491	0	0	0	0	0	10615.6	59680.6	0	0	0	0	0	0
1987	43E8	0	0	0	0	0	0	0	0	0	0	378.162	0	0	0	0	0	0	0	0	0	0	3941.07	0	138860	0	0	0	0	0	85559	0	0	0	10481.5	601812	0	0	0	0	0	6.06729e+07	7.4463e+06	0	0	149710	0	0	0
1987	43E9	0	0	0	0	0	0	0	0	0	0	0	0	0	0	0	5160.03	0	0	0	0	0	139255	0	395046	0	0	0	0	0	4139.41	0	0	0	3486.5	9644.98	0	0	0	0	0	1.51813e+08	1.45684e+07	0	0	3857.91	0	0	0
1987	43F0	0	60331.7	0	0	0	0	0	0	0	0	0	0	0	0	0	7420.48	0	0	0	0	0	2.56598e+06	0	574599	0	0	0	0	0	660427	0	0	0	0	425973	0	0	0	0	0	1.49824e+08	5.51614e+06	120.726	0	201538	0	0	0
1987	43F1	0	245919	0	0	0	0	0	0	0	0	16.9552	0	0	0	0	0	0	0	0	0	0	117726	0	288299	0	0	0	48169.8	0	642953	0	0	0	0	99300	2.99744	0	0	0	0	6.85948e+07	3.38146e+06	0	0	21517.6	0	0	0
1987	43F2	0	8564.14	0	0	0	0	0	0	0	0	0	0	0	0	0	2331.61	0	0	0	0	0	0	0	3.00821e+06	0	0	0	0	0	254958	0	0	0	0	800847	0	0	0	0	0	9.58845e+06	182898	0	0	3224.6	0	0	0
1987	43F3	0	0	0	0	0	0	0	0	0	0	0	0	0	0	0	0	0	0	0	0	0	0	0	5383.52	0	0	0	0	0	2855.09	0	0	0	0	122822	0	0	0	0	0	76015.7	12424.4	0	0	9919.57	0	0	0
1987	43F4	0	8246.71	0	136207	0	0	0	0	0	0	0	0	0	0	0	0	0	0	0	0	0	0	0	4.15956e+06	0	0	0	0	0	280267	0	0	0	0	683020	0	0	0	0	0	4.74905e+07	2.64179e+06	0	0	3810.96	0	0	0
1987	43F5	0	406979	0	5127.21	0	0	0	0	0	0	0	0	0	0	0	0	0	0	0	0	0	0	0	1.77401e+06	0	0	0	0	0	85007.2	0	0	0	0	884251	0	0	0	0	0	1.57432e+08	4.03881e+06	0	0	938.879	0	0	0
1987	43F6	0	19775.4	0	0	0	0	0	0	0	0	0	0	0	0	0	0	0	0	0	0	0	0	0	35891	0	0	0	0	0	41259.9	0	0	0	0	87645.3	0	0	0	0	0	9.9612e+06	1.41371e+06	0	0	10695.1	0	0	0
1987	43F7	0	0	0	0	0	0	0	0	0	0	0	0	0	0	0	0	0	0	0	0	0	0	0	6.86575e+06	0	0	0	0	0	39944.7	0	0	0	0	0	0	0	0	0	0	2.21967e+07	4.69946e+06	0	0	1428.8	0	0	0
1987	44E8	0	28642.5	0	1552.38	0	0	0	0	0	0	0	0	0	0	0	0	0	0	0	0	0	13609	0	2.87549e+06	0	0	0	0	0	31551.7	736.946	0	0	0	209708	0	0	0	0	0	1.32202e+08	4.12996e+07	0	0	93463.6	1284.94	0	0
1987	44E9	0	0	0	0	0	0	0	0	0	0	26.5554	0	0	0	0	13256.1	0	0	0	1041.06	0	600433	0	2.23727e+06	0	0	0	8689.63	0	63874.8	0	0	0	0	32421.7	0	0	0	2426.35	0	1.55477e+08	7.77306e+07	459.961	0	39145.4	0	0	0
1987	44F0	0	5227.01	0	2979.59	0	0	133.125	0	0	0	0	0	0	0	0	0	0	0	0	153.95	0	106513	0	135318	0	0	0	34658.8	0	83520.1	0	0	0	0	21668.2	0	0	0	61387.4	0	5.38747e+07	4.84747e+06	893.451	0	853.984	0	0	0
1987	44F1	0	2.62821e+06	0	5127.21	0	0	0	0	0	0	0	0	0	0	0	0	0	0	0	0	0	5.95671e+06	0	9.57078e+06	0	0	0	1338.28	0	272521	0	0	0	0	4.16905e+06	0	0	0	0	0	6.54043e+07	1.08151e+07	0	0	1960.63	0	0	0
1987	44F2	0	0	0	6225.13	0	0	0	0	0	0	0	0	0	0	0	0	0	0	0	0	0	5379.49	0	590043	0	0	0	0	0	101735	0	0	0	0	165068	0	0	0	2778.07	0	1.10979e+06	151236	0	0	7403.09	0	0	0
1987	44F3	0	0	0	0	0	0	0	0	0	0	0	0	0	0	0	0	0	0	0	0	0	0	0	25154.6	0	0	0	0	0	46526.4	0	0	0	0	84741.5	0	0	0	0	0	1.46004e+06	256797	0	0	2683.92	0	0	0
1987	44F4	0	0	0	128922	0	0	0	0	0	0	0	0	0	0	0	5999.6	0	0	0	0	0	0	0	624367	0	0	0	0	0	53.0294	0	0	0	0	8799.28	0	0	0	0	0	4.68688e+07	1.3584e+06	0	0	312.496	0	0	0
1987	44F5	0	233878	0	65.6743	0	0	369.192	0	15621.7	0	0	0	0	0	0	0	0	0	0	0	0	11784.9	0	5.44576e+06	0	0	0	1061.54	0	117994	0	0	0	0	1336.15	0	0	0	46756	0	5.54523e+07	1.36305e+07	168172	0	150.66	0	0	0
1987	45E8	0	8714.22	0	0	0	0	0	0	0	0	0	0	0	0	0	5569.38	0	0	0	0	0	3845.38	0	6.29862e+06	0	0	0	0	0	42443	0	1261.83	0	0	332273	0	0	0	94272.5	0	3.54771e+08	4.7075e+07	0	0	0	0	0	0
1987	45F0	0	806.191	0	0	0	0	0	0	0	0	0	0	0	0	0	0	0	0	0	25.4215	0	5946.87	0	3.61811e+06	0	0	0	0	0	24222.8	0	0	0	0	0	0	0	0	5914.54	0	1.33742e+07	2.9471e+07	0	0	0	2576.99	0	0
1987	45F1	0	475491	0	0	0	0	0	0	0	0	0	0	0	0	0	0	0	0	0	0	0	27752.1	0	4.03309e+06	0	0	0	12449.1	0	133825	0	0	0	0	28134.6	0	0	0	0	0	1.27453e+08	3.7668e+07	408.453	0	127.398	0	0	0
1987	45F2	0	256517	8591.92	0	0	0	0	0	0	0	0	0	0	0	0	0	0	0	0	0	0	0	0	36484.7	0	0	0	0	0	39705.9	0	0	0	0	3.29717e+06	0	0	0	0	0	18599.1	15570.7	0	0	2950.01	0	0	0
1987	45F3	0	423768	0	18202.9	0	0	0	0	0	0	0	0	0	0	0	10252.6	0	0	0	0	0	161.736	0	82226.9	0	0	0	0	0	112907	512.13	0	0	0	85181.8	0	0	0	0	0	1.83635e+07	633695	0	0	0	0	0	0
1987	45F4	0	56319	0	16414.1	0	0	1984.06	0	0	0	0	0	0	0	0	26751.7	0	0	0	0	0	17972.1	0	1.10148e+07	0	0	0	1207.45	0	38469.6	0	0	0	0	510.157	0	0	0	7213.79	0	4.79567e+08	2.13057e+07	0	0	0	0	0	0
1987	46E7	0	0	0	0	0	0	0	0	0	0	0	0	0	0	0	0	0	0	0	0	0	9110.96	0	7825.38	0	0	0	0	0	2101.03	0	0	0	0	33175.4	0	0	0	0	0	1.64261e+07	1.20209e+07	0	0	12161.7	0	0	0
1987	46E8	0	112571	0	0	0	133.896	4300.16	0	0	0	32.4034	0	0	0	0	0	0	0	0	118.822	0	3762.63	0	271481	0	0	0	17831.5	0	114150	0	542.521	0	0	36182.6	0	0	0	12715.1	0	9.37035e+07	1.76714e+08	257.866	0	0	0	0	0
1987	46E9	0	32906.6	0	0	0	0	20.916	0	0	0	0	0	0	0	0	0	0	0	0	31.4973	0	0	33.4113	128717	0	0	0	133246	0	296835	0	1402.52	0	0	14756.7	0	0	0	38900	0	8.12148e+07	1.98371e+08	1653.07	0	0	696.431	0	0
1987	46F0	0	2413.28	0	33453.5	0	0	0	0	0	0	0	0	0	0	0	0	0	0	0	0	0	2769.39	0	2.67334e+06	0	0	0	759.067	0	141815	0	0	0	0	4160.28	0	0	0	0	0	6.58744e+07	2.18446e+07	0	0	3117.4	0	0	0
1987	46F2	0	2833.71	0	7148.3	0	0	0	0	0	0	0	0	0	0	0	0	0	0	0	0	0	0	0	964175	0	0	0	0	0	144840	0	0	0	0	58524.5	0	0	0	0	0	2.09075e+08	5.91475e+06	0	0	181.589	0	0	0
1987	46F3	0	0	0	36368.7	0	0	0	0	0	0	0	0	0	0	0	0	0	0	0	0	0	0	0	403084	0	0	0	0	0	31460.8	0	0	0	0	3642.15	0	0	0	0	0	3.22747e+07	145449	0	0	2564.5	0	0	0
1987	47E7	0	0	0	0	0	0	0	0	0	0	764.152	0	0	0	0	0	0	0	0	0	0	0	0	44740.3	0	0	0	0	0	29699.8	0	0	0	0	186939	0	0	0	0	0	9.47387e+07	1.86774e+07	0	0	21134.6	0	0	0
1987	47E8	0	0	0	0	0	0	0	0	0	0	0	0	0	0	0	3113.89	0	0	0	0	0	0	0	2.00792e+06	0	0	0	0	0	171948	0	0	0	0	24315.6	0	0	0	4780.94	0	9.15604e+07	1.07377e+08	5393.16	0	0	0	0	0
1987	47E9	0	0	0	0	0	0	0	0	0	0	0	0	0	0	0	0	0	0	0	0	0	118.54	0	4411.27	0	0	0	0	0	91186.9	0	8628.47	0	0	4294.87	0	0	0	248.362	0	9.57755e+06	1.52797e+06	0	0	0	0	0	0
1987	47F0	0	4175.94	0	5127.21	0	0	1861.09	0	856.314	0	0	0	0	0	0	0	0	0	0	0	0	3819.25	0	3.04004e+06	0	0	0	90805.4	0	606552	0	4032.21	0	0	1501.83	0	0	0	36085.7	0	1.63118e+08	1.17622e+08	4753.42	0	0	0	0	0
1987	47F1	0	97890.1	0	42471.7	0	0	0	0	6165.68	0	0	0	0	0	0	0	0	0	0	0	0	20863	0	4.03139e+06	0	0	0	9087.67	0	851999	0	0	0	0	411352	0	0	0	0	0	3.03324e+08	1.71954e+07	158.752	0	1337.41	0	0	0
1987	47F2	0	0	0	0	0	0	0	0	2192.4	0	0	0	0	0	0	0	0	0	0	0	0	0	0	574426	0	0	0	1146.56	0	175951	0	0	0	0	611.473	0	0	0	0	0	6.96764e+07	1.00171e+06	0	0	0	0	0	0
1987	48E8	0	0	0	0	0	0	0	0	0	0	0	0	0	0	0	0	0	0	0	0	0	0	0	9518.87	0	0	0	0	0	0	0	0	0	0	0	0	0	0	0	0	2.9015e+07	3.15903e+06	0	0	0	0	0	0
1987	48E9	0	3691.68	0	33478.5	0	0	5168.6	0	0	0	0	0	0	0	0	0	0	0	0	0	0	1126.61	0	836504	0	0	0	0	0	38294.7	0	7436.37	0	0	944.627	0	0	0	0	0	8.9881e+07	6.56491e+07	0	0	0	0	0	0
1987	48F0	0	4563.72	0	7148.3	0	0	298.533	0	0	0	0	0	0	0	0	0	0	0	0	0	0	4213.42	0	142407	0	0	0	4232.57	0	1.84431e+06	0	0	0	0	7088.8	0	0	0	0	0	1.69946e+08	3.58617e+07	0	0	0	0	0	0
1987	48F1	0	46330	0	0	0	0	0	0	0	0	0	0	0	0	0	0	0	0	0	0	0	601.427	0	1.60809e+06	0	0	0	3531.82	0	255013	0	252.366	0	0	145959	0	0	0	14969.8	0	1.49445e+08	2.68768e+06	0	0	273.451	0	0	0
1987	49E8	0	0	0	0	0	0	0	0	0	0	0	0	0	0	0	0	0	0	0	0	0	0	0	155774	0	0	0	0	0	0	0	0	0	0	0	0	0	0	0	0	6.74509e+06	57204.2	0	0	0	0	0	0
1987	49F0	0	0	0	0	0	0	13422.3	0	1776.52	0	26.5554	0	0	0	0	0	0	0	0	0	0	19861.2	0	734691	0	0	0	1782.11	0	59611.7	0	2549.15	0	0	0	0	0	0	181.484	0	2.81655e+07	2.71289e+07	1517.46	0	0	9989.04	0	0
1987	49F1	0	0	0	0	0	0	0	0	0	0	0	0	0	0	0	0	0	0	0	0	0	444.554	0	1.92459e+06	0	0	0	0	0	155781	0	0	0	0	72832.4	0	0	0	0	0	3.23581e+07	202448	0	0	0	0	0	0
1987	50E9	0	0	0	0	0	0	0	0	0	0	0	0	0	0	0	0	0	0	0	0	0	0	0	198459	0	0	0	0	0	0	0	0	0	0	0	0	0	0	0	0	8.47561e+06	13158.7	0	0	0	0	0	0
1987	50F0	0	3356.55	0	0	0	0	30097.3	0	1650.94	0	9.89108	0	0	0	0	0	0	0	0	0	0	286825	4.46687	223051	0	0	0	0	0	6475.16	0	112601	0	0	2896.08	0	0	0	0	0	4.12732e+07	607857	0	0	15067.6	0	0	0
1987	50F1	0	0	0	6523.07	0	0	915.333	0	0	0	0	0	0	0	0	0	0	0	0	0	0	30328.8	0	3.09454e+06	0	0	0	0	0	11235.9	0	2146.78	0	0	66.148	0	0	0	0	0	5.20849e+06	10074.1	0	0	1186.36	0	0	0
1987	50F2	0	1852.83	0	0	0	0	399.481	0	0	0	0	0	0	0	0	0	0	0	0	0	0	226206	0	1.1567e+06	0	0	0	0	0	8531.86	0	503.201	0	0	0	0	0	0	0	0	9.42082e+07	54449.4	0	0	0	0	0	0
1987	51E9	0	0	0	0	0	0	118081	0	0	0	173.595	0	2306.48	0	0	0	0	0	0	0	0	208480	0	1.16912e+06	0	0	0	0	0	124919	0	101918	0	1591.53	0	0	0	0	0	0	3.94455e+07	205212	1300.82	0	1016.53	9989.04	0	0
1987	51F0	0	36036.4	0	0	0	0	248885	0	3833.29	0	57.2549	0	0	0	0	0	0	0	0	0	0	1.20663e+06	408.492	3.09162e+06	0	0	0	0	0	70108	0	222483	0	0	138.268	0	0	0	0	0	3.09377e+07	4.71283e+06	38082.8	0	6688.77	44609.7	0	0
1988	32F1	0	0	0	0	0	0	0	0	0	0	0	0	0	102.4	0	0	0	0	0	0	0	57.2717	0	2.27206e+07	0	0	0	0	0	0	0	0	0	0	781432	0	0	0	0	0	0	6.7213e+06	0	0	0	0	0	0
1988	32F2	0	0	0	0	0	0	0	0	0	0	0	0	0	0	0	0	0	0	0	0	0	0	0	1.34692e+07	0	0	0	0	0	0	0	0	0	0	54317.5	0	0	0	0	0	0	5.28461e+06	0	0	11554.7	0	0	0
1988	33F1	19.2893	0	0	0	0	0	0	0	0	0	0	0	0	0	0	0	0	0	0	0	0	0	0	1.07112e+07	0	1199.43	0	0	0	0	0	0	0	0	84463.5	0	0	0	0	0	0	242630	0	0	958.393	0	0	0
1988	33F2	24.8366	0	0	0	0	0	0	0	0	0	32.4034	0	0	0	0	0	0	0	259.635	0	0	444171	0	1.65473e+06	0	0	0	0	0	0	0	0	0	0	1.27648e+06	26.7291	0	0	0	0	0	3.01483e+06	0	0	567.188	0	0	0
1988	34F2	0	0	0	0	0	0	0	0	0	0	0	0	0	0	0	0	0	0	13095.3	0	0	4861.44	0	401400	0	0	0	0	0	0	0	0	0	0	972133	0	0	0	0	0	0	2.02785e+06	0	0	567.188	0	0	0
1988	34F3	0	0	0	0	0	0	0	0	0	0	239.93	0	0	0	0	0	0	0	2691.09	0	0	0	0	968901	0	0	0	0	0	0	0	0	0	0	2.45582e+06	0	0	0	0	0	0	1.73955e+06	0	0	0	0	0	0
1988	35F1	157.66	0	0	0	0	0	0	0	0	6.86422	293.876	0	0	0	0	1889.93	0	0	0	0	0	0	0	1415.23	0	0	0	0	0	0	0	0	0	0	1.94413e+06	12.2154	0	0	0	0	0	3.73495e+06	0	0	4825.76	0	0	0
1988	35F2	45.2104	0	0	0	0	0	0	0	0	190.108	38.9999	0	0	0	0	0	0	0	30.2415	0	0	0	0	1056.86	0	0	0	0	0	0	0	0	0	0	22191.2	0	0	0	0	0	0	48615.7	0	0	0	0	0	0
1988	35F3	0	0	0	0	0	0	0	0	0	0	0	0	0	0	0	0	0	0	30.2415	0	0	118.54	0	695748	0	0	0	0	0	0	0	0	0	0	2.07817e+06	0	0	0	0	0	0	2.14648e+07	0	0	205.745	0	0	0
1988	36F0	0	0	0	2807.14	0	0	0	0	0	0	0	0	0	0	0	0	0	0	0	0	0	50351.6	0	550631	0	0	0	0	0	0	0	0	0	0	3.84315e+07	0	0	0	0	0	0	3.96956e+06	0	0	3224.6	0	0	0
1988	36F1	447.47	0	0	0	0	0	0	0	0	0	0	0	0	0	0	0	0	0	49.4778	0	0	198776	0	1.65399e+06	0	0	0	0	0	0	0	0	0	0	2.91167e+07	0	0	0	0	0	0	1.192e+07	0	0	567.188	0	0	0
1988	36F2	319.696	0	0	0	0	0	0	0	0	557.232	558.772	0	0	0	0	0	0	0	356.401	0	0	10706.1	0	1.02803e+06	0	0	0	0	0	0	0	0	0	0	1.16992e+07	0	0	0	0	0	0	2.20431e+06	0	0	0	0	0	0
1988	36F3	31.3384	0	81.3897	0	0	0	0	0	0	0	305.758	0	0	0	0	0	0	0	39.0811	0	0	0	0	0	0	0	0	0	0	0	0	0	0	0	3.35057e+06	0	0	0	0	0	0	105456	0	0	0	0	0	0
1988	36F4	5.18897	0	0	0	0	0	0	0	0	0	13366.3	0	24.6503	0	0	0	0	0	0	21322.8	0	0	0	3401.37	0	0	0	0	0	0	0	0	0	0	1.26378e+06	0	0	0	0	0	0	6.04512e+06	0	0	0	0	0	0
1988	36F5	88.8736	0	0	0	0	0	0	0	0	0	23750.3	0	49.3007	0	0	0	0	0	0	276.24	0	0	0	0	1938.92	0	0	0	0	225.734	0	0	0	0	1.26146e+07	0	0	0	0	0	0	4.63992e+06	0	0	0	0	0	0
1988	37F0	540.531	4956.28	0	5127.21	0	0	0	0	0	0	8161.29	0	0	0	0	1336.93	0	0	0	0	0	1.336e+06	0	5.57875e+06	0	4167.39	0	0	0	21974.9	0	0	0	0	2.09582e+07	0	0	0	0	0	383.941	3.89375e+06	0	0	44534.1	0	0	0
1988	37F1	0	954.383	0	0	0	0	0	0	0	0	1891.54	0	0	0	0	0	0	0	0	0	0	226156	0	1.41044e+07	0	0	0	0	0	49991.6	0	0	0	0	1.87546e+07	0	0	0	0	0	27263.1	1.10931e+07	0	0	134289	0	0	0
1988	37F2	0	0	0	0	0	0	0	0	0	0	760.07	0	0	0	0	0	0	0	0	0	0	0	0	1.8335e+06	0	0	0	0	0	0	0	0	0	0	262153	0	0	0	0	0	0	29342.4	0	0	0	0	0	0
1988	37F3	0	0	0	0	0	0	0	0	0	0	889.047	0	0	0	0	0	0	0	0	0	0	1360.49	0	94409.8	0	0	0	0	0	1721.84	0	0	0	0	5.26467e+06	0	0	0	0	0	428.905	6.90331e+06	0	0	0	0	0	0
1988	37F4	99.3466	0	0	0	0	0	0	0	0	0	13555	0	2707.54	0	0	0	0	0	0	8148.68	0	7.73675	0	2.74886e+06	0	0	0	0	0	5600.55	0	0	0	0	9.16702e+06	0	0	0	0	0	0	3.20403e+07	0	0	4503.76	0	0	0
1988	37F6	0	0	0	0	0	0	0	0	0	0	933.995	0	0	0	0	0	0	0	0	0	0	237.081	0	258440	0	0	110.014	0	0	121.254	0	0	0	0	1.11134e+08	0	0	0	0	0	0	9.94476e+06	0	0	0	0	0	0
1988	38E9	38.8663	10147.4	0	0	0	0	0	0	0	0	214.21	0	0	0	0	0	0	0	0	0	0	0	0	2.49198e+06	0	0	0	0	0	436226	0	0	0	0	821996	0	0	0	0	0	88065.3	2.22814e+07	0	0	311424	1284.94	0	0
1988	38F0	0	1978.66	0	2641.73	0	0	0	0	0	0	3127.1	0	0	0	0	0	0	0	0	0	0	8.31381e+06	0	1.96124e+07	0	0	0	0	0	137512	0	0	0	2839.31	1.08805e+07	0	0	0	0	0	463087	8.68203e+07	0	0	96741.7	0	0	0
1988	38F1	10.7683	45114.7	0	0	0	0	0	0	0	94.1102	0	0	0	0	0	0	0	0	1558	0	0	2.28362e+06	0	245408	0	0	0	0	0	6905.72	0	0	0	0	1.87436e+07	0	0	0	0	0	51260.2	3.08522e+06	0	0	237.93	0	0	0
1988	38F2	0	0	0	0	0	0	0	0	0	0	0	0	0	0	0	0	0	0	2058.9	0	0	2226.2	0	0	0	0	0	0	0	0	0	0	0	0	2.43904e+06	0	0	0	0	0	0	0	0	0	0	0	0	0
1988	38F3	0	0	0	0	0	0	0	0	0	0	0	0	0	0	0	0	0	0	0	0	0	0	0	323832	0	0	0	0	0	1225.88	0	0	0	0	24495.2	0	0	0	0	0	0	28014.8	0	0	0	0	0	0
1988	38F5	0	0	0	0	0	0	0	0	0	0	211.975	0	0	0	0	3113.89	0	0	0	0	0	6054.25	0	155004	0	0	0	0	0	12814.2	0	0	0	0	9.67541e+06	0	0	0	0	0	848.641	2.32299e+07	0	0	0	0	0	0
1988	38F6	21.9278	0	0	0	0	0	0	13.3401	0	10.4229	54.5823	0	24.7187	0	0	0	0	0	0	10119.6	0	315.695	0	337553	5.41566	0	5.09796	0	0	695746	0	0	0	0	6.60425e+07	0	0	0	0	0	0	2.16581e+07	0	0	1491.22	0	0	0
1988	39E8	0	7542.34	0	0	0	0	0	0	0	0	96.2762	0	0	0	0	40179.3	0	0	0	0	0	373.914	0	124992	0	0	0	0	0	220237	0	0	0	2280.26	403976	0	0	0	0	0	105116	3.33358e+07	0	0	31730.7	0	0	0
1988	39E9	749.756	822877	0	4171.18	0	0	0	0	0	0	0	0	0	0	0	0	0	0	0	0	0	195293	0	456960	0	0	0	8509.71	0	858828	0	0	0	0	9.20163e+06	0	0	0	0	0	1.6631e+06	6.22071e+07	0	0	100550	0	0	0
1988	39F0	0	5256.38	0	0	0	0	0	0	0	0	84.4522	0	0	0	0	0	0	0	0	0	0	706739	0	3.14632e+06	0	0	0	0	0	290963	0	0	0	0	2.56172e+06	0	0	0	4272.77	0	245654	5.85871e+06	0	0	10528	0	0	0
1988	39F1	0	0	0	0	0	0	0	0	0	0	0	0	0	0	0	0	0	0	0	0	0	167105	0	462799	0	0	0	0	0	0	0	0	0	0	402.265	0	0	0	0	0	0	4.7181e+07	0	0	0	0	0	0
1988	39F2	0	806.191	0	0	0	0	0	0	0	0	0	0	0	0	0	0	0	0	0	0	0	1882.54	0	24947.5	0	0	0	0	0	0	0	0	0	0	84482.6	0	0	0	0	0	1452.5	313341	0	0	0	0	0	0
1988	39F3	0	63522.2	0	0	0	0	0	0	0	0	0	0	0	0	0	2103.13	0	0	0	0	0	908.599	0	91.9275	0	0	0	0	0	36.2491	0	0	0	0	1.20478e+06	0	0	0	0	0	0	55755	0	0	0	0	0	0
1988	39F4	47.4916	0	0	0	0	0	0	0	0	0	16740.4	0	0	0	0	1035.26	0	0	0	0	0	7430.35	0	1.2239e+06	0	0	0	0	0	468383	0	0	0	0	1.3592e+07	0	0	0	0	0	383.941	6.3742e+06	0	0	15655.8	0	0	0
1988	39F5	0	0	0	0	0	0	0	0	0	0	8993.85	0	0	0	0	6451.19	0	0	0	0	0	4657.59	0	316867	0	0	0	0	0	101213	0	0	0	0	1.03995e+07	0	0	0	0	0	0	2.01933e+07	0	0	0	0	0	0
1988	39F6	281.908	0	0	0	0	0	0	3.33503	0	4.2382	2485.67	0	0	0	0	0	0	0	0	9563.05	0	0	0	76.3717	0	0	0	0	0	874923	0	0	0	0	7.81414e+07	0	0	0	0	0	1092.53	2.25072e+07	0	0	2096.04	0	0	0
1988	40E8	0	1508.11	0	1787.96	0	0	0	0	0	0	1560.16	0	0	0	0	0	0	0	0	0	0	0	0	29303.9	0	0	0	0	0	165828	0	0	0	54785.4	2.75767e+06	0	0	0	0	44.286	1.00409e+06	2.74015e+07	0	0	169262	0	0	0
1988	40E9	0	1304.3	0	0	0	0	399.375	0	0	0	95.948	0	0	0	0	0	0	0	0	0	0	62286.3	0	552296	0	0	0	0	0	19395	0	0	0	7647.63	3.07485e+07	0	0	0	0	0	4.62455e+07	4.25359e+07	0	0	345167	12686.8	0	0
1988	40F0	0	0	0	0	0	0	0	0	0	0	0	0	0	0	0	0	0	0	0	0	0	0	0	1.42902e+06	0	0	0	0	0	0	0	0	0	0	0	0	0	0	0	0	1.38934e+07	2.1799e+07	0	0	0	8920.71	0	0
1988	40F1	0	0	0	0	0	0	0	0	0	0	0	0	0	0	0	0	0	0	0	0	0	223446	0	410645	0	0	0	0	0	0	0	0	0	0	13743.6	0	0	0	0	0	633908	2.70211e+06	0	0	7372.42	0	0	0
1988	40F2	24.8366	135852	0	0	0	0	0	0	0	0	0	0	0	0	0	0	0	0	0	0	0	264168	0	244324	0	0	0	0	0	2103.37	0	0	0	0	5.03465e+06	0	0	0	0	0	236.037	399384	0	0	75456.6	0	0	0
1988	40F3	31.3384	78566.3	0	0	0	0	0	0	0	0	0	0	0	0	0	0	0	0	0	0	0	39771.5	0	23927.4	0	0	0	0	0	139.272	0	0	0	0	345165	0	0	0	0	0	0	130062	0	0	1920.66	0	0	0
1988	40F4	0	0	0	0	0	0	0	0	0	0	0	0	0	0	0	0	0	0	0	0	0	1312.89	0	302.984	0	0	0	0	0	2579.15	0	0	0	0	137521	0	0	0	0	0	0	49711.6	0	0	3257.11	0	0	0
1988	40F5	645.449	2836.99	0	9271.47	0	0	0	0	0	0	457.105	0	0	0	0	4401.91	0	0	0	0	0	24224.5	0	171455	0	0	0	0	0	3.70878e+06	0	0	0	0	1.27433e+07	0	0	0	0	27.0519	10770.5	2.73623e+07	0	0	4622.87	0	0	0
1988	40F6	1477.32	8786.02	0	0	0	0	0	21.4994	0	0	456.613	0	0	0	0	0	0	0	0	0	0	88.8828	0	111058	0	0	0.495225	0	0	32567.5	0	0	0	0	2.95107e+07	0	0	0	0	0	67602	1.02715e+07	0	0	7207.24	0	0	0
1988	41E7	0	0	0	0	0	0	0	0	0	0	3912.92	0	0	0	0	0	0	0	0	0	0	0	0	625506	0	0	0	0	0	189538	0	0	0	7358.06	283028	0	0	0	0	0	359415	3.18878e+06	0	0	0	0	0	0
1988	41E8	0	0	0	0	0	0	0	0	0	0	0	0	0	0	0	0	0	0	0	0	0	555.909	0	20096.8	0	0	0	0	0	1994.95	0	0	0	0	3.24388e+06	0	0	0	0	0	8.39812e+06	3.57479e+06	0	0	58974.5	0	0	0
1988	41E9	360.354	217703	0	0	0	0	0	0	0	0	0	0	0	0	0	0	0	0	0	0	0	302463	0	0	0	0	0	576.597	0	21897.7	0	0	0	0	1.23177e+06	0	0	0	0	0	23652.2	973040	0	0	11857.3	0	0	0
1988	41F0	0	0	0	0	0	0	0	0	0	0	0	0	0	0	0	0	0	0	0	0	0	92091.5	0	391904	0	0	0	0	0	13836.2	0	0	0	4017.91	19313.8	0	0	0	0	0	5.95071e+07	1.22162e+07	0	0	12683.5	366.014	0	0
1988	41F1	0	2360.03	0	0	0	0	0	0	0	0	0	0	0	0	0	0	0	0	0	0	0	743396	0	60137.6	0	0	0	0	0	76.6178	0	0	0	0	47367	0	0	0	6542.76	0	1.16076e+07	3.34909e+06	0	0	8324.42	0	0	0
1988	41F4	38.8663	0	0	10066.4	0	0	0	0	0	0	0	0	0	0	0	6451.19	0	0	0	0	0	165476	0	116792	0	0	0	0	0	356.138	0	0	0	0	1.35043e+06	0	0	0	0	0	31624.9	688713	0	0	23814.3	0	0	0
1988	41F5	0	2247.52	0	0	0	0	0	0	0	0	1449.02	0	0	0	0	0	0	0	0	285.231	0	0	0	390961	0	0	0	0	0	3.52577e+06	0	0	0	0	1.85298e+07	0	0	0	0	0	97933.2	1.69653e+07	0	0	131834	0	0	0
1988	41F6	0	91215.2	0	0	0	0	0	0	0	0	21.4186	0	0	0	0	0	0	0	0	0	0	0	0	715298	0	0	0	0	0	244473	0	0	0	0	1.87733e+07	0	0	0	0	0	12648.5	9.82414e+06	0	0	15395.1	0	0	0
1988	41F7	8736.39	2540.18	0	0	0	0	0	0	0	0	3.32901	0	0	0	0	0	0	0	0	0	0	22.4202	0	88966.5	0	0	5.15034	0	0	48697.9	0	0	0	0	8.07937e+07	0	0	0	0	0	0	2.62921e+06	0	0	23211.4	0	0	0
1988	42E8	0	1034.98	0	7813.84	0	0	0	0	0	0	0	0	0	0	0	0	0	0	0	0	0	5316.86	0	45836.7	0	0	0	0	0	7781.55	0	0	0	19576.3	2.00821e+06	0	0	0	0	0	1.12136e+06	247624	0	0	36911.3	0	0	0
1988	42E9	62.6768	0	0	0	0	0	0	0	0	0	0	0	0	0	0	0	0	0	0	0	0	841850	0	0	0	0	0	0	0	17723.9	0	0	0	2280.26	514990	0	0	0	16084.8	0	371528	1.29736e+06	0	0	55953.3	0	0	0
1988	42F0	0	0	0	0	0	0	0	0	0	0	0	0	0	0	0	0	0	0	0	0	0	242904	0	4850.83	0	0	0	0	0	4826.6	0	0	0	0	32322.3	0	0	0	0	0	6.23161e+06	542470	0	0	19088.9	0	0	0
1988	42F1	0	59280.5	0	0	0	0	0	0	0	0	0	0	0	0	0	0	0	0	0	0	0	371.241	0	660221	0	0	0	0	0	0	0	0	0	0	0	0	0	0	0	0	2.67341e+07	1.19663e+07	0	0	0	0	0	0
1988	42F2	0	1304.3	0	0	0	0	0	0	0	0	0	0	0	0	0	0	0	0	0	0	0	2358.71	0	100083	0	0	0	0	0	0	0	0	0	0	0	0	0	0	0	0	53893.4	89251.3	0	0	0	0	0	0
1988	42F3	0	0	0	0	0	0	0	0	0	0	0	0	0	0	0	0	0	0	0	0	0	0	0	2560.39	0	0	0	0	0	0	0	0	0	0	0	0	0	0	0	0	457913	37069.5	0	0	0	0	0	0
1988	42F4	0	0	0	25588.6	0	0	0	0	0	0	0	0	0	0	0	0	0	0	0	0	0	0	0	715253	0	0	0	0	0	326848	0	0	0	0	4.41893e+06	0	0	0	0	0	150637	408817	0	0	12526	0	0	0
1988	42F5	0	992506	0	125043	0	0	0	0	0	0	192.084	0	0	0	0	0	0	0	0	0	0	315.322	0	341453	0	0	0	759.067	0	1.99128e+06	0	0	0	0	7.60416e+06	0	0	0	0	35.1293	552404	1.19177e+07	0	0	6841.91	0	0	0
1988	42F6	0	2.279e+06	296.203	0	0	0	0	20.0463	0	0	979.395	0	0	0	0	0	0	0	0	0	0	29.5402	0	3.01713e+06	0	0	0	0	0	407845	0	0	0	0	1.65738e+07	0	0	0	0	0	57419.5	1.60025e+07	0	0	85636.6	0	0	0
1988	42F7	24.8366	18023.9	80.4823	0	0	0	0	0	0	0	0	0	0	0	0	0	0	0	0	0	0	0	0	6.01029e+06	0	0	0	0	0	0	0	0	0	0	6.94145e+06	0	0	0	0	0	6605.58	8.53193e+06	0	0	15744.5	0	0	0
1988	43E8	0	0	0	0	0	0	0	0	0	0	0	0	0	0	0	0	0	0	0	0	0	0	0	33096.4	0	0	0	0	0	4105.44	0	542.521	0	310059	81013.5	0	0	0	7565.79	0	3.46293e+07	1.59944e+07	0	0	370226	0	0	0
1988	43E9	101.255	192909	2137.48	0	0	0	0	0	0	0	0	0	0	0	0	0	0	0	0	0	0	15103.4	0	1669.05	0	0	0	0	0	7625.77	0	0	0	32773.7	1.3517e+07	0	0	0	8735.78	0	1.69609e+06	4.12726e+06	0	0	94123.4	1911.02	0	0
1988	43F0	0	0	0	0	0	0	0	0	0	0	0	0	0	0	0	0	0	0	0	0	0	595916	0	61365.2	0	0	0	0	0	4968.29	0	0	0	1145.18	267085	0	0	0	6223.39	0	1.0442e+07	1.42203e+06	0	0	25580.7	0	0	0
1988	43F1	0	0	0	0	0	0	0	0	0	0	0	0	0	0	0	0	0	0	0	0	0	300.862	0	109762	0	0	0	0	0	6266.91	0	0	0	0	0	0	0	0	0	0	4.88612e+06	3.86493e+06	0	0	0	0	0	0
1988	43F2	0	0	0	6523.07	0	0	0	0	0	0	0	0	0	0	0	0	0	0	0	0	0	47284.2	0	2.19513e+06	0	0	0	0	0	0	0	0	0	0	609593	0	0	0	0	0	1.71113e+06	1.88297e+06	0	0	50746.6	0	0	0
1988	43F3	0	0	0	0	0	0	0	0	0	0	0	0	0	0	0	7420.48	0	0	0	0	0	20196.6	0	888111	0	0	0	0	0	467872	0	0	0	0	2.13972e+06	0	0	0	0	0	32665.2	347717	0	0	17137.8	0	0	0
1988	43F4	0	0	0	0	0	0	0	0	0	0	0	0	0	0	0	0	0	0	0	0	0	0	0	944.88	0	0	0	0	0	0	0	0	0	0	90816.2	0	0	0	0	0	13529.6	15262.8	0	0	0	0	0	0
1988	43F5	0	1.04442e+06	0	5127.21	0	0	0	0	0	0	46.381	0	0	0	0	0	0	0	0	0	0	16.883	0	1.1207e+06	0	0	0	0	0	128386	0	0	0	0	979858	0	0	0	0	0	5.97002e+06	4.63704e+06	0	0	9039.71	0	0	0
1988	43F6	0	50186	0	3540.77	0	0	0	0	0	0	0	0	0	0	0	0	0	0	0	0	0	0	0	990801	0	0	0	0	0	83348.7	0	0	0	0	432595	0	0	0	0	0	3.59552e+06	2.49642e+06	0	0	23383.2	0	0	0
1988	43F7	0	113434	0	0	0	0	0	0	0	0	0	0	0	0	0	7420.48	0	0	0	0	0	0	0	2669.55	0	0	0	0	0	5466.26	0	0	0	0	1.67576e+06	0	0	0	0	0	1.16669e+06	300393	0	0	0	0	0	0
1988	44E7	0	0	0	0	0	0	0	0	0	0	0	0	0	0	0	0	0	0	0	0	0	0	0	2694.19	0	0	0	1874.94	0	0	0	0	0	0	17683.1	0	0	0	0	0	2.03598e+06	608445	0	0	7511.29	2160.56	0	0
1988	44E8	0	0	0	0	0	0	0	0	0	0	0	0	0	0	0	0	0	0	0	0	0	0	0	11683.6	0	0	0	0	0	201.75	0	0	0	2691.56	304464	0	0	0	0	0	1.53572e+08	1.23197e+07	0	0	41321.6	0	0	0
1988	44E9	0	0	0	0	0	0	0	0	0	0	0	0	0	0	0	0	0	0	0	0	0	0	0	53243.1	0	0	0	2036.47	0	1381.57	0	0	0	0	0	0	0	0	3366.68	0	1.20172e+07	9.19651e+06	0	0	700.434	0	0	0
1988	44F0	0	1034.98	0	0	0	0	0	0	0	0	0	0	0	0	0	0	0	0	0	0	0	552834	0	456213	0	0	0	0	0	1943.75	0	0	0	0	286.528	0	0	0	0	0	1.63341e+07	3.03828e+06	0	0	4684.28	0	0	0
1988	44F1	0	12482.3	0	0	0	0	0	0	0	0	0	0	0	0	0	0	0	0	0	0	0	128577	0	1.50397e+06	0	0	0	0	0	155086	0	928.659	0	0	107281	0	0	0	0	0	7.98509e+07	868196	0	0	3426.9	2033.08	0	0
1988	44F2	0	3650.43	0	0	0	0	0	0	0	0	0	0	0	0	0	0	0	0	0	0	0	398.04	0	553212	0	0	0	0	0	1.42728e+06	0	0	0	0	7.82375e+06	0	0	0	0	0	1.56075e+06	1.57913e+06	0	0	25784.5	0	0	0
1988	44F3	0	0	0	0	0	0	0	0	0	0	0	0	0	0	0	0	0	0	0	0	0	0	0	0	0	0	0	0	0	0	0	0	0	0	0	0	0	0	0	0	0	29.6004	0	0	0	0	0	0
1988	44F4	0	8557.87	0	0	0	0	0	0	0	0	0	0	0	0	0	0	0	0	0	0	0	0	0	964034	0	0	0	1061.54	0	3816.93	0	0	0	0	162.256	0	0	0	0	0	1.5818e+07	489576	0	0	0	0	0	0
1988	44F5	0	1403.7	0	0	0	0	0	0	0	0	0	0	0	0	0	0	0	0	0	0	0	548.653	0	4.04847e+06	0	0	0	384.737	0	61105.3	0	0	0	0	0	0	0	0	0	0	8.54833e+06	931499	6931.42	0	0	0	0	0
1988	45E8	0	0	0	0	0	474.265	0	0	0	0	0	0	0	0	0	2575.89	0	0	0	0	0	1956.16	0	325723	0	0	0	188.541	0	120367	0	0	0	0	1.1393e+06	0	0	0	0	0	1.05261e+08	5.98434e+07	0	0	215112	23292.2	0	0
1988	45F0	0	2084.86	0	0	0	0	0	0	0	0	0	0	0	0	0	0	0	0	0	0	0	0	0	5.10385e+06	0	0	0	0	0	54564.2	0	719.183	0	0	286.528	0	0	0	15756.4	0	1.28412e+06	9.56073e+06	0	0	0	1.4887e+06	0	0
1988	45F1	0	4563.72	0	0	0	0	0	0	0	0	0	0	0	0	0	0	0	0	0	0	0	95653.4	0	198238	0	0	0	0	0	258801	0	0	0	0	1028.72	0	0	0	0	0	3.81431e+07	2.27155e+07	3129.23	0	8224.81	0	0	0
1988	45F2	0	44892.6	676.296	0	0	0	0	0	0	0	0	0	0	0	0	0	0	0	0	0	0	2027.24	0	127297	0	0	0	0	0	200566	0	0	0	0	176586	0	0	0	0	0	866104	2.27858e+06	0	0	53835.1	0	0	0
1988	45F3	0	81803.3	148.496	7148.3	0	0	8.6894	0	0	0	0	0	0	0	0	0	0	0	0	0	0	18825.7	0	396711	0	0	0	576.597	0	189519	0	0	0	0	47213.8	0	0	0	0	0	7.81063e+06	1.88777e+06	0	0	1029.46	0	0	0
1988	45F4	0	52978.1	0	0	0	0	1698.33	0	0	0	0	0	0	0	0	0	0	0	0	12.0191	0	6669.14	190.674	4.61566e+06	0	0	0	0	0	246917	0	0	0	0	5620.1	0	0	0	0	0	3.32323e+07	3.73306e+06	31855	0	0	0	0	0
1988	46E7	0	0	0	0	0	0	0	0	0	0	0	0	0	0	0	0	0	0	0	0	0	973.619	0	31568.9	0	0	0	0	0	1530.05	0	0	0	0	155778	0	0	0	0	0	1.5523e+07	8.43019e+07	0	0	25262.6	0	0	0
1988	46E8	0	38985.3	0	0	0	0	2454.46	0	0	0	1466.64	0	0	0	0	6451.19	0	0	0	0	0	21987.7	0	563099	0	0	0	24756.8	0	134787	0	0	0	4774.6	414939	0	0	0	17454.1	0	3.31118e+07	5.09319e+07	4561.22	0	7402.97	15416.6	0	0
1988	46E9	0	806.191	0	0	0	0	136.096	0	0	0	38.9999	0	0	0	0	0	0	0	0	0	0	1862.64	0	591184	0	0	0	25460.6	0	47173.5	0	784.043	0	100154	91619.1	0	0	0	0	0	2.43478e+07	7.6381e+07	520.427	0	567.188	3047.36	0	0
1988	46F0	0	1908.77	0	0	0	0	0	0	0	0	0	0	0	0	0	0	0	0	0	0	0	0	0	998592	0	0	0	979.117	0	5328.68	0	0	0	0	0	0	0	0	6542.76	0	1.18545e+07	1.54795e+07	619.878	0	0	0	0	0
1988	46F2	0	1732.55	0	8521.09	0	0	0	0	0	0	0	0	0	0	0	0	0	0	0	0	0	8887.71	0	1.34226e+07	0	0	0	0	0	213079	0	0	0	0	2258.22	0	0	0	0	0	1.56125e+08	4.24882e+07	320.395	0	6320.86	3392.84	0	0
1988	46F3	0	0	0	0	0	0	433.255	0	0	0	0	0	0	0	0	0	0	0	0	0	0	3882.16	1805.78	3.85411e+06	0	0	0	1802.88	0	8141.9	0	0	0	0	0	0	0	0	3366.68	0	3.258e+07	1.48486e+07	7899.13	0	0	0	0	0
1988	47E8	0	18555.2	0	0	0	0	0	0	0	110.146	96.2762	0	0	0	0	0	0	0	0	0	0	171586	0	479218	0	0	0	0	0	1500.25	0	0	0	20232.1	8.3139e+06	0	0	0	0	0	1.16086e+08	4.76968e+07	0	0	28983.5	15277	0	0
1988	47E9	0	7836.23	0	0	0	0	0	0	0	0	0	0	0	0	0	0	0	0	0	0	0	8067.52	0	1.10383e+07	0	0	0	10759.1	0	207109	1263.7	0	0	0	0	0	0	0	5616.05	0	5.34485e+07	5.61091e+07	0	0	118672	0	0	0
1988	47F0	0	12977.1	0	0	0	0	1405.54	0	1531.59	0	0	0	0	0	0	0	0	0	0	7131.53	0	2792.29	0	2.83312e+06	0	0	0	68086.1	0	281944	0	465.742	0	2839.31	0	0	0	0	0	0	2.20543e+07	5.23391e+07	0	0	7693.12	639.777	0	0
1988	47F1	0	22825	0	0	0	0	0	0	0	0	0	0	0	0	0	0	0	0	0	31.4973	0	100.287	0	1.88199e+06	0	0	0	3564.23	0	189414	0	0	0	0	3628.21	0	0	0	0	0	1.07069e+08	5.25281e+06	0	0	85466.4	2727.6	0	0
1988	47F2	0	0	0	36606.6	0	0	148.573	0	0	0	0	0	0	0	0	0	0	0	0	0	0	355.621	0	1.22949e+06	0	0	0	0	0	22446.5	0	0	0	0	53.3411	0	0	0	7213.79	0	8.14047e+07	1.46198e+07	0	0	0	0	0	0
1988	48E8	0	0	0	1240.63	0	0	0	0	0	0	0	0	0	0	0	0	0	0	0	0	0	4281.13	0	1.42704e+06	0	0	0	828.036	0	14260.5	0	228.381	0	0	959996	0	0	0	0	0	7.52915e+07	6.1822e+07	0	0	18090.5	38491	0	0
1988	48E9	0	0	0	0	0	0	1034.89	0	0	0	0	0	0	0	0	0	0	0	0	0	0	57769.3	0	1.9102e+06	0	0	0	0	0	484.598	0	0	0	0	0	0	0	0	544.451	0	1.23991e+08	5.06679e+06	0	0	0	0	0	0
1988	48F0	0	4027.64	0	5387.96	0	0	0	0	0	0	0	0	0	0	0	0	0	0	0	0	0	16531.8	0	505377	0	0	0	41026.8	0	99409.5	0	833.683	0	0	436.852	0	0	0	7565.79	0	1.43162e+08	4.42242e+07	0	0	3502.17	0	0	0
1988	48F1	0	7098.59	0	0	0	0	0	0	0	0	0	0	0	0	0	0	0	0	0	0	0	7151.43	0	1.15135e+07	0	0	0	1548.95	0	89792	0	0	0	0	12856.9	0	0	0	27510.2	0	3.7863e+08	1.7617e+07	0	0	3068.93	0	0	0
1988	49E8	0	0	0	0	0	0	0	0	0	0	109.089	0	0	0	0	0	0	0	0	0	0	0	0	12503.7	0	0	0	0	0	0	0	0	0	0	227323	0	0	0	5914.54	0	7926.22	49720.1	0	0	22030.1	0	0	0
1988	49F0	0	0	0	0	0	0	0	0	0	0	0	0	0	0	0	0	0	0	0	0	0	214.782	0	94698.9	0	0	0	0	0	13.3085	0	0	0	0	0	0	0	0	0	0	275620	0	0	0	0	0	0	0
1988	49F1	0	0	0	0	0	0	0	0	3026.46	0	0	0	0	0	0	0	0	0	0	0	0	9368.33	0	1.67944e+06	0	0	0	0	0	5280.43	0	583.741	0	0	54101.6	0	0	0	6542.76	0	7.48632e+07	4.87311e+06	0	0	0	0	0	0
1988	50E9	0	0	0	0	0	0	221.86	0	0	0	0	0	0	0	0	0	0	0	0	0	0	0	0	1.26737e+06	0	0	0	0	0	641.998	0	5205.07	0	0	12439	0	0	0	0	0	3.14895e+07	648686	0	0	5255.1	35928.8	0	0
1988	50F0	0	0	0	0	0	0	37408.1	0	0	0	0	0	0	0	0	0	0	0	0	0	0	56809.1	0	1.71353e+06	0	0	0	0	0	354.924	0	5257.59	0	0	97.7369	0	0	0	0	0	4.74582e+07	4.2477e+06	0	0	3055.69	26762.1	0	0
1988	50F1	0	0	0	0	0	0	12964.2	0	0	0	0	0	0	0	0	0	0	0	0	0	0	66489	0	3.18091e+06	0	0	0	0	0	18649.7	0	2507.6	0	0	0	0	0	0	11259.8	0	3.7662e+07	2.19998e+07	821.485	0	1514.31	0	0	0
1988	50F2	0	8084.99	0	0	0	0	0	0	0	0	0	0	0	0	0	0	0	0	0	0	0	28231	0	1.68449e+06	0	0	0	0	0	380.458	0	0	0	0	327.77	0	0	0	0	0	8.44368e+06	6279.92	0	0	567.188	727142	0	0
1988	51E9	0	0	0	0	0	0	37620.8	0	5303.19	0	0	0	0	0	0	0	0	0	0	0	0	0	0	124031	0	0	0	0	0	10355	0	141017	0	0	367.782	0	0	0	48680.7	0	5.81283e+06	415359	0	0	938.879	646502	0	0
1988	51F0	0	0	0	0	0	0	1857.85	0	0	0	0	0	0	0	0	0	0	0	0	0	0	574070	0	723.258	0	0	0	0	0	21709.8	0	986.433	0	0	0	0	0	0	0	0	1.32855e+06	8.10699e+06	6709.5	0	0	0	0	0
1989	32F1	84.9671	0	0	0	0	0	0	0	0	0	0	0	9.2999	0	0	0	0	0	0	0	0	1431.18	0	3.48598e+06	0	0	0	0	0	0	0	0	0	0	151021	827.061	0	0	0	0	0	9.29294e+06	0	0	0	0	0	0
1989	32F2	0	0	0	0	0	0	0	0	0	0	0	0	0	0	0	0	0	0	0	0	0	1353.72	0	195991	0	0	0	0	0	0	0	0	0	0	47450.6	0	0	0	0	0	0	415299	0	0	0	0	0	0
1989	33F1	57.9518	0	0	0	0	0	0	0	0	20.9471	305.758	0	0	0	34.42	0	0	0	159.439	0	0	315.322	0	2.25878e+06	0	0	0	0	0	0	0	0	0	0	176578	113.343	0	0	0	0	0	119577	0	0	2575.05	0	0	0
1989	33F2	73.673	0	0	0	0	0	0	0	0	0	166.95	0	0	18.6624	0	0	0	0	235.973	0	0	427856	0	452111	0	0	0	0	0	0	0	0	0	0	1.33724e+06	785.671	0	0	0	0	0	1.53407e+06	0	0	0	0	0	0
1989	34F2	42.4836	0	0	0	0	0	0	0	0	373.101	538.6	0	0	0	0	0	0	0	71462.9	0	0	0	0	342661	0	0	0	0	0	0	0	0	0	0	5.96373e+06	12.2154	0	0	0	0	0	585842	0	0	567.188	0	0	0
1989	34F3	0	0	0	0	0	0	0	0	0	77.2916	821.383	0	0	0	0	0	0	0	205072	0	0	32387.4	0	34510.9	0	0	0	0	0	0	0	0	0	0	1.40103e+07	0	0	0	0	0	0	5.35364e+07	0	0	0	0	0	0
1989	35F1	191.109	0	0	0	0	0	0	0	0	0	53.1107	0	0	0	0	0	0	0	30.2415	0	0	542.076	0	36766.1	0	0	0	0	0	0	0	0	0	0	5.5297e+06	41.0467	0	0	0	0	0	631601	0	0	0	0	0	0
1989	35F2	0	0	0	0	0	0	0	0	0	533.002	46.381	0	0	0	0	0	0	0	1416.36	0	0	920.272	0	55577.5	0	0	0	0	0	0	0	0	0	0	4.06081e+06	0	0	0	0	0	0	519024	0	0	0	0	0	0
1989	35F3	0	0	0	0	0	0	0	0	0	1741.99	119.237	0	0	0	0	0	0	0	27764.2	0	0	3141.31	0	120635	0	0	0	0	0	0	0	0	0	0	7.00878e+06	12.2154	0	0	0	0	0	2.62597e+06	0	0	0	0	0	0
1989	36F0	9154.05	0	0	0	0	0	0	0	0	15.0659	3394.74	0	0	0	0	0	0	0	849.791	0	0	1.85863e+06	0	5105.23	0	0	0	0	0	0	0	0	0	0	3.4655e+07	0	0	0	0	0	0	1.31146e+07	0	0	0	0	0	0
1989	36F1	0	0	0	0	0	0	0	10.4631	0	3172.73	63.1834	0	0	0	0	0	0	0	2031.91	0	0	363140	0	34450.5	0	0	0	0	0	0	0	0	0	4920.66	2.00131e+07	0	0	0	0	0	0	4.93943e+07	0	0	0	0	0	0
1989	36F2	24.8366	0	0	0	0	0	0	21.7819	0	76.4665	713.305	0	0	0	0	0	0	0	30.2415	0	0	54969.9	0	1.20725e+06	0	0	0	0	0	0	0	0	0	0	2.73724e+07	0	0	0	0	0	0	2.43143e+07	0	0	1125.94	5806.06	0	0
1989	36F3	0	0	0	0	0	0	0	16.216	0	0	0	0	0	0	0	0	0	0	0	20.1943	0	3.61671e+06	0	329133	0	0	0	0	0	0	0	0	0	0	1.56332e+07	0	0	0	0	0	0	1.08104e+07	0	0	0	0	0	0
1989	36F4	24.8366	0	0	0	0	0	0	212.287	0	3178.8	46054.5	0	0	0	0	0	0	0	0	46077.2	0	6026.32	0	424465	0	0	0	0	0	19545.9	0	0	0	0	1.60908e+07	0	0	0	0	0	0	4.59514e+07	0	0	0	0	0	0
1989	36F5	537.099	0	0	0	0	0	0	48.1797	0	777.967	31723.3	0	0	0	0	7420.48	0	0	887.479	89.5727	0	2212.88	0	1.81346e+06	0	0	0	0	0	4878.08	0	0	0	0	1.30192e+08	0	0	0	0	0	0	4.18434e+07	0	0	0	0	0	0
1989	37F0	0	1120.08	0	0	0	0	0	0	0	0	1068.5	0	0	0	0	0	0	0	0	0	0	2.53746e+06	0	1.67518e+06	0	0	0	0	0	917.098	0	0	0	0	4.11157e+06	0	0	0	0	0	179.357	9.31308e+07	0	0	1812.36	0	0	0
1989	37F1	0	4365.17	0	0	0	0	0	0	0	22.2048	7730.22	0	0	0	0	3113.89	0	0	0	0	0	649695	0	344594	0	0	0	0	0	59574.2	0	0	0	0	1.96585e+07	0	0	0	0	0	112.922	3.68773e+07	0	0	31436.2	0	0	0
1989	37F2	0	0	0	0	0	0	0	208.459	0	0	481.381	0	0	0	0	0	0	0	0	0	0	150613	0	3.37227e+06	0	0	0	0	0	114578	0	0	0	0	6.94788e+06	0	0	0	0	0	12180.8	6.76202e+06	0	0	0	0	0	0
1989	37F3	0	0	0	0	0	0	0	423.359	0	0	2394.53	0	0	0	0	0	0	0	0	31.4973	0	1.07039e+06	0	7.34955e+06	0	0	0	0	0	24314.7	0	87.2995	0	0	1.48806e+07	0	0	0	0	0	0	8.847e+07	0	0	0	0	0	0
1989	37F4	0	0	0	0	0	0	0	475.247	0	564.699	871.275	0	0	0	0	0	0	0	0	8443.07	0	104600	0	4.31471e+06	0	0	0	0	0	97444.9	0	0	0	0	3.84692e+07	0	0	0	0	0	0	1.01538e+08	0	0	0	0	0	0
1989	37F6	38.5787	0	0	0	0	0	0	0	0	37.0513	147.168	0	0	0	0	0	0	0	0	0	0	0	0	5.84678e+06	0	0	0.99045	0	0	0	0	0	0	0	2.6665e+07	0	0	0	0	0	0	1.98586e+07	0	0	0	0	0	0
1989	38E9	0	138102	0	0	0	0	0	0	0	0	35505.8	0	0	0	0	0	0	0	0	0	0	367988	0	2.29956e+06	0	0	0	0	0	349447	0	0	0	0	1.38913e+06	0	0	0	0	0	862777	1.17799e+08	0	0	155309	0	0	0
1989	38F0	0	18338.8	0	0	0	0	0	0	0	0	307.303	0	0	0	0	5569.38	0	0	0	0	0	6.94745e+06	0	4403.46	0	0	0	0	0	42584.8	0	0	0	0	7.64276e+06	0	0	0	4032.73	0	11918.1	1.17519e+07	0	0	5997.07	0	0	0
1989	38F1	0	51457.7	0	0	0	0	0	5.37486	0	510.261	63.6385	0	0	0	0	0	0	0	0	0	0	1.95306e+06	0	635508	0	0	0	0	0	362.949	0	0	0	0	3.49052e+07	0	0	0	0	0	0	1.72149e+06	0	0	2372.72	0	0	0
1989	38F2	0	0	0	0	0	0	0	0	0	127.444	96.2762	0	0	0	0	3113.89	0	0	0	0	0	5286.44	0	302.984	0	0	0	0	0	0	0	0	0	0	1.49438e+07	0	0	0	0	0	0	166800	0	0	312.496	0	0	0
1989	38F3	0	3837.55	0	0	0	0	0	0	0	0	21.4186	0	0	0	0	0	0	0	0	0	0	138472	0	1.5448e+06	0	0	0	0	0	41776.3	0	0	0	0	5.40519e+06	0	0	0	0	0	0	1.69058e+06	0	0	774.57	0	0	0
1989	38F5	0	0	0	0	0	0	0	0	0	0	6689.83	0	0	0	0	0	0	0	0	179.145	0	89563	0	880175	0	0	729.234	0	0	26061.3	0	0	0	0	2.00226e+07	0	0	0	0	0	0	2.87082e+07	0	0	0	0	0	0
1989	38F6	10.3779	0	0	0	0	0	0	159.481	0	0	3031.53	0	0	0	0	0	0	0	0	3679.2	0	25616.7	0	95970.9	0	0	0.792361	0	0	204314	0	0	0	0	2.88629e+07	0	0	0	0	0	0	1.85754e+07	0	0	0	0	0	0
1989	39E8	0	0	0	0	0	0	0	0	0	0	0	0	0	0	0	0	0	0	0	2127.14	0	1065.04	0	649251	0	0	0	0	0	24922.6	0	0	0	0	59386.1	0	0	0	0	0	3502.63	6.44373e+06	0	0	0	0	0	0
1989	39E9	0	2.51308e+06	0	38878	0	0	0	0	0	6.86422	2693.21	0	0	0	0	0	0	0	0	0	0	273617	0	2.18586e+06	0	0	0	694.273	0	746211	0	0	0	2031.58	2.54903e+06	0	0	0	0	0	3.16019e+06	2.84721e+07	0	0	47372	26244.1	0	0
1989	39F0	141.023	186852	0	0	0	0	0	0	194.799	0	0	0	0	0	0	8504.69	0	0	0	0	0	2.94808e+06	0	282.325	0	0	0	0	0	305723	0	0	0	0	2.11442e+06	0	0	0	0	0	561599	2.60305e+07	0	0	6364.82	0	0	0
1989	39F1	47.4916	91610.7	0	0	0	0	0	8.12662	0	185.744	0	0	0	0	0	0	0	0	0	0	0	12035.5	0	3352.69	0	0	0	0	0	1891.31	0	0	0	0	1.7579e+06	0	0	0	0	0	529.384	168067	0	0	0	0	0	0
1989	39F2	0	36395.5	0	0	0	0	0	0	0	0	0	0	0	0	0	0	0	0	0	0	0	11401.5	0	181729	0	0	0	0	0	76.6178	0	0	0	0	2.94112e+06	0	0	0	0	0	10526.5	965192	0	0	3074.28	0	0	0
1989	39F3	7.78346	1240.91	0	0	0	0	0	0	0	15.0659	69.5715	0	0	0	0	0	0	0	0	0	11.9164	256074	0	141782	0	0	0	0	0	1566.9	0	0	0	0	8.11108e+06	0	0	0	0	0	269.036	432511	0	0	15187.6	0	0	0
1989	39F4	0	43041.7	0	0	0	0	0	0	0	0	2192.79	0	0	0	0	0	0	0	0	0	0	367783	0	2.7393e+06	0	0	0	0	0	437650	0	0	0	0	2.73827e+07	0	0	0	0	0	10694.7	2.67024e+06	0	0	3629.98	0	0	0
1989	39F5	0	0	0	0	0	0	0	0	0	0	498.056	0	0	0	0	0	0	0	0	0	0	410546	0	2.18045e+06	0	0	0	0	0	17126.4	0	0	0	0	1.09344e+07	0	0	0	0	0	0	6.27146e+06	0	0	1347.89	0	0	0
1989	39F6	4377.5	2110.18	0	0	0	0	0	0	0	4.2382	68856.4	0	0	0	0	0	0	0	0	45891.7	0	142171	0	1.85639e+06	0	0	0	0	0	785320	0	0	0	0	4.53048e+07	0	0	0	0	0	0	2.37188e+07	0	0	11260.6	0	0	0
1989	40E8	0	419544	0	22316.5	0	0	0	0	0	0	9358.46	0	0	0	0	0	0	0	0	0	0	1366.39	0	1.47621e+06	0	0	0	1061.54	0	798049	0	0	0	103218	1.34374e+06	0	0	0	0	0	1.0847e+06	3.48535e+07	0	0	260122	6632.18	0	0
1989	40E9	0	75996.4	0	15455.1	0	0	0	0	0	0	21.4186	0	0	0	0	13321.9	0	0	0	0	0	81528.2	0	3.89979e+06	0	0	0	0	0	65441.4	0	0	0	1591.53	2.29239e+06	0	0	0	0	0	3.56747e+07	2.36286e+07	0	0	200756	20998.8	0	0
1989	40F0	0	0	0	0	0	0	0	0	0	0	0	0	0	0	0	7420.48	0	0	0	0	0	752289	0	382561	0	0	0	0	0	1467.84	0	0	0	0	232214	0	0	0	0	0	8.42349e+06	3.00166e+06	0	0	6077.58	0	0	0
1989	40F1	0	1732.55	0	0	0	0	0	0	0	0	0	0	0	0	0	0	0	0	0	0	0	2.30392e+06	0	0	0	0	0	0	0	849.676	0	0	0	0	49495.9	0	0	0	0	0	1.28462e+06	710770	0	0	312.496	0	0	0
1989	40F2	0	16796	0	0	0	0	0	0	0	0	0	0	0	0	0	0	0	0	0	0	0	1.60503e+06	0	1573.25	0	0	0	0	0	6248.06	0	0	0	0	58533.5	0	0	0	0	0	556974	976268	0	0	7889.69	0	0	0
1989	40F3	0	5713.65	0	0	0	0	0	0	0	0	0	0	0	0	0	0	0	0	0	0	0	444.554	0	0	0	0	0	0	0	256.289	0	0	0	0	172418	0	0	0	0	0	0	80515.2	0	0	1228.52	0	0	0
1989	40F4	0	20101.3	0	0	0	0	0	0	0	0	0	0	0	0	0	0	0	0	0	0	0	195812	0	168514	0	0	0	0	0	2566.96	0	0	0	0	436646	0	0	0	0	0	0	75791.6	0	0	13459	0	0	0
1989	40F5	3.3159	78849.6	0	0	0	0	0	0	0	0	1368.23	0	0	0	0	0	0	0	0	0	0	210504	0	6.57175e+06	0	0	0	0	0	4.00155e+06	0	0	0	0	4.23295e+07	0	0	0	0	0	1486.82	8.54999e+06	0	0	52873.2	1682.62	0	0
1989	40F6	991.945	5039.11	0	0	0	0	0	3.33503	0	0	13023.8	0	0	0	0	0	0	0	0	0	0	42.3017	0	227289	0	0	0	0	0	112377	0	0	0	0	5.87808e+07	40.821	0	0	0	0	0	2.91905e+06	0	0	13125.2	0	0	0
1989	41E7	0	0	0	0	0	0	0	0	0	0	194.999	0	0	0	0	0	0	0	0	0	0	1009.64	0	20652	0	0	0	0	0	106320	0	0	0	429.055	2.87401e+06	0	0	0	0	0	186597	9.41623e+06	0	0	0	0	0	0
1989	41E8	0	8121.7	0	0	0	0	0	0	0	0	0	0	0	0	0	0	0	0	0	0	0	0	0	298597	0	0	0	0	0	6844.73	0	0	0	112282	1.41593e+07	0	0	0	2262.17	0	981555	3.30251e+07	0	0	135964	0	0	0
1989	41E9	0	0	0	11735.2	0	0	0	0	0	0	0	0	0	0	0	0	0	0	0	0	0	286815	0	51067.1	0	0	0	0	0	29264.5	0	0	0	0	600473	0	0	0	0	0	2.13043e+06	270501	0	0	3617.14	0	0	0
1989	41F0	77.7326	26398	0	0	0	0	0	0	0	0	0	0	0	0	0	0	0	0	0	0	0	3.42747e+06	0	13837.5	0	0	0	0	0	131440	0	0	0	0	318491	0	0	0	0	0	8.88236e+06	3.69722e+06	0	0	148576	0	0	0
1989	41F1	0	3578.65	0	0	0	0	0	0	0	0	128.512	0	0	0	0	0	0	0	0	0	0	766027	0	374288	0	0	0	0	0	169830	0	0	0	0	53591	0	0	0	0	0	1.38631e+07	1.74026e+07	0	0	77397.9	0	0	0
1989	41F2	0	3928.96	0	0	0	0	0	0	0	0	0	0	0	0	0	0	0	0	0	0	0	176838	0	86168.8	0	0	0	0	0	1426.72	0	0	0	0	108983	0	0	0	0	0	545269	263674	0	0	0	0	0	0
1989	41F3	0	34788.8	0	0	0	0	0	0	0	0	0	0	0	0	0	0	0	0	0	0	0	9322.26	0	57044.7	0	0	0	0	0	6148.31	0	0	0	0	105963	0	0	0	0	0	20893.7	425939	0	0	22717.4	0	0	0
1989	41F4	0	9575.4	0	15812.3	0	0	0	0	0	0	0	0	0	0	0	0	0	0	0	0	0	5037.78	0	300834	0	0	0	0	0	149918	0	0	0	0	988328	0	0	0	0	0	1163.33	926261	0	0	17007.4	0	0	0
1989	41F5	0	49570.7	0	45200.8	0	0	0	0	0	0	14337	0	0	0	0	0	0	0	0	7024.9	0	27926.9	0	2.14247e+06	0	0	0	828.036	0	5.42596e+06	0	0	0	0	2.38044e+07	0	0	0	0	27.0519	245528	1.1323e+07	0	0	61013.3	0	0	0
1989	41F6	0	9997.61	0	0	0	0	0	0.950432	0	0	5481.74	0	0	0	0	0	0	0	0	0	0	12.374	0	93604.7	0	0	0	0	0	393640	0	0	0	0	9.55211e+06	0	0	0	0	0	644.857	3.15744e+06	0	0	5546.08	0	0	0
1989	41F7	11700.5	0	0	0	0	0	0	0	0	0	765.749	0	0	87.7952	0	3113.89	0	0	0	0	0	0	0	432440	0	0	0	0	0	14123.7	0	0	0	0	6.26439e+07	0	0	0	0	0	0	824566	0	0	40579.1	0	0	0
1989	42E8	3.3159	104869	0	0	0	0	0	0	0	0	96.2762	0	0	0	0	0	0	0	0	0	0	14007.6	0	420958	0	0	0	0	0	42370.4	0	0	0	25688.6	1.90527e+07	0	0	0	1314.48	0	1.33335e+07	3.16623e+07	0	0	72507.3	2576.99	0	0
1989	42E9	0	6042.76	0	0	0	0	0	0	0	0	0	0	0	0	0	0	0	0	0	0	0	27225.2	0	737350	0	0	0	0	0	927.771	0	0	0	2280.26	235060	0	0	0	0	0	2.24734e+07	7.92392e+06	0	0	65480.3	0	0	0
1989	42F0	0	192.485	0	0	0	0	0	0	0	0	0	0	0	0	0	0	0	0	0	0	0	127396	0	117882	0	0	0	10376.2	0	18940.7	0	0	0	0	12515.4	0	0	0	0	0	1.07776e+07	1.91521e+06	0	0	65100.1	0	0	0
1989	42F1	0	1843.41	0	0	0	0	0	0	0	0	0	0	0	0	0	0	0	0	0	0	0	350062	0	98816.2	0	0	0	1440.89	0	105450	0	0	0	0	0	0	0	0	0	0	3.81321e+06	4.68254e+06	1597.3	0	0	0	0	0
1989	42F2	0	223000	0	0	0	0	0	0	0	0	0	0	0	0	0	0	0	0	0	0	0	238871	0	1.89893e+06	0	0	0	0	0	118684	0	0	0	0	167330	0	0	0	0	0	3916.78	6.00686e+06	0	0	15077.3	0	0	0
1989	42F3	0	530515	0	0	0	0	0	0	0	0	0	0	0	0	0	0	0	0	0	0	0	12702.1	0	6.21904e+06	0	0	0	0	0	408277	0	0	0	0	6.70772e+06	0	0	0	0	0	2.85793e+06	2.11579e+07	0	0	32350.9	0	0	0
1989	42F4	0	15045.1	1238.07	0	0	0	0	0	0	0	32.4034	0	0	0	0	0	0	0	0	0	0	3097	0	416209	0	0	0	0	0	71075.4	0	0	0	0	2.14974e+06	0	0	0	4767.41	0	108669	214725	0	0	22433.9	0	0	0
1989	42F5	94.9831	934105	0	266652	0	0	0	0	0	0	0	0	0	0	0	0	0	0	0	0	0	1997.07	0	1.85271e+07	0	0	0	2881.77	0	494316	0	0	0	0	3.66327e+06	0	0	0	0	0	2.54891e+06	3.48157e+06	0	0	60276.7	0	0	0
1989	42F6	0	314170	4026.76	6523.07	0	0	0	0	0	0	87.0212	0	0	0	0	8481.25	0	0	0	0	0	0	0	525597	0	0	0	0	0	78328.3	0	0	0	0	4.37816e+06	0	0	0	0	0	3710.36	6.04266e+06	0	0	7989.24	0	0	0
1989	42F7	0	2540.18	0	0	0	0	0	0	0	0	21.4186	0	0	0	0	0	0	0	0	0	0	0	0	6.01017e+06	0	0	0	0	0	7411.55	0	0	0	0	1.5154e+07	0	0	0	0	0	529.384	2.53785e+06	0	0	6748.23	0	0	0
1989	43E8	0	50328.5	0	0	0	0	0	0	0	0	936.605	0	0	0	0	0	0	0	0	0	0	13290.4	0	7021.11	0	12500.1	0	0	0	81186.1	0	0	0	55964	3.67466e+06	0	0	0	0	0	1.08906e+07	4.98092e+06	0	0	275236	0	0	0
1989	43E9	0	6930.19	0	0	0	0	0	0	0	0	0	0	0	0	0	0	0	0	0	0	0	11106.9	0	927.999	0	0	0	0	0	23344.6	0	0	0	0	178498	0	0	0	4780.94	0	1.16282e+07	4.5636e+06	0	0	1093.81	1113.51	0	0
1989	43F0	0	11872	0	0	0	0	0	0	0	0	0	0	0	0	0	0	0	0	0	0	0	1.34383e+06	0	223416	0	0	0	0	0	110779	0	0	0	0	175142	0	0	0	0	0	1.63393e+07	2.19511e+06	0	0	17824.3	17002.3	0	0
1989	43F1	0	529477	0	0	0	0	302.077	0	0	0	39.3782	0	0	0	0	0	0	0	0	0	0	13716.5	0	845519	0	0	0	90025.7	0	1.39753e+06	0	0	0	0	17557.1	0	0	0	0	0	5.72087e+06	2.43827e+06	541.541	0	35988.7	46070.2	0	0
1989	43F2	0	108417	0	0	0	0	0	0	0	0	0	0	0	0	0	0	0	0	0	0	0	12683	0	3.67901e+06	0	0	0	0	0	76424.7	0	0	0	0	1.92277e+06	0	0	0	0	0	796394	7.61825e+06	0	0	4112.99	0	0	0
1989	43F3	0	131579	0	0	0	0	0	0	0	0	0	0	0	0	0	0	0	0	0	0	0	118.54	0	0	0	0	0	0	0	3310.57	0	0	0	0	1.11114e+06	0	0	0	0	0	0	1.52995e+06	0	0	0	0	0	0
1989	43F4	0	0	0	0	0	0	0	0	0	0	0	0	0	0	0	0	0	0	0	0	0	0	0	274.727	0	0	0	0	0	0	0	0	0	0	17767.4	0	0	0	0	0	0	9107.04	0	0	938.879	0	0	0
1989	43F5	0	11901.7	601.614	0	0	0	0	0	0	0	0	0	0	0	0	0	0	0	0	0	0	0	0	860155	0	0	0	0	0	0	2693.55	0	0	0	116648	0	0	0	0	0	1.39016e+06	765114	0	0	2259.64	0	0	0
1989	43F6	0	738.337	0	0	0	0	0	0	0	0	0	0	0	0	0	0	0	0	0	0	0	858.739	0	655.6	0	0	0	0	0	229220	0	0	0	0	438988	0	0	0	0	0	236285	784113	0	0	0	0	0	0
1989	43F7	0	1978.66	0	0	0	0	0	0	0	0	0	0	0	0	0	0	0	0	0	0	0	0	0	125020	0	0	0	0	0	15686.7	0	0	0	0	34493	0	0	0	0	0	121597	425946	0	0	853.984	0	0	0
1989	44E7	0	0	0	0	0	0	0	0	0	0	1790.66	0	0	0	0	0	0	0	0	0	0	4196.34	0	22796.5	0	0	0	1710.52	0	60713.7	0	0	0	0	106888	0	0	0	915.834	0	1.20871e+07	4.84148e+06	0	0	44829.4	0	0	0
1989	44E8	0	0	242.532	0	0	0	0	0	0	0	0	68.3723	0	0	0	1889.93	0	0	0	0	0	0	0	65282.8	0	0	0	0	0	1023.89	0	0	0	0	195047	0	0	0	0	0	982671	2.43875e+06	0	0	40148.8	0	0	0
1989	44E9	0	643781	0	8162.17	0	0	0	0	0	0	13.1261	0	0	0	0	0	0	0	0	0	0	72051.2	0	0	0	0	0	33242.5	0	71281.5	0	0	0	52771.8	55019.1	0	0	0	9087.79	0	1.18604e+07	1.03162e+07	568.671	0	33957.8	0	0	0
1989	44F0	0	0	0	0	0	0	0	0	0	0	107.644	0	0	0	0	0	0	0	0	570.193	0	363228	0	20011.7	0	0	0	0	0	34463	0	0	0	0	11614.1	0	0	0	0	0	4.13289e+06	8.67932e+06	0	0	0	0	0	0
1989	44F1	0	0	0	6715.21	0	0	0	0	0	0	153.529	0	0	0	0	0	0	0	0	0	0	1.37066e+06	0	7.14998e+06	0	0	0	0	0	457630	0	0	0	0	1.05015e+06	0	0	0	2778.07	0	3.21882e+07	1.16271e+07	0	0	44052.8	24253	0	0
1989	44F2	0	250588	1102.4	0	0	0	0	0	0	0	0	0	0	0	0	0	0	0	0	0	0	145423	0	4.88789e+06	0	0	0	0	0	824159	0	0	0	0	6.20864e+06	0	0	0	37490.7	0	4.14258e+06	8.73904e+06	0	0	18190.2	0	0	0
1989	44F3	0	11860	18603.6	0	0	0	0	0	0	0	0	0	0	0	0	0	0	0	0	0	0	494.707	0	0	0	0	0	0	0	0	0	0	0	0	225546	0	0	0	0	0	477.34	14846.8	0	0	0	0	0	0
1989	44F4	0	0	0	0	0	0	0	0	0	0	13.1261	0	0	0	0	0	0	0	0	0	0	0	0	109.548	0	0	0	0	0	18791	569.844	0	0	0	38500.2	0	0	0	66428.4	0	349205	362691	0	0	0	0	0	0
1989	44F5	0	14675.9	0	0	0	0	0	0	0	0	0	0	0	0	0	0	0	0	0	0	0	0	0	266595	0	0	0	0	0	367520	827.567	0	0	0	61802.4	0	0	0	0	0	1.76626e+07	4.33088e+06	0	0	150.66	0	0	0
1989	45E7	0	0	74938.2	0	0	0	0	0	0	0	67.8208	0	0	0	0	0	0	0	0	0	0	3132.11	0	35156.3	0	0	0	0	0	0	0	0	0	0	242027	0	0	0	0	0	5.59756e+06	1.91304e+07	0	0	0	59.1057	0	0
1989	45E8	0	0	0	5284.88	0	0	0	0	0	0	0	0	0	0	0	0	0	0	0	0	0	524.047	0	789742	49.4236	0	0	7074.25	0	380495	0	873.084	0	0	2.31402e+06	0	0	0	2778.07	0	6.2775e+07	1.89896e+07	0	0	172666	1377.31	0	0
1989	45F0	0	6752.76	0	0	0	0	0	0	0	0	0	0	0	0	0	0	0	0	0	0	0	0	0	29344.5	0	0	0	0	0	13723.8	0	0	0	0	0	0	0	0	0	0	466312	3.0541e+06	0	0	938.879	0	0	0
1989	45F1	0	206614	0	0	0	0	0	0	0	0	0	0	0	0	0	15471.8	0	0	0	0	0	39081.1	0	290298	0	0	0	0	0	159459	0	0	0	0	6092.09	0	0	0	0	0	3.82807e+07	3.23632e+07	0	0	0	15539.3	0	0
1989	45F2	0	0	0	0	0	0	0	0	0	0	0	0	0	0	0	0	0	0	0	0	0	0	0	353209	0	0	0	0	0	172523	0	0	0	0	2.74952e+06	0	0	0	0	0	4457.43	3.02041e+06	0	0	0	0	0	0
1989	45F3	0	0	0	0	0	0	0	0	0	0	0	0	0	0	0	0	0	0	0	0	0	7420.6	0	1.20125e+07	0	0	0	633.499	0	699006	0	0	0	0	6879.9	0	0	0	0	0	1.33995e+07	1.14193e+06	0	0	0	0	0	0
1989	45F4	0	9602.5	0	0	0	0	3136.86	0	0	0	0	0	0	0	0	6924.65	0	0	0	153.95	0	18574	0	1.66366e+06	0	0	0	11886.7	0	562176	0	0	0	0	218.426	0	0	0	0	0	1.45597e+07	4.605e+06	4137.54	0	312.496	0	0	0
1989	46E7	0	0	0	2047.2	0	0	0	0	0	0	162.017	0	0	0	0	0	0	0	0	0	0	2637.18	0	89812.5	0	0	0	2617.08	0	32819.7	0	0	0	0	113072	0	0	0	4038.12	0	2.40161e+07	4.06137e+06	0	0	62593.8	0	0	0
1989	46E8	0	1209.81	0	0	0	0	0	0	0	0	32.4034	0	0	0	0	0	0	0	0	103.498	0	118.54	0	21535.2	0	0	0	41890.3	0	16007.9	0	626.9	0	0	281840	0	0	0	4272.77	0	2.48255e+06	1.36382e+07	856.253	0	72.6356	0	0	0
1989	46E9	0	0	0	0	0	0	0	0	0	0	0	0	0	0	0	0	0	0	0	0	0	0	0	28850.3	0	0	0	19909.8	0	7062.3	0	0	0	0	438.332	0	0	0	0	0	6.27002e+06	1.39437e+07	0	0	0	0	0	0
1989	46F0	0	0	0	8162.17	0	0	0	0	0	0	0	0	0	0	0	0	0	0	0	0	0	0	0	504373	0	0	0	7931.31	0	64.6256	0	0	0	0	0	0	0	0	0	0	2.30419e+06	1.0212e+07	0	0	0	0	0	0
1989	46F2	0	2240.15	0	0	0	0	0	0	0	0	0	0	0	0	0	0	0	0	0	0	0	0	0	76947.2	0	0	0	0	0	41048.1	0	0	0	0	0	0	0	0	2206.46	0	1.01406e+06	474784	0	0	0	0	0	0
1989	46F3	0	0	0	0	0	0	0	0	0	0	0	0	0	0	0	0	0	0	0	0	0	245.354	0	1.42003e+06	0	0	0	0	0	2458.17	0	0	0	0	4603.9	0	0	0	11259.8	0	252083	62374.5	0	0	0	0	0	0
1989	47E7	0	0	0	1443.07	0	0	0	0	0	0	406.25	0	0	0	0	5335	0	0	0	0	0	66436.5	0	41484	0	0	0	0	0	0	0	0	0	0	816916	0	0	0	0	0	2.66764e+06	5.67643e+06	0	0	451.979	0	0	0
1989	47E8	0	0	0	0	0	0	9244.26	0	0	0	0	99.9389	0	0	0	0	0	0	0	0	0	63378.9	0	63106.9	0	0	0	110730	0	476160	0	542.521	0	0	1.75943e+06	0	0	0	915.834	0	3.06757e+06	6.08083e+06	0	0	0	0	0	0
1989	47E9	0	0	0	1914.54	0	0	0	0	0	0	0	0	0	0	0	0	0	0	0	0	0	138.977	0	1.09469e+06	0	0	0	2494.96	0	71020.7	0	1536.76	0	0	0	0	0	0	606.969	0	1.72458e+07	5.94765e+07	0	0	228762	0	0	0
1989	47F0	0	4175.94	0	0	0	0	0	0	0	0	0	0	0	0	0	0	0	0	0	0	0	1652.55	0	413773	0	0	0	23408.9	0	114795	0	0	0	0	66.148	0	0	0	12715.1	0	3.68942e+06	1.10565e+07	0	0	475.859	0	0	0
1989	47F1	0	10045.8	0	1443.07	0	45.5787	0	0	0	0	0	0	0	0	0	0	0	0	0	0	0	5467.69	0	6.39457e+06	0	0	0	0	0	1.33836e+06	0	672.034	0	0	224535	0	0	0	6542.76	0	1.5336e+08	1.79267e+07	0	0	2723.33	1197.05	0	0
1989	47F2	0	3644.9	0	0	0	0	0	0	48595.1	0	0	0	0	0	0	0	0	0	0	0	0	20158.4	0	2.74319e+06	0	0	0	1148.77	0	336930	0	0	0	0	1028.72	0	0	0	6542.76	0	4.05969e+07	5.73649e+06	0	0	21578	43146.1	0	0
1989	48E8	0	0	0	0	0	0	0	0	0	0	0	0	0	0	0	0	0	0	0	0	0	977719	0	44700.6	0	0	0	0	0	265159	0	0	0	0	3.94868e+06	0	0	0	0	0	6.6025e+06	3.55393e+07	0	0	631.373	0	0	0
1989	48E9	0	1605	0	0	0	262.714	50568	0	0	0	0	0	0	0	0	0	0	0	0	0	0	849329	0	1.52511e+06	0	0	0	1817.82	0	320368	0	1442.36	0	0	302.156	0	0	0	6187.52	0	1.22548e+07	1.7223e+07	0	0	72945.7	2139.09	0	0
1989	48F0	0	26461.3	0	25119.3	0	246.364	142.524	0	0	0	0	0	0	0	0	0	0	0	0	0	0	302162	0	2.27579e+06	0	0	0	73863.7	0	574786	0	2051.14	0	0	33380.4	0	0	0	329.865	0	2.00671e+07	6.34819e+07	0	0	0	5547.73	0	0
1989	48F1	0	3819.09	0	0	0	8.87661	0	0	0	0	0	0	0	0	0	0	0	0	0	0	0	1573.04	0	3.81488e+06	0	0	0	0	0	379493	0	0	0	0	322706	0	0	0	0	0	7.72134e+07	1.1288e+07	0	0	0	0	0	0
1989	49E8	0	0	0	0	0	0	0	0	0	0	122.921	0	0	0	0	0	0	0	0	0	0	931.552	0	352144	0	0	0	0	0	0	0	0	0	0	631897	0	0	0	0	0	2.31467e+06	5.68293e+06	0	0	271808	18582.4	0	0
1989	49F0	0	2697.89	0	0	0	0	415408	0	0	0	0	0	0	0	0	0	0	0	0	0	0	1290.58	133.645	2.91843e+06	0	0	0	754.166	0	101755	0	1220.03	0	0	0	0	0	0	6223.39	0	7.87871e+06	1.76082e+07	0	0	0	3392.84	0	0
1989	49F1	0	13806.4	0	34950.8	0	1335.9	420011	0	3677.25	0	63.6385	0	0	0	0	0	0	0	0	4718.64	0	125986	0	7.90501e+06	0	0	0	686387	0	836517	0	277.894	0	0	76795.7	0	0	0	58018.9	0	8.13768e+06	6.19252e+06	0	0	27968.7	4376.79	0	0
1989	50F0	0	7738.51	0	0	0	0	132992	0	21671.7	0	16.9552	0	0	0	0	9047.18	0	0	0	0	0	42960	0	937554	0	0	0	3760.78	0	73387.8	0	83973.9	0	0	0	0	0	0	17181.7	0	8.55516e+06	4.95382e+06	10505.5	0	205.745	16242.6	0	0
1989	50F1	0	0	0	0	0	311.025	118141	0	10139	0	42.8373	0	0	0	0	0	0	0	0	0	0	85539.5	2013.44	3.10471e+06	0	0	0	2895.78	0	696072	0	3792.8	0	0	988.545	0	0	0	0	0	3.79687e+07	1.39014e+07	0	0	0	12499.2	0	0
1989	50F2	0	18345.8	0	0	0	0	5508.66	0	0	0	0	0	0	0	0	0	0	0	0	0	0	1.09598e+06	0	4.23398e+06	0	0	0	214.639	0	401630	0	6689.18	0	0	5958.85	0	0	0	1205.78	0	2.78376e+07	4.18559e+06	0	0	0	0	0	0
1989	51F0	0	3665.09	0	0	0	0	570567	0	0	0	241.132	0	0	0	0	0	0	0	0	0	0	580155	261.019	633417	0	0	0	13053.5	0	170619	0	233725	0	0	0	0	0	0	40917.2	0	2.04119e+07	8.369e+06	14145.4	0	5482.15	82.0092	0	0
1990	32F1	0	0	0	0	0	0	0	0	0	0	46.381	0	1257.67	0	0	0	0	0	0	0	0	0	0	306599	0	0	0	0	0	0	0	0	0	0	34133.2	0	0	0	0	0	0	19646.1	0	0	28.3571	0	0	0
1990	33F1	238.808	0	0	0	0	0	0	0	0	0	152.002	0	0	31.7696	0	0	0	0	111.644	31.4973	0	118.54	0	321024	0	0	0	0	0	0	0	0	0	0	626514	781.113	0	0	0	0	0	1.66909e+06	0	0	205.745	0	0	3737.08
1990	33F2	17.0097	0	0	0	0	0	0	0	0	0	225.168	0	0	0	0	0	0	0	571.545	0	0	49104.3	0	79750.4	0	0	0	0	0	0	0	0	0	0	7.30669e+06	24.4307	0	0	0	0	0	862714	0	0	0	0	0	0
1990	34F2	0	0	0	0	0	0	0	0	0	0	32.4034	0	0	0	0	0	0	0	0	0	0	100.287	0	179861	0	0	0	0	0	0	0	0	0	0	356502	0	0	0	0	0	0	189987	0	0	774.57	0	0	0
1990	34F3	0	0	61.8125	0	0	0	0	0	0	0	0	0	0	0	0	0	0	0	17504.9	0	0	663270	0	176458	0	0	0	0	0	0	0	0	0	0	2.00787e+07	0	0	0	0	0	0	1.75991e+06	0	0	0	0	36.6933	0
1990	35F2	431.788	0	0	0	0	0	0	74.2447	0	8639.4	193.42	0	0	0	0	0	0	0	16.7407	0	0	0	0	29693.6	0	0	0	0	0	0	0	0	0	0	3.47199e+06	12.2154	0	0	0	0	0	40596.4	0	0	0	0	0	0
1990	35F3	0	0	0	0	0	0	0	0	0	0	0	0	0	0	0	0	0	0	0	0	0	1266.5	0	136039	0	0	0	0	0	0	0	0	0	0	351291	0	0	0	0	0	0	684920	0	0	0	0	0	0
1990	36F0	19.2893	0	0	0	0	0	0	0	0	178.779	8881.54	0	0	0	0	0	0	0	410.221	31.4973	0	5.49208e+06	0	579781	0	0	0	0	0	0	0	0	0	0	1.72387e+07	0	0	0	0	0	0	1.04403e+07	0	0	546.903	0	166.841	0
1990	36F1	101.255	0	0	0	0	0	0	0	0	161.765	6900.16	0	0	0	0	0	0	0	13929.3	0	0	3.27053e+06	0	725588	0	0	0	0	0	0	0	0	0	0	1.32795e+07	0	0	0	0	0	0	2.41087e+06	0	0	127.398	0	46.7274	0
1990	36F2	7.648	0	0	0	0	0	0	255.945	0	5810.14	2263.76	0	0	0	0	0	0	0	84.1453	0	0	1.52071e+06	0	9.59056e+06	0	0	0	0	0	0	0	0	0	0	1.76403e+07	0	0	0	0	0	0	8.28782e+07	0	0	5271.94	0	0	0
1990	36F3	0	0	61.8125	0	0	0	0	0	0	20.9471	0	0	0	0	0	0	0	0	0	0	0	229541	0	0	0	0	0	0	0	1951.15	0	100.183	0	0	1.65793e+06	0	0	0	0	0	0	247033	0	0	0	0	0	0
1990	36F4	0	0	0	0	0	0	0	339.383	0	1584.7	4937.44	0	0	0	0	0	0	0	0	322.075	0	28762	0	8621.76	0	0	0	0	0	3463.66	0	0	0	0	3.25793e+06	0	0	0	0	0	0	1.47186e+07	0	0	0	0	71.9887	0
1990	36F5	171.578	0	0	0	0	0	0	3733	0	27307.4	11101.1	0	0	0	0	0	0	0	1095.55	31.4973	0	16284.6	0	505.227	0	0	0	0	0	0	0	0	0	0	7.07712e+07	0	0	0	0	0	0	6.29171e+06	0	0	0	0	0	0
1990	37F0	127.406	0	32777.1	0	0	0	0	0	0	0	20225.2	0	0	0	0	4771.04	0	0	0	0	0	2.9442e+06	0	352492	0	0	0	0	0	19266.2	0	0	0	0	6.71412e+06	0	0	0	0	0	0	8.14151e+06	0	0	15213.1	0	0	0
1990	37F1	5.18897	14013.9	0	0	0	0	0	21.7819	0	10.4229	3571.41	0	0	0	0	0	0	0	0	0	0	2.91155e+06	0	456641	0	0	0	0	0	29023.2	0	0	0	0	1.21608e+07	0	0	0	0	0	1918.98	3.58254e+07	0	0	0	2576.99	0	0
1990	37F2	0	0	0	0	0	0	0	0	0	671.929	211.975	0	0	0	0	0	0	0	0	0	0	317107	0	85319.2	0	0	0	0	0	0	0	0	0	0	2.23349e+06	0	0	0	0	0	0	1.05424e+06	0	0	0	0	0	0
1990	37F3	0	0	0	0	0	0	0	0	0	0	73.584	0	0	0	0	0	0	0	0	0	0	208158	0	413959	0	0	0	0	0	1198.56	0	393.487	0	0	6.28805e+06	0	0	0	0	0	0	1.95669e+07	0	0	0	0	0	0
1990	37F4	0	0	0	0	0	0	0	261.98	0	0	481.709	0	0	0	0	0	0	0	11.8311	89.5727	0	32287.8	0	0	0	0	0	0	0	31491.4	0	0	0	0	1.19588e+06	0	0	0	0	0	0	5.12778e+06	0	0	0	0	0	0
1990	37F6	0	0	0	0	0	0	0	0	0	0	9085.33	0	5586.97	0	0	0	0	0	0	0	0	0	0	3.62973e+06	0	0	0	0	0	0	0	0	0	0	8.45652e+07	0	0	0	0	0	0	6.2346e+07	0	0	17826.8	0	0	0
1990	38E9	31.3384	6615.28	0	0	0	0	0	0	0	10.4229	630.155	0	343.047	0	0	3408.64	0	0	0	0	0	1.48093e+06	0	6.31083e+06	0	0	0	0	0	272229	0	0	0	0	4.44974e+06	0	0	0	5616.05	0	961639	8.22597e+07	0	0	48558.6	297.185	0	0
1990	38F0	31.3384	0	0	8071.14	0	0	0	0	0	0	1307.28	638.322	0	0	0	0	0	0	0	0	0	5.17867e+06	0	931135	0	0	0	0	0	12398.4	0	0	0	0	2.35731e+06	0	0	0	0	0	38597.4	3.8163e+07	0	0	0	1284.94	0	0
1990	38F1	0	29772.8	0	0	0	0	0	0	0	0	4105.47	0	0	0	0	0	0	0	0	0	0	1.3773e+06	0	151954	0	0	0	0	0	13203	0	0	0	0	1.80179e+07	0	0	0	0	0	0	1.25249e+07	0	0	15300.1	0	0	0
1990	38F2	0	0	0	0	0	0	0	0	0	746.203	63.6385	0	0	0	0	0	0	0	18595.5	0	0	6803.78	0	18257.6	0	0	0	0	0	0	0	0	0	0	4.25955e+06	0	0	0	0	0	0	127795	0	0	0	0	0	0
1990	38F3	0	0	0	0	0	0	0	0	0	0	225.168	0	0	0	0	0	0	0	0	0	0	1.74156e+06	0	4.66648e+06	0	0	0	0	0	18807.4	0	259.587	0	0	9.24563e+06	0	0	0	0	0	1183.41	1.22243e+07	0	0	0	0	0	0
1990	38F5	112.35	954.383	0	0	0	0	0	0	0	416.426	571.319	0	0	0	0	0	0	0	0	1075.56	0	845363	0	23927.4	0	0	0	0	0	431.779	0	397.149	0	0	3.49321e+06	0	0	0	0	0	0	1.29375e+07	0	0	2564.5	0	0	0
1990	38F6	155.322	0	0	0	581.166	0	0	224.775	0	254.888	30527.1	0	0	0	0	0	0	0	0	6511.86	0	49481.4	0	8745.32	0	0	0	0	0	159431	0	24.6358	0	0	2.97647e+07	0	0	0	0	0	0	4.81943e+07	0	0	10506.9	0	0	0
1990	39E8	0	56041	0	0	0	0	0	0	0	0	119492	0	111.304	0	0	0	0	0	0	4047.87	0	5908.93	0	5.19879e+06	0	0	0	0	0	1.35088e+06	0	0	0	916.737	3.52007e+06	0	0	0	5616.05	0	2.38709e+06	7.30822e+07	0	0	39305.9	41.1526	0	0
1990	39E9	19.2893	333562	0	1443.07	0	0	0	0	0	0	2797.69	0	0	0	0	0	0	0	0	0	0	289071	0	52664.4	0	0	0	0	0	1.51585e+06	0	0	0	2691.56	5.80639e+06	0	0	0	0	0	583443	7.19407e+07	0	0	334435	0	0	0
1990	39F0	0	4220.99	0	0	0	0	0	0	0	0	46.381	0	0	0	0	4401.91	0	0	0	0	0	3.08584e+06	0	9204.81	0	0	0	0	0	30799.9	0	0	0	0	654816	0	0	0	0	0	152981	8.94865e+06	0	0	0	0	0	0
1990	39F1	0	10111.9	0	0	0	0	0	0	0	13.7284	864.028	0	0	0	0	0	0	0	144.628	0	0	2.76755e+06	0	3.02455e+06	0	0	0	0	0	45824.3	0	0	0	0	6.90664e+06	0	0	0	4032.73	0	222380	4.03344e+07	0	0	10894.4	0	0	0
1990	39F3	0	0	0	0	0	0	0	0	0	0	0	0	0	0	0	0	0	0	0	0	0	61648.3	0	465823	0	0	0	0	0	3066.98	0	24.6358	0	0	496102	0	0	0	0	0	536.985	570060	0	0	0	0	0	0
1990	39F4	0	6125.27	0	0	0	0	0	0	0	0	0	0	0	0	0	0	0	0	0	0	0	1.01859e+06	0	6.91814e+06	0	0	0	0	0	16466.3	0	0	0	0	1.62978e+07	0	0	0	0	0	737.604	2.81011e+06	0	0	5919.39	0	0	0
1990	39F5	49.6733	614.469	0	10066.4	0	0	0	0	0	0	0	0	0	0	0	0	0	0	0	0	0	620059	0	966300	0	0	0	0	0	5651.73	0	0	0	0	6.46414e+06	0	0	0	2965.96	0	0	1.50147e+06	0	0	774.57	0	0	0
1990	39F6	42.4836	921.704	0	0	0	0	0	67.7817	0	595.683	2998.96	0	0	0	0	0	0	0	0	6624.11	0	38836.5	0	128051	0	0	0	0	0	182647	0	0	0	0	4.89116e+07	0	0	0	0	0	0	3.08519e+07	0	0	2168.05	0	0	0
1990	40E8	0	34031.3	0	0	0	0	0	0	0	0	2199.28	0	0	0	0	0	0	0	0	0	0	1221.99	0	12399.9	0	0	0	0	0	21053.8	0	0	0	0	1.25544e+06	0	0	0	0	0	825501	2.49164e+07	0	0	0	0	0	0
1990	40E9	0	63928.8	0	21597.4	0	0	0	0	0	0	0	0	0	0	0	0	0	0	0	0	0	714535	0	980341	0	0	0	4895.59	0	145048	0	0	0	0	8.03278e+06	0	0	0	105.455	0	4.28845e+07	6.89191e+07	0	0	418181	86930.6	0	0
1990	40F0	124.183	53827	0	0	0	0	0	0	0	0	0	0	0	0	0	0	0	0	0	0	0	5.67323e+06	0	1.89949e+06	0	0	0	0	0	10832.3	0	0	0	0	154445	0	0	0	0	0	6.63029e+06	1.49786e+07	0	0	2835.94	0	0	0
1990	40F1	0	0	0	0	0	0	0	0	0	0	46.381	0	0	0	0	0	0	0	0	0	0	812029	0	992722	0	0	0	0	0	2025.42	0	0	0	0	33191.4	0	0	0	0	0	4.30394e+06	7.25158e+06	0	0	0	0	0	0
1990	40F2	0	6721.88	0	0	0	0	0	0	0	0	0	0	0	0	0	0	0	0	0	0	0	1.99897e+06	0	5768.44	0	0	0	0	0	63418.5	0	0	0	0	16537.7	0	0	0	0	0	5.77571e+06	3.84494e+06	0	0	28558.6	0	0	0
1990	40F3	1.95245	954.383	0	0	0	0	0	0	0	0	122.921	0	0	0	0	0	0	0	0	0	0	728988	0	3415.35	0	0	0	0	0	0	0	0	0	0	584909	0	0	0	0	0	0	84874.9	0	0	0	0	0	0
1990	40F4	0	30383.8	0	0	0	0	0	0	0	6.86422	0	0	0	0	0	0	0	0	0	0	0	47818.3	0	1327.39	0	0	0	0	0	0	0	0	0	0	306764	0	0	0	0	0	0	189.631	0	0	0	0	0	0
1990	40F5	0	2110.18	0	0	0	0	0	0	0	0	2589.01	0	0	0	0	0	0	0	0	0	0	839536	0	1.3005e+06	0	0	0	0	0	707734	0	0	0	0	1.11281e+07	0	0	0	0	0	0	2.03372e+07	0	0	4086.7	0	0	0
1990	40F6	9191.93	32553.8	0	0	0	0	0	60.1407	0	4905.39	4598.91	0	0	9.3312	0	0	0	0	0	0	0	2226.47	0	594.153	0	0	0	0	0	17321.3	0	0	0	0	2.06017e+07	8.19515	0	0	0	0	0	4.46348e+06	0	0	273.451	0	0	0
1990	41E7	0	8572.38	0	0	0	0	0	0	0	0	2226.03	0	0	0	0	0	0	0	0	0	0	33.766	0	298985	0	0	0	0	0	695039	0	0	0	0	2.65366e+06	0	0	0	0	0	8469.07	5.67249e+06	0	0	1134.38	0	0	0
1990	41E8	0	33944.2	0	0	0	0	0	0	0	0	122.921	0	0	0	0	0	0	0	0	0	0	4475.14	0	2335.9	0	0	0	576.597	0	27026.5	0	0	0	86691.9	4.72373e+06	0	0	0	0	0	2.35419e+06	5.91095e+06	0	0	26777.8	0	0	0
1990	41E9	0	165175	0	0	0	0	0	0	0	0	96.2762	0	0	0	0	0	0	0	0	0	0	549123	0	20169.9	0	0	0	0	0	174624	0	0	0	16887.2	1.9518e+07	0	0	0	0	0	452536	4.47674e+06	0	0	62983.7	0	0	1750.71
1990	41F0	0	440473	0	3742.99	0	0	99.5109	0	0	0	21.4186	0	0	0	0	0	0	0	0	0	0	901412	0	466336	0	0	0	2671.79	0	235366	0	0	0	0	95360.3	0	0	0	0	0	1.97121e+06	4.0683e+06	8555.57	0	22692.1	0	0	0
1990	41F1	0	17767.5	0	0	0	0	0	0	0	0	0	0	0	0	0	0	0	0	0	0	0	6.53175e+06	0	445831	0	0	0	0	0	11487.9	0	0	0	0	8510.44	0	0	0	9919.62	0	5.21929e+06	3.23642e+06	0	0	0	0	0	0
1990	41F2	0	124091	0	0	0	0	0	0	0	0	0	0	0	0	0	0	0	0	0	0	0	1.79638e+06	0	3.26679e+06	0	0	0	0	0	29431.2	0	0	0	0	1.3555e+06	0	0	0	0	0	2.5264e+06	1.17575e+07	0	0	4278.6	0	0	0
1990	41F3	0	13168.7	0	0	0	0	0	0	0	0	0	0	0	0	0	0	0	0	0	0	0	227449	0	391128	0	0	0	0	0	11174	0	0	0	0	366980	0	0	0	0	0	84844.3	405162	0	0	4771.87	0	0	0
1990	41F4	0	1732.55	0	8890.8	0	0	0	0	0	0	427.269	0	0	0	0	0	0	0	0	0	0	222491	0	4321.62	0	0	0	0	0	325498	0	0	0	0	7.31047e+06	0	0	0	0	0	7634.91	1.76895e+06	0	0	20432.1	0	0	0
1990	41F5	19.2893	40119.2	0	5387.96	0	0	0	0	0	0	7737.55	0	0	0	0	0	0	0	0	878.704	0	286081	0	151312	0	0	0	0	0	1.87981e+06	0	0	0	0	1.92391e+07	0	0	0	0	0	36733.7	8.68279e+06	0	0	30974	0	0	0
1990	41F6	31.3384	281803	0	7475.95	0	0	0	0	0	0	72.8929	0	0	0	0	9668.95	0	0	0	0	0	9267.85	0	0	0	0	0.495225	0	0	120304	0	0	0	0	3.19524e+06	26.7291	0	0	0	0	1183.41	2.62941e+06	0	0	2842.34	0	0	0
1990	41F7	3503.64	27233.4	0	0	0	0	0	0	0	75.2522	709.88	0	0	0	0	2575.89	0	0	0	0	0	370.028	0	744228	0	0	0	0	0	2457.02	0	0	0	0	2.01296e+07	0	0	0	0	0	0	6.3627e+06	0	0	2064.29	0	0	0
1990	42E8	0	0	0	0	0	0	0	0	0	0	649.258	0	805.504	0	0	0	0	0	0	0	0	252.243	0	3.37225e+06	0	0	0	0	0	42363.8	0	0	0	38050.5	838819	0	0	0	3943.45	0	2.04393e+07	6.36322e+07	0	0	40597	0	0	0
1990	42E9	0	192.485	0	0	0	0	0	0	0	0	0	0	0	0	0	0	0	0	0	0	0	254312	0	594.153	0	0	0	0	0	4036.76	0	0	0	0	132564	0	0	0	14342.8	0	3.85642e+06	5.76944e+06	0	0	39615.5	0	0	0
1990	42F0	0	45057.9	0	0	0	0	0	0	0	0	38.9999	0	0	0	0	0	0	0	0	0	0	1.21622e+06	0	13411.5	0	0	0	759.067	0	202561	0	0	0	2549.21	3643.73	0	0	0	0	0	1.33258e+06	3.03481e+06	0	0	25202.3	0	0	0
1990	42F1	0	19477.4	0	0	0	0	0	0	0	0	0	0	0	0	0	0	0	0	0	0	0	943978	0	472642	43.3707	0	0	7265.11	0	0	0	0	0	0	1470.24	0	0	0	31563.9	0	3.57196e+06	3.66293e+06	3476.96	0	1574.98	0	0	0
1990	42F2	0	180894	0	0	0	0	0	0	0	0	0	0	0	0	0	0	0	0	0	0	0	0	0	12295.6	0	0	0	0	0	19326.6	0	0	0	0	168311	0	0	0	0	0	4459.2	456438	0	0	0	0	0	0
1990	42F3	0	16848	0	0	0	0	0	0	0	0	0	0	0	0	0	0	0	0	0	0	0	494.837	0	1.2113e+06	0	0	0	0	0	5728.8	0	0	0	0	344902	0	0	0	0	0	50418.9	380237	0	0	57984	0	0	0
1990	42F4	0	121123	0	0	0	0	0	0	0	0	0	0	0	0	0	0	0	0	0	0	0	0	0	780901	0	0	0	0	0	244951	0	0	0	0	4.70121e+06	0	0	0	0	0	44201	1.48385e+06	0	0	0	0	0	0
1990	42F5	24.8366	1.56739e+06	0	0	0	0	0	0	0	0	704.89	0	0	0	0	9637.48	0	0	0	0	0	11964.3	0	69307.9	0	0	0	2373.4	0	1.49487e+06	0	0	0	0	4.23822e+06	0	0	0	5616.05	0	7081.97	2.54844e+06	0	0	14361.1	0	0	0
1990	42F6	24.8366	619318	81.3897	75597.7	0	0	0	0	0	0	757.528	0	0	0	0	672.86	0	0	0	0	0	148.309	0	536358	0	0	0	0	0	34031.4	0	0	0	0	1.11281e+06	0	0	0	73830.5	0	26648.9	3.47758e+06	0	0	12286.6	5547.73	0	0
1990	42F7	310.846	406089	164.077	0	0	0	0	0	0	0	6086.76	0	0	0	0	0	0	0	0	0	0	81.3876	0	77744.1	0	0	0	0	0	2337.12	324.316	0	0	0	3.15011e+06	0	0	0	0	0	300067	4.78592e+06	0	0	3283.9	0	0	0
1990	43E8	0	1313.91	0	0	0	0	0	0	0	0	271.283	0	0	0	0	0	0	0	0	0	0	39641	0	1.94494e+06	0	0	0	473.809	11078.6	153718	0	0	0	52598.8	769170	0	0	0	0	0	4.94021e+07	2.26044e+07	0	0	317646	0	0	0
1990	43E9	0	104275	90.5819	0	0	0	0	0	0	0	32.4034	0	0	0	0	0	0	0	0	0	0	9772.49	0	13212.3	0	0	0	0	0	34329.5	0	0	0	54623.8	557669	0	0	0	5622.89	0	1.33133e+07	2.7412e+06	0	0	35865.7	0	0	0
1990	43F0	99.3466	101483	0	0	0	0	0	0	0	0	0	0	0	0	0	0	0	0	0	0	0	7.84535e+06	0	385.307	0	0	0	4963.85	0	259570	0	0	0	0	841907	0	0	0	0	0	149995	1.53466e+06	0	0	3098.28	0	0	0
1990	43F1	0	230600	0	5657.75	0	0	0	0	0	0	107.644	0	0	0	0	0	0	0	0	0	0	261995	0	189559	43.3707	0	0	1868.51	0	598136	0	0	0	0	4542.57	0	0	0	0	0	9.07459e+06	4.56421e+06	1147.7	0	28210.6	0	0	0
1990	43F2	0	86421.9	0	0	0	0	0	0	0	0	0	0	0	0	0	0	0	0	0	0	0	141778	0	365534	0	0	0	0	0	97057.4	0	0	0	0	948231	0	0	0	0	0	67382.7	695011	0	0	0	0	0	0
1990	43F3	0	13516.5	0	0	0	0	0	0	0	0	0	0	0	0	0	0	0	0	0	0	0	1340.67	0	0	0	0	0	0	0	3761.49	0	0	0	0	114986	0	0	0	0	0	1145.1	23174.2	0	0	0	0	0	0
1990	43F4	0	47109.4	0	0	0	0	0	0	0	0	0	0	0	0	0	0	0	0	0	0	0	1148.98	0	565558	0	0	0	0	0	25853.6	0	0	0	0	892546	0	0	0	0	0	1.15876e+06	885802	0	0	0	0	0	0
1990	43F5	0	6353.76	104.735	0	0	0	0	0	0	0	0	0	0	0	0	0	0	0	0	0	0	732.686	0	855841	0	0	0	0	0	5558.33	1177.8	0	0	0	329657	0	0	0	0	0	1.59095e+06	3.00471e+06	0	0	3222.74	0	0	0
1990	43F6	0	153458	0	0	0	0	0	0	0	0	0	0	0	0	0	0	0	0	0	0	0	2602.14	0	210212	0	0	0	0	0	77941.9	0	0	0	0	530555	0	0	0	1429.5	0	511058	2.26163e+06	0	0	0	0	0	0
1990	43F7	0	254958	0	0	0	0	0	0	0	0	0	0	0	0	0	5999.6	0	0	0	0	0	1060.93	0	1.42334e+06	0	0	0	0	0	51692.3	0	0	0	0	4.93172e+06	0	0	0	0	0	101040	8.52429e+06	0	0	41854.6	0	0	0
1990	44E6	0	0	0	0	0	0	0	0	0	0	90.2438	0	0	0	0	0	0	0	0	0	0	162.775	0	536.015	0	0	0	0	0	20265.6	0	0	0	668.58	141312	0	0	0	0	0	43498.9	1.10641e+06	0	0	4978.21	0	0	0
1990	44E7	6.63179	1209.81	0	0	0	0	0	0	0	0	111.91	0	0	0	0	0	0	0	0	20.8896	0	8.77687	0	8058.35	0	0	0	0	0	69640	0	0	0	83022.6	2424.52	0	0	0	0	37.1536	2697.43	3.62774e+06	0	0	0	0	0	0
1990	44E8	0	227.435	0	0	0	0	0	0	0	0	0	0	0	0	0	0	0	0	0	0	0	725.799	0	31051.8	0	0	0	0	0	102460	0	0	0	280353	1.12554e+06	0	0	0	0	0	1.91247e+07	2.23185e+07	0	0	336493	1284.94	0	0
1990	44E9	0	44468.7	0	32490.4	0	0	0	0	0	0	1390.64	0	235.705	0	0	0	0	0	0	0	0	473525	0	200382	0	0	0	188.541	0	710958	0	503.201	0	0	3.48462e+06	0	0	0	45273.1	0	1.31821e+07	9.30938e+06	0	0	1.2693e+06	17304.1	0	0
1990	44F0	0	295839	0	0	0	0	12.1292	0	0	0	0	0	0	0	0	0	0	0	0	424.769	0	257455	4323.05	2.42394e+06	212.748	0	0	0	0	297876	0	0	0	0	12058	0	0	0	4522.12	0	3.47569e+06	1.00879e+07	34102.8	0	853.984	26328.8	0	0
1990	44F1	0	6522.44	0	0	0	0	8.6894	0	0	0	244.4	0	0	0	0	0	0	0	0	0	0	863809	0	103376	37.7912	0	0	0	0	549680	0	0	0	0	238644	0	0	0	0	0	4.26022e+06	1.64005e+06	0	0	14091	0	0	0
1990	44F2	0	960381	0	0	0	0	0	0	0	0	0	0	0	0	0	0	0	0	0	0	0	718185	0	131899	0	0	0	0	0	594385	0	0	0	0	1.71734e+06	0	0	0	14011.4	0	951200	2.31446e+06	0	0	3472.4	0	0	0
1990	44F3	0	259944	45.6682	0	0	0	0	0	0	0	0	0	0	0	0	0	0	0	0	0	0	1435.59	0	1.86226e+06	0	0	0	0	0	84397.2	1235.81	0	0	0	964112	0	0	0	0	0	7.15749e+06	3.61068e+06	0	0	9238.75	0	0	0
1990	44F4	0	26416.6	0	334910	0	0	0	0	0	0	0	0	0	0	0	0	0	0	0	0	0	177336	0	1.23447e+06	0	0	0	0	0	103798	2400.24	0	0	0	1.01223e+06	0	0	0	16030.8	0	1.4815e+07	4.59206e+06	0	0	81277.4	0	0	0
1990	44F5	0	614.469	0	23300.5	0	0	136.096	0	0	0	0	0	0	0	0	0	0	0	0	0	0	3389.59	0	682067	0	0	0	0	0	134285	736.946	0	0	0	12360.3	0	0	0	287.196	0	2.48012e+07	1.3505e+06	0	0	9907.43	0	0	0
1990	45E7	43.8725	0	3710.63	0	0	0	0	0	0	0	0	0	0	0	0	0	0	0	0	0	0	0	0	0	0	0	0	0	0	0	0	0	0	0	342315	0	0	0	0	0	166641	9.18618e+06	0	0	0	0	0	0
1990	45E8	0	4261.98	0	0	0	0	0	0	0	0	73.584	1728.65	0	0	0	3113.89	0	0	0	0	0	94447.4	0	1.17162e+06	0	0	0	1902.09	0	492321	0	0	0	60249.1	3.10093e+06	0	0	0	1814.23	0	9.8047e+07	4.079e+07	0	0	828674	445.448	0	0
1990	45F0	0	5227.01	0	0	0	36.5426	0	0	0	0	0	0	0	0	0	0	0	0	0	1390.35	0	352.071	2518.18	1.56524e+06	287.87	0	0	0	0	96595.4	0	0	0	0	365.918	0	0	0	4522.12	0	114923	7.68114e+06	158.752	0	0	0	0	0
1990	45F1	0	65288.1	0	0	0	6.08725	457.257	0	0	0	0	0	0	0	0	0	0	0	0	0	0	953028	0	3.21157e+06	1005.71	0	0	8385.8	0	1.85978e+06	0	0	0	0	434095	0	0	0	6872.84	0	2.6835e+06	8.49582e+06	1170.4	0	3608.06	0	0	0
1990	45F2	0	663730	0	0	0	0	0	0	0	0	0	0	0	0	0	29681.9	0	0	0	0	0	1.39284e+06	0	1.06134e+06	0	0	0	0	0	260749	0	0	0	0	9.73244e+06	0	0	0	0	0	6.24425e+06	1.45049e+07	0	0	27198.6	0	0	0
1990	45F3	19.2893	1.04321e+06	0	2331.36	0	0	0	0	0	0	0	0	0	0	0	2103.13	0	0	0	0	0	209684	0	6.936e+06	0	0	0	0	0	2.69693e+06	0	0	0	0	1.25487e+06	0	0	0	1814.23	0	9.07786e+06	2.33354e+07	0	0	3384.96	0	0	0
1990	45F4	0	1508.11	0	0	0	0	0	0	0	0	0	0	0	0	0	0	0	0	0	0	0	5633.56	0	638307	0	0	0	0	0	1224.57	0	0	0	0	0	0	0	0	0	0	9.67529e+06	483022	0	0	0	0	0	0
1990	46E8	0	16957.9	0	0	0	1619.83	1154.97	0	0	0	0	199.878	0	0	0	0	0	0	0	0	0	268992	0	2.87971e+06	0	0	0	7825.97	0	846169	0	0	0	24954.6	4.06806e+06	0	0	0	96831.4	0	4.84001e+07	1.29939e+08	6709.5	0	152402	5814.65	0	0
1990	46E9	0	42474.8	0	0	0	10328	11316.2	0	0	0	38.9999	0	0	0	0	0	0	0	0	0	0	46787.8	0	1.05126e+06	0	0	0	28106.6	0	442385	0	0	0	0	455324	0	0	0	3801.82	0	1.65638e+07	2.28086e+07	100500	0	150.66	25211.4	0	0
1990	46F0	0	55476.6	0	9663.27	0	22.3043	0	0	0	0	0	0	0	0	0	0	0	0	0	4518.17	0	5092.73	174.607	4.52604e+06	0	0	0	11228.6	0	678914	0	0	0	0	695.928	0	0	0	5065.46	0	9.01815e+06	3.00133e+07	1434.35	0	150.66	0	0	0
1990	46F2	0	1011.09	0	0	0	0	0	0	0	0	0	0	0	0	0	0	0	0	0	0	0	6627.83	0	1.73822e+06	0	0	0	0	0	730826	0	0	0	0	154492	0	0	0	1831.67	0	1.06547e+08	2.56963e+07	0	0	1658.58	0	0	0
1990	46F3	0	9391.16	0	0	0	0	5216.19	0	0	0	0	0	0	0	0	0	0	0	0	89.5727	0	0	779.509	1.62474e+07	0	0	0	38863.6	0	276797	0	0	0	0	598.649	0	0	0	5049.43	14.1098	1.84488e+07	1.49898e+06	0	0	0	2160.56	0	0
1990	47E7	0	0	0	0	0	0	0	0	0	0	1848.28	0	0	0	0	2575.89	0	0	0	0	0	146692	0	177079	0	0	0	0	0	2261.65	0	0	0	0	341252	0	0	0	0	0	2.59251e+06	2.50786e+07	0	0	59660.3	0	0	0
1990	47E8	0	9288.68	0	0	0	0	302.077	0	0	0	0	0	0	0	0	0	0	0	0	0	0	4.23895e+06	0	1.58683e+06	0	0	0	344.985	0	948915	0	3941.22	0	16206.3	1.98001e+07	0	0	0	108259	0	1.07283e+08	1.13657e+08	0	0	8972.82	2293.62	0	0
1990	47E9	0	53404.6	0	0	0	0	1550.55	0	0	0	0	0	0	0	0	0	0	0	0	0	0	116061	0	4.86675e+06	0	0	0	4434.5	0	95188.5	0	0	0	0	60887.9	0	0	0	116830	0	3.38363e+07	6.72034e+07	0	0	464149	1113.51	0	0
1990	47F0	0	11546.1	0	0	0	0	99.5109	0	0	0	0	0	0	0	0	0	0	0	0	0	0	63728	0	1.67096e+06	0	0	0	0	0	167410	0	0	0	0	0	0	0	0	0	0	6.88255e+06	3.83876e+06	0	0	820.354	0	0	0
1990	47F1	0	0	0	3540.77	0	0	0	0	0	0	0	0	0	0	0	0	0	0	0	0	0	19867.2	0	6.50678e+06	0	0	0	1148.77	0	101745	0	0	0	0	21618.6	0	0	0	24893.6	0	1.42975e+07	371296	0	0	3376.78	3494.41	0	0
1990	47F2	0	614.469	0	0	0	0	8461.55	0	27322.2	0	0	0	0	0	0	0	0	0	0	0	0	668.544	0	650463	0	0	0	0	0	37591.5	0	0	0	0	390.948	0	0	0	0	0	1.17943e+07	1.89982e+06	0	0	567.188	0	0	0
1990	48E9	0	19705.1	0	0	0	6111.07	9910.95	0	0	0	0	0	0	0	0	0	0	0	0	0	0	201664	4.46687	113759	0	0	0	2171.15	0	38109.9	0	2640.36	0	0	2029.85	0	0	0	1205.78	0	1.2541e+07	1.01027e+07	6049.6	0	237.93	29066.4	0	0
1990	48F0	0	19172.1	0	0	0	0	34175.8	0	0	0	0	0	0	0	0	0	0	0	0	698.948	0	33876.5	0	2.4148e+06	0	0	0	106.217	0	691036	0	0	0	0	201447	0	0	0	30362.2	0	8.20205e+06	2.34093e+06	0	0	0	0	0	0
1990	48F1	0	30092.3	0	5127.21	0	182.806	10247.7	0	0	0	0	0	0	0	0	0	0	0	0	0	0	15656	0	1.84502e+06	0	0	0	13102.9	0	459611	0	0	0	0	231317	0	0	0	2965.96	0	2.61118e+07	1.33027e+07	0	0	20273	0	0	0
1990	49F0	0	15950.4	0	0	0	0	291529	0	0	0	0	0	0	0	0	0	0	0	0	0	0	2445.2	0	2.93762e+06	0	0	0	11641.8	0	45934.4	0	15740.4	0	0	138.268	0	0	0	73685.2	0	8.87482e+06	9.47773e+06	109822	0	475.859	29004.7	0	0
1990	49F1	0	15309.4	0	111.358	0	0	10430	0	6512.6	0	0	0	0	0	0	0	0	0	0	0	0	73908.5	0	341296	0	0	0	0	0	963255	0	1720.43	0	0	6810.05	0	0	0	10705.5	0	3.22631e+06	1.42848e+07	0	0	1337.41	0	0	0
1990	50E9	0	0	0	0	0	0	2135.04	0	0	0	357.34	62659.5	0	0	0	0	0	0	0	0	0	296182	0	292417	0	0	0	0	0	32199	0	74223.1	0	31193.4	317922	0	0	0	0	0	3.79394e+06	706644	0	0	144078	95182.1	0	0
1990	50F0	0	10747.7	0	0	0	0	453475	0	0	0	21.4186	0	0	0	0	0	0	0	0	0	0	67432.1	0	793774	121.335	0	0	7113.96	0	54679.3	0	34614	0	0	1468.61	0	0	0	384383	0	1.41968e+06	8.86634e+06	212854	0	0	0	0	0
1990	50F1	0	26739.4	0	3346.24	0	0	234091	0	0	0	0	0	0	0	0	0	0	0	0	0	0	22639.9	0	590527	0	0	0	6504.99	0	181549	0	3414.32	0	0	227.757	0	0	0	119072	0	6.90132e+06	9.39238e+06	72265.5	0	0	20685.4	0	0
1990	50F2	0	0	0	7813.84	0	0	38597.9	0	0	0	0	0	0	0	0	0	0	0	0	0	0	114186	0	5.19889e+06	0	0	0	979.117	0	229413	0	542.521	0	17057.9	1795.67	0	0	0	41473.8	0	1.78786e+07	4.35714e+06	0	0	50279.9	0	0	0
1990	51E9	0	0	0	0	0	0	1.01505e+06	0	3413.53	0	0	54670.6	178.416	0	0	0	0	0	0	0	0	7.57599e+06	0	1.05922e+06	0	0	0	0	0	59596.9	0	415057	0	7546.19	0	0	0	0	443367	0	6.33327e+06	1.34207e+08	204.227	0	46418.7	58829.3	0	0
1990	51F0	0	1011.09	0	0	0	0	5567	0	14263.8	0	0	0	471.41	0	0	0	0	0	0	0	0	280755	0	10474.1	0	0	0	0	0	1461.99	0	60236.3	0	3829.13	0	0	0	0	0	0	2.05312e+06	4.9182e+06	0	0	1707.97	1.09513e+06	0	0
1991	32F1	133.633	0	0	0	0	0	0	0	0	0	130.532	0	0	563.942	0	0	2178.65	0	0	0	0	4540.17	0	82215.1	0	0	0	0	0	0	0	75.009	0	0	170608	8.19515	0	0	0	0	0	2.27661e+06	0	0	1206.62	0	0	1828.06
1991	32F2	0	0	0	0	0	0	0	0	0	0	1410.39	0	0	0	0	0	0	0	0	0	0	10902.5	0	695708	0	0	0	0	0	0	0	0	0	0	373685	0	0	0	0	0	0	2.18078e+06	0	63.6954	42330.5	0	0	0
1991	33F1	248.095	0	347.92	0	0	0	0	0	0	0	779.193	0	0	2222.21	0	0	0	0	0	0	0	2700.96	0	555037	0	0	0	0	0	0	0	0	0	1591.53	302462	226.686	0	0	0	0	0	3.4309e+06	0	0	0	0	0	0
1991	33F2	0	0	0	0	0	0	0	0	0	0	433.294	0	0	0	0	0	0	0	2451.01	0	0	315.322	0	216073	0	0	0	0	0	0	0	0	0	0	634917	0	0	0	0	0	0	1.36765e+06	0	0	0	0	0	0
1991	34F2	6.63179	1304.3	61.8125	0	0	0	0	21.7819	0	72.0261	605.197	0	0	204.032	0	5999.6	0	0	10.1359	0	0	0	0	6217.32	0	0	0	0	0	0	0	0	0	0	90249.7	0	0	0	0	0	0	18420.4	0	0	150.66	0	0	0
1991	34F3	0	0	92.5705	0	0	0	0	0	0	75.3295	417.418	0	0	0	0	0	0	0	13910	0	0	43650.6	0	1.3237e+06	0	0	0	0	0	0	0	0	0	0	5.27975e+07	0	0	0	0	0	0	4.53943e+07	0	0	0	0	0	0
1991	35F1	4797.4	0	0	0	0	0	0	0	0	0	307.357	0	0	189.734	0	0	0	0	0	0	0	0	0	0	0	0	0	0	0	0	0	0	0	0	262892	1386.87	0	0	0	0	0	25984.3	0	0	9064.28	0	0	0
1991	35F2	0	6251.6	0	0	0	0	0	135.479	0	597.271	32.4034	0	0	0	0	0	0	0	3079.04	25.4215	0	315.322	0	47362.6	0	0	0	0	0	0	0	0	0	6006.05	761618	0	0	0	0	0	0	187159	0	0	0	0	0	0
1991	35F3	0	0	0	0	0	0	0	0	0	1079.51	309.752	0	0	0	0	0	0	0	424.62	0	0	0	0	690380	0	0	0	0	0	0	0	0	0	0	1.71216e+07	0	0	0	0	0	0	8.28763e+06	2158.14	0	0	0	0	388.531
1991	36F0	0	0	0	0	0	0	0	0	0	0	4739.2	164.245	0	0	0	0	0	0	0	0	0	6281.69	0	8032.22	0	0	0	0	0	53.9507	0	0	0	0	1.24984e+06	0	0	0	0	0	0	778632	0	0	12616.6	0	171.63	0
1991	36F1	3156.63	558.202	1334.72	0	0	0	0	130.102	0	2134.34	1755.6	0	0	200	0	0	0	0	39.0811	89.5727	0	6794.22	0	349614	0	0	0	0	0	2263.54	0	0	0	0	1.48595e+06	0	0	0	0	0	0	7233.29	0	0	5650.02	0	0	0
1991	36F2	0	0	0	0	0	0	0	0	0	0	153.774	0	0	0	0	0	0	0	159.439	0	0	186768	0	17535.4	0	0	0	0	0	0	0	0	0	0	921838	17.3705	0	0	0	0	982.75	2.56654e+07	0	0	1228.52	0	0	0
1991	36F3	3.3159	0	0	0	0	0	0	0	0	0	699.815	0	0	0	0	0	0	0	0	0	0	2515.53	0	203.574	0	0	0	0	0	0	0	0	0	0	3.30672e+06	0	0	0	0	0	0	5.17128e+06	0	0	0	0	0	0
1991	36F4	0	0	0	0	0	0	0	0	0	28.2229	16338.5	0	0	0	0	0	0	0	0	0	0	0	0	125.478	1505.04	0	0	0	0	203.795	0	0	0	0	8.45966e+06	0	0	0	0	0	0	1.25627e+07	0	0	0	0	0	0
1991	36F5	0	0	0	0	0	0	0	0	0	0	47087	0	0	0	0	0	0	0	0	0	0	0	0	497757	0	0	0	0	0	0	0	0	0	0	1.22899e+07	0	0	0	0	0	0	5.52218e+07	0	0	0	0	0	0
1991	37F0	0	17193.9	0	0	0	0	0	0	0	0	192.084	0	0	0	0	0	0	0	0	0	0	0	0	93472.8	0	0	0	0	0	0	0	0	0	0	284308	0	0	0	0	0	12459.1	2.16481e+06	0	0	205.745	2576.99	0	0
1991	37F1	0	0	0	0	0	0	0	0	0	0	0	0	0	0	0	0	0	0	0	0	0	48787.8	0	0	0	0	0	0	0	16523.3	0	0	0	0	233029	0	0	0	0	0	16561.2	990280	0	0	0	0	0	0
1991	37F2	0	0	0	0	0	0	0	0	0	0	32.4034	0	0	0	0	0	0	0	0	0	0	130673	0	2.3936e+06	0	0	0	0	0	0	0	0	0	0	619871	0	0	0	0	0	0	1.70393e+08	2691.7	0	273.451	4723.96	0	0
1991	37F3	0	0	0	0	0	0	0	146.141	0	0	185.524	0	0	0	0	0	0	0	0	0	0	72679.4	0	2.14792e+06	0	0	0	0	0	0	0	0	0	0	327260	0	0	0	0	0	0	1.32172e+07	0	0	0	0	0	0
1991	37F4	0	1209.81	0	0	0	0	0	21.7819	0	15.0659	6826.86	0	0	0	0	0	0	0	0	7630.9	0	123821	0	1.27386e+06	0	0	0	0	0	6688.04	0	0	0	0	2.08112e+07	0	0	0	0	0	0	5.48034e+07	0	0	2511.78	0	0	0
1991	37F6	0	0	0	0	0	0	0	0	0	1167.37	7385.59	0	0	0	0	0	0	0	0	0	0	118.54	0	1.43228e+07	87.2498	0	0	0	0	237.153	0	0	0	0	1.56352e+08	0	0	0	0	0	0	1.47803e+08	0	0	507.679	0	0	0
1991	38E9	0	0	0	0	0	0	0	0	0	0	10510.4	0	0	0	0	0	0	0	0	0	0	8247.31	0	84321.3	0	0	0	0	0	7020.28	0	0	0	0	286441	0	0	0	0	0	55308.1	9.57979e+06	0	0	4290.35	0	0	0
1991	38F0	0	0	0	0	0	0	0	0	0	0	2884.67	0	0	0	0	0	0	0	0	0	0	4.57469e+06	0	1.10467e+06	0	0	0	0	0	107217	0	252.366	0	0	316404	0	0	0	0	0	2.96171e+06	4.83407e+06	0	0	6412.32	26786.8	0	0
1991	38F1	0	2247.52	0	0	0	0	0	0	0	0	54.5823	0	0	0	0	0	0	0	0	0	0	405752	0	1.20517e+06	0	0	0	0	0	9758.69	0	0	0	1308.26	1.15104e+06	0	0	0	0	0	823992	1.53524e+06	0	0	15833.4	887.692	0	0
1991	38F2	0	0	0	0	0	0	0	0	0	1070.47	192.084	0	0	0	0	0	0	0	168.781	0	0	21011.8	0	562048	0	0	0	0	0	0	0	0	0	0	4.92817e+06	0	0	0	0	0	0	161357	0	0	0	0	0	0
1991	38F3	0	9754.69	0	0	0	0	0	0	0	0	0	0	0	0	0	0	0	0	0	0	0	39705.6	0	5.86071e+06	0	0	0	0	0	975.971	0	0	0	0	731648	0	0	0	0	0	0	230295	0	0	0	1197.05	0	0
1991	38F5	0	0	0	0	0	0	0	0	0	0	1262.68	0	0	0	0	0	0	0	0	0	0	9636.4	0	0	0	0	0	0	0	1263.98	0	0	0	0	2.05854e+06	0	0	0	0	0	0	6.02502e+06	0	0	631.373	0	0	0
1991	38F6	120.102	0	0	0	0	0	0	0	0	954.639	218.329	0	0	0	0	0	0	0	0	76.9778	0	0	0	129.376	0	0	0	0	0	654.857	0	0	0	0	3.3689e+06	0	0	0	0	0	0	2.83298e+06	0	0	0	0	0	0
1991	39E8	0	0	0	0	0	0	0	0	0	0	0	0	0	0	0	0	0	0	0	0	0	5276.53	0	0	0	0	0	2840.24	0	60239.3	0	0	0	0	35521.2	0	0	0	0	0	42879.1	1.70571e+07	0	0	2916.86	0	0	0
1991	39E9	0	2110.18	0	0	0	0	0	0	0	0	485.554	0	0	0	0	0	0	0	0	0	0	168236	0	36257	0	0	0	0	0	109737	0	0	0	0	107226	0	0	0	0	0	292029	1.1957e+07	0	0	14877.1	0	0	0
1991	39F0	0	0	0	0	0	0	0	0	0	0	0	0	0	0	0	0	0	0	0	0	0	764195	0	46807.2	0	0	0	0	0	104182	0	0	0	0	856116	0	0	0	0	0	1.97437e+06	4.01045e+06	0	0	145968	0	0	0
1991	39F1	0	17337.7	27.0197	0	0	0	0	0	0	0	345.454	0	0	0	0	0	0	0	16.7407	0	0	2.733e+06	0	61829.5	0	0	0	0	0	3893.62	0	0	0	0	3.72569e+06	0	0	0	0	0	140714	4.34836e+07	0	0	3392.92	0	0	0
1991	39F2	0	1120.08	600.707	0	0	0	0	0	0	0	0	0	0	0	0	0	0	0	0	0	0	133893	0	346805	0	0	0	0	0	9.72439	0	0	0	0	2.1661e+06	0	0	0	0	0	2592.66	4.07156e+06	0	0	0	0	0	0
1991	39F3	24.8366	0	17.4882	0	0	0	0	0	0	6.86422	548.043	0	0	0	0	0	0	0	0	0	0	548.653	0	13074.7	0	0	0	0	0	0	0	0	0	0	3.05168e+06	0	0	0	0	0	0	21278.9	0	0	1337.41	0	0	0
1991	39F4	0	83902.6	0	0	0	0	0	0	0	0	225.168	0	0	0	0	0	0	0	0	0	0	2505.54	0	180486	0	0	0	0	0	28784.7	0	0	0	0	1.91451e+06	0	0	0	0	0	206.37	77068.1	0	0	2876.87	0	0	0
1991	39F5	0	0	0	0	0	0	0	0	0	0	18741.7	0	0	0	0	0	0	0	0	0	0	15035.8	0	169377	0	0	0	0	0	40063	0	0	0	0	5.14854e+06	0	0	0	0	0	0	1.92747e+06	0	0	3618.09	0	0	0
1991	39F6	88.2519	0	0	0	0	0	0	0	0	0	540.704	0	0	0	0	0	0	0	0	0	0	118.54	0	0	0	0	0	0	0	36.2491	0	0	0	0	724990	0	0	0	0	0	0	289741	0	0	7785.87	0	0	0
1991	40E8	0	0	0	0	0	0	0	0	0	0	0	0	0	0	0	0	0	0	0	0	0	0	0	69644	0	0	0	0	0	20007.7	0	271.741	0	0	116481	0	0	0	0	0	526727	4.48177e+06	0	0	12302.7	0	0	0
1991	40E9	0	0	0	0	0	0	0	0	0	0	0	0	0	0	0	0	0	0	0	0	0	24889.5	0	20804	0	0	0	523.416	0	17478.4	0	0	0	0	1.56732e+06	0	0	0	0	0	2.07673e+07	2.12711e+07	0	0	102008	0	0	0
1991	40F0	0	558.202	0	0	0	0	0	0	0	0	0	0	0	0	0	3721.21	0	0	0	0	0	1.19875e+07	0	3.28782e+06	0	0	0	1061.54	0	142728	0	0	0	0	1.74635e+06	0	0	0	0	0	3.33314e+07	1.06489e+08	4389.4	0	71403.8	50210.1	0	0
1991	40F1	0	28977.1	0	0	0	0	0	0	0	0	0	0	0	0	0	0	0	0	0	0	0	1.5113e+07	0	155372	0	0	0	0	0	82862.9	0	0	0	0	707735	0	0	0	0	0	2.21382e+07	7.70232e+06	0	0	25681.1	0	0	0
1991	40F2	0	0	0	0	0	0	0	0	0	0	0	0	0	0	0	0	0	0	0	0	0	6.86334e+06	0	742811	0	0	0	0	0	71569.8	0	0	0	0	180653	0	0	0	0	0	671159	929692	0	0	34179.1	0	0	0
1991	40F5	0	17876.2	0	0	0	0	0	0	0	0	1550.01	0	0	0	0	0	0	0	0	0	0	259.586	0	424303	0	0	0	0	0	314143	0	0	0	0	3.05676e+06	0	0	0	0	0	0	1.14567e+06	0	0	0	0	0	0
1991	40F6	0	44350.1	0	0	0	0	0	0	0	0	6374.52	0	0	0	0	0	0	0	0	0	0	1642.55	0	891380	0	0	0	0	0	22627.5	0	0	0	0	1.36847e+06	0	0	0	0	0	0	2.78772e+06	0	0	3526.28	0	0	0
1991	41E7	210.911	0	0	0	0	0	0	0	0	0	137.806	0	0	0	0	0	0	0	0	0	0	5.97836	0	8038.38	0	0	0	0	0	3311.53	0	0	0	0	509572	0	0	0	0	0	154.866	1.86989e+06	0	0	0	0	0	0
1991	41E8	0	10362.8	0	0	0	0	0	0	0	0	0	0	0	0	0	0	0	0	0	0	0	0	0	3282.1	0	0	0	0	0	1500.25	0	0	0	105.025	712890	0	0	0	0	0	22626.3	9.06092e+06	0	0	312.496	0	0	0
1991	41E9	251.203	82917.4	0	3346.24	0	0	0	0	0	0	0	0	0	0	0	2103.13	0	0	0	0	0	41414.8	0	2445.56	0	0	0	0	0	19123.4	0	0	0	9714.74	1.14216e+06	0	0	0	0	0	2.95227e+06	2.73594e+06	0	0	41712.8	0	0	0
1991	41F0	0	2463.28	0	0	0	0	0	0	0	0	0	0	0	0	0	0	0	0	0	0	0	2.20436e+07	0	794.557	0	0	0	4554.4	0	34059.5	0	0	0	0	63321.8	0	0	0	0	0	8.30704e+06	3.82804e+07	5968.23	0	6524.98	0	0	0
1991	41F1	0	28972.3	35.6601	0	0	0	0	0	0	0	0	0	0	0	0	0	0	0	0	0	0	5.22928e+06	0	41383.9	0	0	0	0	0	176275	0	0	0	0	302759	0	0	0	329.865	0	3.76031e+06	1.64581e+06	0	0	0	0	0	0
1991	41F3	0	44703.5	0	0	0	0	0	0	0	0	0	0	0	0	0	0	0	0	0	0	0	13059.2	0	0	0	0	0	0	0	16551.7	0	0	0	0	345095	0	0	0	0	0	1018.43	2887.79	0	0	6812.06	0	0	0
1991	41F4	0	0	0	0	0	0	0	0	0	0	0	0	0	0	0	0	0	0	0	0	0	5392.95	0	34104.6	0	0	0	0	0	9706.05	0	0	0	0	19702.6	0	0	0	0	0	0	26637.8	0	0	774.57	0	0	0
1991	41F5	0	622481	0	0	0	0	0	0	0	0	3677.13	0	0	0	0	57046.9	0	0	0	0	0	8806.77	0	685409	0	0	0	0	0	245233	0	0	0	0	4.14354e+06	0	0	0	0	0	5299.87	1.73554e+06	0	0	3386.25	0	0	0
1991	41F6	0	47030.8	0	0	0	0	0	0	0	0	135.417	0	0	0	0	0	0	0	0	0	0	4306.61	0	39337.1	0	0	0	0	0	46046.8	0	0	0	0	3.10828e+06	0	0	0	0	0	4718.69	1.30955e+06	0	0	1947.77	0	0	0
1991	41F7	0	1732.55	0	0	0	0	0	0	0	0	1034.61	0	0	0	0	0	0	0	0	0	0	22.4202	0	556580	0	0	0	0	0	0	0	0	0	0	3.94315e+06	0	0	0	0	0	0	6.50056e+06	0	0	0	0	0	0
1991	42E9	0	8737.69	0	821.842	0	0	0	0	0	0	210.913	0	0	0	0	0	0	0	0	0	0	509205	0	85319	0	0	0	0	0	98402.9	0	0	0	97679.9	315899	0	0	0	15376.7	0	1.04625e+08	1.68545e+07	0	0	105278	2160.56	0	0
1991	42F0	0	7594.06	0	0	0	0	0	0	0	0	26.5554	0	0	0	0	0	0	0	0	0	0	1.2731e+06	0	0	0	0	0	0	0	141718	0	0	0	0	18754.4	0	0	0	0	0	1.8879e+06	755304	0	0	0	0	0	0
1991	42F1	0	44517	0	0	0	0	0	0	0	0	0	0	0	0	0	0	0	0	0	0	0	417080	0	146962	0	0	0	0	0	35577.1	0	0	0	0	0	0	0	0	0	0	6.24224e+06	7.43069e+06	0	0	1029.46	0	0	0
1991	42F2	49.6733	221717	0	0	0	0	0	0	0	0	0	0	0	0	0	0	0	0	0	0	0	1.6963e+06	0	358672	0	0	0	0	0	708037	0	0	0	0	7.9248e+06	0	0	0	5327.74	0	1.04964e+07	3.50891e+06	0	0	3936.68	0	0	0
1991	42F3	0	51760.9	0	0	0	0	0	0	0	0	0	0	0	0	0	0	0	0	0	0	0	40757.9	0	263233	0	0	0	0	0	16523.1	0	0	0	0	1.63404e+06	0	0	0	0	0	1.48609e+06	91691.1	0	0	74780.6	0	0	0
1991	42F4	0	23730.9	6.55426	101409	0	0	0	0	0	0	120.837	0	0	0	0	71522.7	0	0	0	0	0	2259.11	0	866842	0	0	0	0	0	410603	0	0	0	0	5.16245e+06	0	0	0	0	0	1221.99	561284	0	0	7851.26	0	0	0
1991	42F5	29.2484	153095	0	2807.14	0	0	0	0	0	0	189.492	0	0	0	0	290048	0	0	0	0	0	6617.65	0	273877	0	0	0	1061.54	0	1.42041e+06	0	0	0	0	1.40109e+07	0	38.0605	0	0	0	270535	5.61583e+06	0	0	92759.6	0	0	0
1991	42F6	3.3159	264006	8.74412	16345.8	0	0	0	0	0	0	1350.72	0	0	0	0	5999.6	0	0	0	0	0	3046.98	0	4.2749e+06	0	0	0	1061.54	0	353210	0	0	0	0	1.49189e+07	0	0	0	0	0	2.49044e+06	1.99312e+07	0	0	450186	0	0	0
1991	42F7	0	89134	0	4632.14	0	0	0	28.516	0	0	1800.66	0	0	0	0	0	0	0	0	0	0	1154.38	0	8.50845e+06	0	0	7.85813	0	0	439.715	0	0	0	0	4.70154e+06	0	0	0	0	0	195783	1.47418e+07	0	0	24339.5	0	0	0
1991	43E8	31.3384	3235.63	0	0	0	0	0	0	0	0	759.984	3366.19	0	0	0	0	0	0	0	173.895	0	81200.8	0	38090	0	0	0	226.035	0	280610	0	0	0	54.8956	305668	0	0	0	4835.42	0	7.28022e+06	1.67147e+06	0	0	262063	6049.04	0	0
1991	43E9	21.5365	91530.3	0	0	0	0	0	0	0	0	569.692	830.182	0	0	0	0	0	0	0	0	0	223644	0	47661.9	0	0	0	0	0	107065	0	0	0	30588.8	163903	0	0	0	5616.05	0	9.32196e+07	2.29488e+06	0	0	42572.4	0	0	0
1991	43F0	0	7540.56	0	0	0	0	0	0	0	0	0	0	0	0	0	0	0	0	0	0	0	4.2676e+06	0	38839.6	0	0	0	0	0	19509.3	0	0	0	0	11504.8	0	0	0	0	0	2.09842e+07	1.59419e+07	0	0	6687.06	0	0	0
1991	43F1	0	738.337	0	0	0	0	50.3461	0	0	0	0	0	0	0	0	0	0	0	0	0	0	104222	0	33031	0	0	0	2655.54	0	81429.5	0	0	0	0	0	0	0	0	8689.85	0	9.32393e+06	2.93512e+06	0	0	3140.51	0	0	0
1991	43F2	0	3471.1	0	0	0	0	0	0	0	0	0	0	0	0	0	0	0	0	0	0	0	886345	0	7.53088e+06	0	0	0	0	0	233135	0	0	0	0	708073	0	0	0	0	0	1.51201e+08	1.4471e+07	0	0	25899	0	0	0
1991	43F3	0	78777.7	8.74412	0	0	0	0	0	0	0	0	0	0	0	0	5999.6	0	0	0	0	0	101493	0	157514	0	0	0	0	0	155694	0	0	0	0	3.44846e+06	0	0	0	17267	0	16873.5	514310	0	0	48204.1	0	0	0
1991	43F4	0	9001.98	0	0	0	0	0	0	0	0	0	0	0	0	0	0	0	0	0	0	0	606.547	0	183903	0	0	0	0	0	17350.9	0	0	0	0	14803.4	0	0	0	0	0	20232.9	24709.2	0	0	0	0	0	0
1991	43F5	0	179806	0	81520.5	0	0	0	0	0	0	96.2762	0	0	0	0	46640.1	0	0	0	0	0	6371.33	0	2.39615e+06	0	0	0	0	0	166620	493.501	0	0	0	4.39605e+06	0	0	0	0	0	9.80856e+06	6.65684e+06	0	0	52679.6	0	0	0
1991	43F6	48.9566	13958.1	3.33749	548326	0	0	0	0	0	0	32631.7	0	0	0	0	20666.6	0	0	0	0	0	55817.2	0	1.09287e+06	0	0	0	0	0	68091.3	0	0	0	0	644966	0	0	0	0	0	2.96019e+07	6.99321e+06	0	0	50496.9	586.471	0	0
1991	43F7	0	66226.5	18792.7	6225.13	0	0	0	0	0	0	73.584	0	0	0	0	0	0	0	0	1627.36	0	2929.99	0	2.15308e+07	0	0	0	0	0	488994	0	0	0	0	1.45651e+06	12.2154	0	0	0	0	2.25191e+07	2.71764e+07	0	0	29402.7	0	0	0
1991	44E6	0	0	0	0	0	0	0	0	0	0	0	0	0	0	0	0	0	0	0	0	0	0	0	76.3717	0	0	0	0	0	0	0	0	0	0	0	0	0	0	0	0	6.12595e+06	2.93325e+07	0	0	0	0	0	0
1991	44E7	0	558.202	0	0	0	0	0	0	0	0	0	0	0	0	0	0	0	0	0	0	0	823.202	0	0	0	0	0	0	0	43400.7	0	0	0	0	3450.95	0	0	0	0	27.0519	78886.7	1.62013e+06	0	0	7592.85	1911.02	0	0
1991	44E8	0	2825.62	0	0	0	0	0	0	0	0	0	0	0	0	0	0	0	0	0	0	0	114425	0	0	0	0	0	0	0	7053.63	0	0	0	0	13837.3	0	0	0	0	0	1.44361e+06	2.18078e+06	0	0	1610.24	0	0	0
1991	44E9	0	258.338	0	0	0	0	26.7067	0	0	0	84.589	0	0	0	0	0	0	0	0	0	0	118.54	0	6528.08	0	0	0	0	0	28239.4	0	0	0	0	791.571	0	0	0	0	0	2.59142e+06	774536	0	0	10695.1	0	0	0
1991	44F0	0	95587.7	0	0	0	0	0	0	0	0	0	0	0	0	0	0	0	0	0	0	0	1.93431e+06	0	15681.8	0	0	0	523.416	0	146563	0	0	0	0	17592.9	0	0	0	0	0	4.07769e+06	1.73771e+06	344.764	0	97037.4	1682.62	0	0
1991	44F1	19.2893	11333.1	0	0	0	0	0	0	0	0	0	0	0	0	0	0	0	0	0	0	0	5.07728e+06	0	302148	0	0	0	0	0	777430	0	0	0	0	1.38266e+06	0	0	0	0	0	8.39101e+07	2.29092e+07	1406.15	0	20761.3	0	0	0
1991	44F2	0	9454	0	0	0	0	0	0	0	0	0	0	0	0	0	0	0	0	0	0	0	36360.9	0	159489	0	0	0	0	0	64.6256	0	0	0	0	55926.9	0	0	0	0	0	4.73303e+06	161516	0	0	452.65	0	0	0
1991	44F3	0	0	0	0	0	0	0	0	0	0	0	0	0	0	0	0	0	0	0	0	0	237.081	0	0	0	0	0	0	0	32355.1	0	0	0	0	319811	0	0	0	0	0	20650.5	177494	0	0	0	0	0	0
1991	44F4	0	0	0	0	0	0	0	0	0	0	0	0	0	0	0	0	0	0	0	0	0	13438.3	0	345995	0	0	0	0	0	2308.14	0	0	0	0	13192	0	0	0	0	0	2.68239e+07	4.42809e+06	0	0	0	639.777	0	0
1991	44F5	0	25482.8	0	187339	0	0	0	0	0	0	95.948	0	0	0	0	0	0	0	0	0	0	3929.26	0	2.74555e+07	0	0	0	0	0	135368	1320.33	0	0	0	35592	0	0	0	0	0	1.42744e+08	8.9259e+06	2376.71	0	4595.18	3.01087e+06	0	0
1991	45E7	14.6242	0	27.0197	0	0	0	0	0	0	0	0	0	0	0	0	0	0	0	0	0	0	0	0	0	0	0	0	0	0	130.639	0	0	0	0	118832	0	0	0	0	0	1332.5	1.71277e+06	0	0	0	0	0	0
1991	45E8	0	1668.04	0	0	0	0	0	0	0	0	0	561.387	0	0	0	0	0	0	0	0	0	6718.23	0	186160	0	0	0	0	0	7445.61	0	0	0	0	8880.08	0	0	0	0	0	2.24446e+07	1.11815e+07	0	0	110610	0	0	0
1991	45F0	0	8836.07	0	0	0	0	0	0	0	0	0	0	0	0	0	8481.25	0	0	0	0	0	0	33.4113	2.46577e+06	0	0	0	0	0	4802.39	0	0	0	0	0	0	0	0	10800.5	0	2081.66	2.28021e+06	0	0	0	2884.34	0	0
1991	45F1	0	0	0	0	0	0	0	0	0	0	0	0	0	0	0	0	0	0	0	0	0	14215.3	0	378775	0	0	0	1849.42	0	1.35733e+06	0	0	0	0	2646.83	0	0	0	0	0	3.50309e+07	2.09332e+07	0	0	16616.5	1794.24	0	0
1991	45F2	0	387306	0	0	0	0	0	0	0	0	0	0	0	0	0	0	0	0	0	0	0	140221	0	15231.1	0	0	0	0	0	69758.9	0	0	0	0	5.81079e+06	0	0	0	0	0	37587.4	162254	0	0	2613.27	0	0	0
1991	45F3	0	1304.3	0	1552.38	0	0	0	0	0	0	0	0	0	0	0	0	0	0	0	153.95	0	8722.41	0	1.02068e+06	0	0	0	0	0	10369.3	0	0	0	0	8298.7	0	0	0	0	0	1.99911e+07	1.29872e+07	17628.7	0	0	31753.2	0	0
1991	45F4	0	33871.4	0	821.842	0	0	41.3412	0	0	0	21.4186	0	0	0	0	0	0	0	0	554.787	0	1105.95	0	1.46289e+06	0	0	0	31518.7	0	119248	0	0	0	0	1100.02	0	0	0	80009.9	0	1.54491e+07	847545	0	0	0	632764	0	0
1991	46E8	0	3418.9	0	0	0	0	0	0	0	0	0	0	0	0	0	0	0	0	0	153.95	0	103.05	0	9010.75	0	0	0	26569	0	112150	0	0	0	0	32.9803	0	0	0	24540.1	0	219892	680967	0	0	0	0	0	0
1991	46E9	0	20509.7	0	0	0	0	0	0	0	0	0	0	0	0	0	0	0	0	0	0	0	2882.2	0	0	0	0	0	5723.13	0	16299.6	0	0	0	0	0	0	0	0	4653.04	0	512978	1.46399e+07	0	0	0	0	0	0
1991	46F0	0	12913.9	0	6225.13	0	0	0	0	0	0	0	0	0	0	0	0	0	0	0	0	0	2600.58	0	104217	0	0	0	0	0	18503.5	0	0	0	0	23132	0	0	0	3162.11	0	3.1933e+06	5.82444e+06	0	0	0	0	0	0
1991	46F2	0	0	0	11345.4	0	0	100.692	0	0	0	0	0	0	0	0	0	0	0	0	0	0	249033	0	601289	0	0	0	1440.89	0	81603.8	0	0	0	0	75042.8	0	0	0	0	0	3.85293e+07	9.81632e+06	0	0	1029.46	0	0	0
1991	46F3	0	0	0	8890.8	0	0	0	0	0	0	0	0	0	0	0	0	0	0	0	0	0	9006.16	0	9.69713e+06	0	0	0	0	0	44177	569.844	0	0	0	16067.9	0	0	0	0	0	2.60048e+08	1.44964e+07	0	0	14804.7	7858.98	0	0
1991	47E8	0	243046	0	751.842	0	0	0	0	0	0	17371.1	5882.56	0	0	0	0	0	0	0	0	0	970222	0	49355.5	0	0	0	633.499	0	88231.9	0	583.741	0	563591	7.63582e+06	0	0	0	51362.9	0	2.83144e+07	1.02851e+08	0	0	554449	0	0	0
1991	47E9	0	503.204	0	0	0	0	91666.6	0	936.804	0	549.609	0	0	0	0	0	0	0	0	4316.73	0	1565.79	258.754	1.23813e+06	0	0	0	62714.6	0	49871.7	0	0	0	0	188.925	0	0	0	144127	17.9503	1.37858e+06	2.69001e+07	759.594	0	401.905	0	0	0
1991	47F0	0	0	0	0	0	0	0	0	0	0	0	0	0	0	0	0	0	0	0	0	0	3323.42	0	75808.3	0	0	0	1570.25	0	2605.15	0	0	0	0	138.268	0	0	0	0	0	4.14929e+06	2.83383e+07	0	0	0	0	0	0
1991	47F1	0	0	0	0	0	0	0	0	292.84	0	0	0	0	0	0	0	0	0	0	0	0	16857.6	0	3.05281e+06	0	0	0	0	0	17187.1	630.274	0	0	0	15280.7	0	0	0	0	0	7.63835e+07	3.68342e+06	0	0	118210	0	0	0
1991	47F2	0	2726.91	0	0	0	0	0	0	0	0	16.9552	0	0	0	0	0	0	0	0	0	0	19100.4	0	312440	0	0	0	982.484	0	73356.6	0	0	0	0	5094.53	0	0	0	39882.8	0	2.12031e+07	3.14454e+07	519.158	0	0	0	0	0
1991	48E8	0	0	0	0	0	0	0	0	0	0	21.4186	0	0	0	0	0	0	0	0	0	0	1515.47	0	0	0	0	0	0	0	0	0	0	0	0	246521	0	0	0	2185.02	0	18885.7	1.0843e+06	0	0	3856.12	0	0	0
1991	48E9	0	10524.3	932.391	0	0	45.5787	63400.6	0	0	0	90.6779	0	0	0	0	0	0	0	0	403.936	0	65672.5	56.3437	1.12607e+06	0	0	0	25921.9	40.6247	230159	0	305.007	0	14095.4	194879	0	0	0	59259.6	0	2.83273e+07	6.17533e+07	793.437	0	475.859	9608.63	0	0
1991	48F0	0	0	0	0	0	0	0	0	0	0	0	0	0	0	0	0	0	0	0	0	0	474.162	0	217701	0	0	0	0	0	2774.96	0	0	0	0	2811.33	0	0	0	0	0	1.50397e+06	6.53819e+06	0	0	0	0	0	0
1991	48F1	0	5575.05	0	23300.5	0	0	0	0	470.097	0	0	0	0	0	0	0	0	0	0	0	0	1113.98	0	111345	0	0	0	0	0	78588.8	0	0	0	0	565579	0	0	0	22129.8	0	1.15652e+07	1.67665e+06	0	0	3829.8	0	0	0
1991	49E8	0	17610.3	0	0	0	0	2420.54	0	0	37.0513	281.159	0	0	0	0	0	0	0	0	0	0	453071	0	141059	0	0	0	2724.46	0	246370	0	0	0	429.055	265876	0	0	0	329.865	0	1.3593e+06	1.20393e+07	475.055	0	150.66	14908.4	0	0
1991	49F0	0	0	0	0	0	0	153285	0	0	0	0	0	0	0	0	0	0	0	0	0	0	144421	0	209400	0	0	0	823.886	0	91619.7	0	7575.86	0	0	0	0	0	0	0	0	1.23608e+07	4.5188e+07	0	0	0	4821.65	0	0
1991	49F1	0	1648.65	0	0	0	0	2391.58	0	0	0	0	0	0	0	0	0	0	5829.06	0	0	0	154026	0	771991	0	0	0	759.067	0	48206.2	0	430.106	0	352.688	293946	0	0	0	329.865	0	1.90216e+07	1.20723e+07	0	0	0	0	0	0
1991	50E9	0	23139.5	0	0	0	0	26.7067	0	0	0	0	0	0	0	0	0	0	0	0	0	0	10409.1	0	1795.25	0	0	0	0	0	4400.11	0	14807.2	0	0	735.441	0	0	0	0	0	276651	15601.7	257.866	0	28581.5	3843.75	0	0
1991	50F0	0	109.7	0	0	0	0	112732	0	0	0	0	0	0	0	0	0	0	0	0	0	0	189169	0	63306.5	0	0	0	0	0	17399.1	0	7764.96	0	0	0	0	0	0	4522.12	0	3.03824e+06	4.67788e+06	54037.4	0	0	41541.5	0	0
1991	50F1	0	1642.19	0	0	0	0	7363.92	0	0	0	0	0	0	0	0	0	0	0	0	0	0	4255.93	0	1.65538e+06	0	0	0	0	0	11490.4	0	2876.73	0	31581.2	0	0	0	0	0	0	9.97142e+06	2.11123e+07	0	0	0	2.16929e+06	0	0
1991	50F2	0	1304.3	0	0	0	0	0	0	0	0	0	0	0	0	0	0	0	0	0	0	0	919862	0	553357	0	0	0	384.737	0	9799.78	0	1537.23	0	0	58138.1	0	0	0	0	0	1.7853e+07	9.69679e+06	3308.85	0	0	0	0	0
1991	51E9	0	6073.7	0	0	0	0	30750.5	0	0	0	0	48820.2	0	0	0	0	0	0	0	0	0	317865	0	12988	0	0	0	0	0	811.479	0	16106.2	0	10251.5	413.725	0	0	0	10518.1	0	548851	749548	619.878	0	0	5335.14	0	0
1991	51F0	0	0	0	0	0	4217.46	10779.1	0	0	0	0	0	0	0	0	0	0	0	0	0	0	820861	0	56472.1	0	0	0	123.74	0	2365.48	0	36138.3	0	0	0	0	0	0	0	0	4.05526e+06	4.6216e+06	64429.9	0	0	1474.29	0	0
1992	32F1	31.3384	0	0	0	0	0	0	0	0	0	2360.05	0	0	0	0	0	0	0	0	0	0	2113.43	0	286758	0	0	0	0	0	0	0	0	0	0	71860	31.6461	0	0	0	0	0	1.75912e+06	0	0	1277.15	0	0	0
1992	32F2	7.648	0	117.926	0	0	0	0	0	0	0	491.248	0	0	385.28	0	0	0	0	194.726	0	0	201.928	0	10076.4	0	0	0	0	0	0	0	0	0	0	964122	12.2154	0	0	0	0	0	911838	0	0	0	0	0	0
1992	33F1	0	0	0	0	0	0	0	0	0	0	708.718	0	0	0	0	0	0	0	0	0	0	0	0	30505	0	0	0	0	0	0	0	0	0	0	19099.1	0	0	0	0	0	0	574029	0	0	556.116	0	0	0
1992	33F2	556.86	0	29731.7	0	0	0	0	0	0	0	301.717	0	0	6.5536	0	0	0	0	5839.88	0	0	200.574	0	154521	0	0	0	0	0	0	0	0	0	0	1.26445e+06	40.821	0	0	0	0	0	426993	0	0	0	0	0	0
1992	34F2	541.523	0	0	0	0	0	0	0	0	396.509	0	0	0	79.424	0	5999.6	0	0	11152.8	0	0	0	0	18909.2	0	0	0	0	0	0	0	0	0	0	1.41551e+06	23.8007	0	0	0	0	0	9142.73	0	0	0	0	0	0
1992	34F3	0	0	0	0	0	0	0	0	0	0	63.6385	0	0	0	0	0	0	0	25039.7	0	0	4124.43	0	248820	0	0	8.91405	0	0	0	0	0	0	0	2.44924e+06	0	0	0	0	0	0	1.63948e+06	0	0	0	0	0	0
1992	35F1	0	0	147.555	0	0	0	0	0	0	0	1312.43	0	0	0	0	0	0	0	1497.23	0	0	9419.08	0	90590.9	0	0	0	0	0	0	0	0	0	0	986924	0	0	0	0	0	0	3.00356e+06	0	0	8258.07	0	0	0
1992	35F2	24.8366	0	0	0	0	0	0	36.5352	0	15.0659	367.792	0	0	0	0	0	0	0	0	0	0	17043.5	0	25266.8	0	0	0	0	0	0	0	0	0	0	313621	0	0	0	0	0	0	288853	0	0	0	0	0	0
1992	35F3	0	0	0	0	0	0	0	0	0	28.2229	21.4186	0	0	0	0	0	0	0	831.918	0	0	0	0	4308.2	306.06	0	0	0	0	0	0	0	0	0	1.46458e+06	0	0	0	0	0	0	1.76727e+06	0	0	0	0	0	0
1992	36F0	150.128	43036.6	0	0	0	0	0	0	0	0	332.302	0	0	0	0	0	0	0	0	0	0	1.10919e+06	0	243380	0	0	0	0	0	0	0	0	0	0	2.645e+07	0	0	0	0	0	0	1.36665e+07	0	0	774.57	0	0	0
1992	36F1	0	0	0	0	0	0	0	0	0	0	46.381	0	0	0	0	0	0	0	0	0	0	6349.04	0	180240	0	0	0	0	0	72.4269	0	0	0	0	1.06499e+06	0	0	0	0	0	0	57406.9	0	0	507.679	0	0	0
1992	36F2	0	0	0	0	0	0	0	0	0	0	109.089	0	0	0	0	0	0	0	0	0	0	21439.5	0	189.464	0	0	0	0	0	0	0	0	0	0	3.78152e+06	0	0	0	0	0	0	485886	0	0	0	0	0	0
1992	36F3	0	0	0	0	0	0	0	0	0	20.9471	126.678	0	0	0	0	0	0	0	0	0	0	337238	0	262265	0	0	0	0	0	0	0	0	0	0	2.27108e+07	0	0	0	0	0	0	6.67482e+06	0	0	0	0	0	0
1992	36F4	0	0	0	0	0	0	0	0	0	0	0	0	0	0	0	0	0	0	0	0	0	0	0	203.574	0	0	0	0	0	0	0	0	0	0	1.28375e+06	0	0	0	0	0	0	5.43292e+06	0	0	0	0	0	0
1992	36F5	0	0	0	0	0	0	0	0	0	1889.52	17933.9	0	0	0	0	0	0	0	0	5155.71	0	10752.8	0	3.46055e+06	121.335	0	0.495225	0	0	203.795	0	0	0	0	2.06992e+07	0	0	0	0	0	0	2.74721e+07	0	0	0	0	0	0
1992	37F0	0	4524.34	0	0	0	0	0	0	0	0	21192.6	0	0	0	0	0	0	0	0	0	0	5.19121e+06	0	32205.3	0	0	0	0	0	27470.3	0	152.315	0	0	2.23926e+07	0	0	0	287.196	0	0	4.35291e+06	0	0	45008.8	0	0	0
1992	37F1	0	0	0	0	0	0	0	0	0	0	1105.14	0	0	0	0	0	0	0	0	36442.9	0	474671	0	14951.6	0	0	0	0	0	51877.1	0	0	0	0	5.99629e+06	0	0	0	213.184	0	2072.5	3.46819e+06	0	0	33521.2	0	0	0
1992	37F2	0	0	0	0	0	0	0	0	0	114.703	5461.08	0	0	0	0	0	0	0	0	149181	0	1.00964e+06	0	1.43085e+06	0	0	0	0	0	0	0	0	0	0	6.21436e+06	0	0	0	0	0	0	3.9793e+06	0	0	0	0	0	0
1992	37F3	0	0	0	0	0	0	0	0	0	0	0	0	0	0	0	0	0	0	0	0	0	89027	0	502.485	0	0	0	0	0	0	0	0	0	0	1.39299e+06	0	0	0	0	0	925.29	291597	0	0	0	0	0	0
1992	37F4	0	0	0	0	0	0	0	0	0	0	2548.81	0	0	0	0	0	0	0	0	620.847	0	1.52489e+06	0	304137	0	0	0	0	0	1055.36	0	0	0	0	5.38314e+06	0	0	0	0	0	0	2.87263e+07	0	0	0	0	0	0
1992	37F6	414.608	0	0	0	0	0	0	0	0	770.549	36269.9	0	0	84.3648	0	0	0	0	0	0	0	138.977	0	5.58054e+06	0	0	37.8238	0	0	0	0	0	0	0	2.76778e+07	0	0	0	0	0	0	2.15819e+08	0	0	0	0	0	0
1992	38E9	0	274.251	0	6523.07	0	0	0	0	0	0	1246.65	0	0	0	0	0	0	0	0	0	0	4.03522e+06	0	3.06185e+06	0	0	0	0	0	136197	0	0	0	0	2.6206e+06	0	0	0	52419.4	0	1.18855e+06	9.40273e+07	0	0	74211.8	6819	0	0
1992	38F0	0	12628.9	0	0	0	0	0	0	0	0	10382.8	0	0	0	0	0	0	0	0	0	0	3.69878e+06	0	1.63879e+06	0	0	0	0	0	440239	0	0	0	0	3.012e+06	0	0	0	0	0	3.36094e+06	1.35369e+07	0	0	349014	29196.5	0	0
1992	38F1	0	2587.44	0	0	0	0	0	0	0	0	96.2762	0	0	0	0	0	0	0	0	0	0	1.95067e+06	0	626785	0	0	0	0	0	4122.95	0	0	0	0	1.56603e+07	0	0	0	0	0	1743.31	3.44868e+06	0	0	12824.6	0	0	0
1992	38F2	0	0	480.463	0	0	0	0	0	0	180.065	0	0	0	0	0	0	0	0	2317.63	0	0	22384	0	62.739	0	0	0	0	0	0	0	0	0	0	858573	0	0	0	0	0	0	9.17864	0	0	0	0	0	0
1992	38F3	0	0	0	0	0	0	0	0	0	15.0659	0	0	0	0	0	0	0	0	0	0	0	33602.2	0	416058	0	0	0	0	0	841.545	0	0	0	0	909930	0	0	0	0	0	0	466191	0	0	1100.85	0	0	0
1992	38F5	19.2893	0	0	0	0	0	0	737.867	0	599.345	2169.83	0	0	0	0	0	0	0	0	48.0764	0	267683	0	1.20392e+06	0	0	0	0	0	4879.62	0	0	0	0	1.51545e+07	0	0	0	0	0	0	2.01995e+07	0	0	3172.96	3.80188	0	0
1992	38F6	0	0	71.151	0	0	0	0	1116.36	0	5049.31	26747.6	0	0	0	0	0	0	0	0	1255.16	0	3735.69	0	311581	0	0	0	24.5526	0	11654.7	0	0	0	0	4.9291e+07	0	0	0	0	0	0	1.80397e+07	0	0	0	0	0	0
1992	39E8	0	0	0	0	0	0	0	0	0	0	2364.26	0	0	0	0	15878.4	0	0	0	7014.55	0	65447.4	0	55464.8	0	0	0	153.123	0	104802	0	0	0	0	91581.9	0	0	0	0	0	70989.3	7.29251e+07	0	0	5977.89	0	0	0
1992	39E9	0	18093	0	0	0	0	0	0	0	0	18820.4	0	0	0	0	0	0	0	0	0	0	1.90136e+06	0	18372.3	0	0	0	3390.08	0	640539	0	0	0	0	1.01156e+06	0	0	0	1103.23	0	2.58149e+06	2.82659e+07	0	0	194991	0	0	0
1992	39F0	0	87411.5	0	0	0	0	0	0	0	0	0	0	0	0	0	0	0	0	0	0	0	3.59177e+06	0	1.2499e+07	0	0	0	0	0	392902	0	0	0	0	1.5073e+06	0	0	0	852.736	0	9.05963e+06	9.3021e+07	0	0	183098	130581	0	0
1992	39F1	0	134558	0	0	0	0	0	89.464	0	652.184	5582.93	0	0	0	0	0	0	0	0	0	0	1.0883e+06	0	101.779	0	0	0	0	0	23250.6	0	0	0	0	4.8528e+06	0	0	0	0	0	0	2.55036e+06	0	0	6228.86	0	0	0
1992	39F2	0	1034.98	0	0	0	0	0	0	0	0	73.584	0	0	0	0	0	0	0	0	0	0	4124.17	0	6989.94	0	0	0	0	0	261.137	0	8.09133	0	0	920521	0	0	0	0	0	0	37759.1	0	0	0	0	0	0
1992	39F3	0	15030.7	0	0	0	0	0	28.516	0	77.2164	0	0	0	0	0	5160.03	0	0	0	0	0	179727	0	4.27063e+06	0	0	0	0	0	1151.63	0	0	0	0	3.10078e+06	0	0	0	0	0	416.261	180402	0	0	5228.66	0	0	0
1992	39F4	0	25648.1	0	0	0	0	0	404.254	0	0	11905.6	0	0	0	0	0	0	0	0	0	0	454853	0	6.71874e+06	0	0	0	0	0	3101.11	0	0	0	0	1.1943e+07	0	0	0	0	0	6903.05	2.03683e+06	0	0	111035	0	0	0
1992	39F5	0	55781.6	0	0	0	0	0	195.154	0	0	12190.6	0	0	0	0	5160.03	0	0	0	44.3862	0	524023	0	1.16056e+07	0	0	0	0	0	119363	0	0	0	0	8.19477e+06	0	0	0	0	0	0	1.94432e+06	0	0	9413.27	0	0	0
1992	39F6	967.988	0	0	0	0	0	0	441.424	0	4699.91	15174.5	0	0	9482.6	0	0	0	0	0	4057.65	0	126007	0	356205	0	0	0	46.1265	0	81893.8	0	0	0	0	1.49954e+07	0	0	0	0	0	0	7.46354e+06	0	0	1350.71	0	0	0
1992	40E8	0	0	0	3953.08	0	0	0	0	0	0	0	0	0	0	0	0	0	0	0	0	0	214.782	0	87232.1	0	0	0	0	0	108624	0	0	0	14169.4	985263	0	0	0	0	0	0	2.74817e+07	0	0	1171.89	0	0	0
1992	40E9	0	73398.4	0	0	0	0	0	0	0	0	1737.42	0	0	0	0	0	0	0	0	0	0	329951	0	91811.1	0	0	0	815.952	0	518530	0	0	0	0	2.43648e+06	0	0	0	0	0	4.42495e+06	1.60368e+07	0	0	190921	0	0	0
1992	40F0	0	1120.08	30.5968	0	0	0	0	0	0	0	0	0	0	0	0	0	0	0	0	0	0	7.464e+06	0	5548.7	0	0	0	0	0	13665.2	0	0	0	0	236511	0	0	0	0	0	2.9748e+06	292554	0	0	97721.6	0	0	0
1992	40F1	0	39912.7	0	0	0	0	0	0	0	0	54.5823	0	0	0	0	0	0	0	0	0	0	2.06399e+06	0	0	0	0	0	0	0	34648.9	0	0	0	0	1.81349e+06	0	0	0	1551.01	0	2.53533e+06	2.86723e+06	0	0	16684.3	0	0	0
1992	40F3	0	1.41493e+06	699.167	0	0	0	0	16.216	0	94.1102	0	0	0	0	0	274.245	0	0	0	0	0	1.07145e+06	0	1.29079e+06	0	0	0	0	0	652.374	0	27.3978	0	0	6.47794e+06	0	0	0	0	0	1.45096e+06	2.64722e+06	0	0	19336.7	0	0	0
1992	40F5	0	4413.94	0	0	0	0	0	0	0	0	2862.77	0	0	0	0	10252.6	0	0	0	0	0	103403	0	688553	0	0	0	0	0	53300	0	0	0	0	3.43069e+06	0	0	0	0	0	4598.34	594303	0	0	1426.85	0	0	0
1992	40F6	141.887	0	0	0	0	0	0	0	0	10.4229	1034.2	0	0	0	0	0	0	0	0	0	0	28036.7	0	133488	0	0	0.495225	0	0	4755.52	0	0	0	0	1.82342e+06	0	0	0	0	0	3810.71	1.91927e+06	0	0	1228.52	0	0	0
1992	41E8	0	53403.1	0	0	0	0	0	0	0	0	73.584	0	0	0	0	2331.61	0	0	0	0	0	138.977	0	0	0	0	0	0	0	4346.79	0	0	0	30695.5	3.66094e+06	0	0	0	0	0	0	2123.48	0	0	1925.66	0	0	0
1992	41E9	0	328.477	0	5127.21	0	0	0	0	0	0	96.2762	0	0	0	0	0	0	0	0	0	0	4458.76	0	794.557	0	0	0	0	0	237.153	0	0	0	0	58386.1	0	0	0	6223.39	0	644381	56952.2	0	0	0	0	0	0
1992	41F0	0	1103.87	54.4013	0	0	0	0	0	0	0	0	0	0	0	0	0	0	0	0	0	0	3.05004e+06	0	870.575	0	0	0	0	0	32942.3	0	0	0	0	546257	0	0	0	287.196	0	6.90709e+06	1.52448e+07	0	0	15650.2	0	0	0
1992	41F1	19.2893	20198.4	0	0	0	0	0	0	0	0	38.9999	0	0	0	0	0	0	0	0	0	0	964450	0	0	0	0	0	1061.54	0	346123	0	0	0	0	121175	0	0	0	0	0	1.23295e+06	949778	0	0	2683.52	0	0	0
1992	41F2	0	18035.5	0	0	0	0	0	0	0	0	0	0	0	0	0	0	0	0	0	0	0	41637.9	0	77011	0	0	0	0	0	138451	0	0	0	0	297488	0	0	0	0	0	3.3672e+06	576357	0	0	3252.07	0	0	0
1992	41F3	0	35256.5	0	0	0	0	0	0	0	0	79.6661	0	0	0	0	0	0	0	0	0	0	419190	0	250.202	0	0	0	2484.11	0	864707	0	73.9074	0	0	1.7729e+06	0	0	0	0	0	102.273	1.41212e+06	0	0	51198.7	0	0	0
1992	41F4	0	34750.2	0	0	0	0	0	0	0	0	959.489	0	0	0	0	0	0	0	0	0	0	252.243	0	528.725	0	0	0	0	0	113502	0	0	0	0	1.19645e+06	0	0	0	0	0	398.295	144354	0	0	58830.2	0	0	0
1992	41F5	0	53656.8	0	3346.24	0	0	0	0	0	0	7652.15	0	0	0	0	0	0	0	0	0	0	14458.5	0	713059	0	0	0	0	0	78281.7	0	0	0	0	3.48351e+06	0	0	0	0	0	41123.5	2.07631e+06	0	0	75684.2	0	0	0
1992	41F6	80.6562	227.435	0	0	0	0	0	0	0	479.702	21238.7	0	0	0	0	0	0	0	0	0	0	3822.96	0	29732.3	0	0	0	0	0	2928.66	0	114.037	0	0	7.22281e+06	0	0	0	0	0	781.807	2.19096e+06	0	0	7989.24	0	0	0
1992	41F7	206.888	1209.81	0	0	0	0	0	0	0	0	4418.01	0	0	0	0	0	0	0	0	0	0	0	0	66516.6	0	0	0	0	0	44.5172	0	0	0	0	3.97245e+06	0	0	0	0	0	0	794751	0	0	4165.59	0	0	0
1992	42E8	0	1120.08	0	0	0	0	0	0	0	0	0	996.433	0	0	0	0	0	0	0	0	0	1568.19	0	5398.04	0	0	0	0	0	8658.7	0	0	0	0	463292	0	0	0	0	0	0	841677	0	0	43445.1	0	0	0
1992	42E9	0	985.43	0	0	0	0	0	0	0	0	1100.11	0	0	0	0	0	0	0	0	0	0	205750	0	116669	0	0	0	0	0	21300.6	0	0	0	21405.9	231890	0	0	0	0	0	1.26306e+07	779453	0	0	42951	0	0	0
1992	42F0	0	0	0	0	0	0	673.465	0	0	0	0	0	0	0	0	0	0	0	0	0	0	3.0307e+06	0	0	0	0	0	0	0	64082.9	0	0	0	0	133151	0	0	0	0	0	1.11254e+07	5.92733e+06	0	0	7255.41	0	0	0
1992	42F1	0	3360.23	0	0	0	0	151.038	0	0	0	97.2103	0	0	0	0	0	0	0	0	0	0	1.70257e+06	0	516.861	0	0	0	1034.96	0	194952	0	0	0	0	859.584	0	0	0	0	0	5.5925e+06	545292	0	0	0	0	0	0
1992	42F2	0	21451.4	0	0	0	0	0	0	0	0	0	0	0	0	0	0	0	0	0	0	0	173511	0	0	0	0	0	0	0	6596.55	0	0	0	0	735200	0	0	0	43392.4	0	317682	27761.5	0	0	0	0	0	0
1992	42F3	0	60807.1	65.2449	0	0	0	0	0	0	0	0	0	0	0	0	0	0	0	0	0	0	15982.7	0	152.743	0	0	0	0	0	238646	0	0	0	0	1.17359e+06	0	0	0	0	0	145469	269350	0	0	18889.3	0	0	0
1992	42F4	0	37487.2	0	0	0	0	0	0	0	0	0	0	0	0	0	0	0	0	0	0	0	10061.5	0	109138	0	0	0	0	0	409029	0	0	0	0	1.2918e+06	0	0	0	0	0	0	238266	0	0	106171	0	0	0
1992	42F5	0	2.38147e+06	0	11795.6	0	0	0	0	0	0	0	0	0	0	0	4771.04	0	0	0	0	0	14106.9	0	233216	0	0	0	0	0	203453	0	0	0	0	5.16968e+06	0	0	0	0	0	8454.22	1.17232e+06	0	0	38882.9	0	0	0
1992	42F6	0	102266	97.879	0	0	0	0	0	0	0	0	0	0	0	0	0	0	0	0	0	0	0	0	103808	0	0	0	0	0	9796.51	0	0	0	0	2.7403e+06	0	0	0	0	0	13250.5	2.8315e+06	0	0	12469.9	0	0	0
1992	42F7	0	45674.5	963.397	0	0	0	0	0	0	0	0	0	0	0	0	2103.13	0	0	0	0	0	5.97836	0	375974	0	0	0	0	0	0	0	0	0	0	817023	0	0	0	0	0	0	145730	0	0	0	0	0	0
1992	43E8	0	26.1422	0	0	0	0	0	0	0	0	96.2762	5345.75	0	0	0	6451.19	0	0	0	0	0	8897.04	0	4353.21	0	0	0	0	0	1156.23	0	0	0	15103.5	49133.5	0	0	0	0	0	0	2.76037e+06	0	0	143089	0	0	0
1992	43E9	0	83840	0	0	0	0	503.006	0	0	0	0	0	0	0	0	782.339	0	0	0	0	0	439611	0	33612.8	0	0	0	6920.67	0	743.28	0	0	0	61376.7	115604	0	0	0	0	0	1.31785e+06	2.34951e+06	0	0	6601.02	0	0	1989.45
1992	43F0	0	10909	0	2641.73	0	0	26.7067	0	0	0	967.819	0	0	0	0	0	0	0	0	0	0	1.71683e+06	0	387716	0	0	0	2813.5	0	298549	0	0	0	0	180264	0	0	0	0	0	4.91332e+06	607236	0	0	10353.1	0	0	0
1992	43F1	0	60518.6	0	0	0	0	0	0	0	0	300.609	0	0	0	0	0	0	0	0	0	0	867933	0	157372	0	0	0	12263.8	0	375676	0	0	0	0	0	0	0	0	15295.4	0	9.32578e+06	1.06661e+06	0	0	21637.7	0	0	0
1992	43F2	0	2299.34	0	0	0	0	0	0	0	0	0	0	0	0	0	0	0	0	0	0	0	4410.97	0	217167	0	0	0	0	0	9007.88	0	0	0	0	80254.9	0	0	0	6542.76	0	895919	593357	0	0	0	0	0	0
1992	43F3	0	0	0	0	0	0	0	0	0	0	0	0	0	0	0	0	0	0	0	0	0	1278.32	0	18.6101	0	0	0	0	0	989.828	0	0	0	0	139928	0	0	0	0	0	363944	79411.9	0	0	0	0	0	0
1992	43F4	0	5614.78	0	0	0	0	0	0	0	0	0	0	0	0	0	9637.48	0	0	0	0	0	29032.7	0	162.744	0	0	0	0	0	17126.2	0	0	0	0	115184	0	0	0	0	0	1.33041e+06	159558	0	0	3098.28	0	0	0
1992	43F5	0	13250.3	67681.4	0	0	0	0	0	0	0	0	0	0	0	0	0	0	0	0	0	0	0	0	13442.8	0	0	0	0	0	1611.86	0	0	0	0	713736	0	0	0	0	0	336610	256292	0	0	774.57	0	0	0
1992	43F6	0	9292.43	37077.1	0	0	0	0	0	0	0	0	0	0	0	0	0	0	0	0	0	0	9848.32	0	45114	0	0	0	0	0	2362.86	0	0	0	0	2.39235e+06	0	0	0	0	0	1.2569e+07	1.62241e+06	0	0	13298.4	0	0	0
1992	43F7	0	292530	394.612	0	0	0	0	0	0	0	2294.76	0	0	0	0	0	0	0	0	0	0	9105.92	0	287096	0	0	0	0	0	3832.85	0	0	0	0	1.13905e+06	0	0	0	0	0	4.33292e+06	423482	0	0	3362.34	0	0	0
1992	44E6	0	0	0	0	0	0	0	0	0	0	0	0	0	0	0	0	0	0	0	0	0	343.63	0	23178.3	0	0	0	0	0	15124.1	0	0	0	0	36752.2	0	0	0	0	0	552762	6.7556e+06	0	0	0	0	0	0
1992	44E7	0	0	0	0	0	0	0	0	0	0	0	0	0	0	0	0	0	0	0	0	0	0	0	309663	0	0	0	0	0	47736.5	0	0	0	0	41529.5	0	0	0	0	0	251628	1.73667e+06	0	0	19883.3	0	1308.81	0
1992	44E8	0	674.472	0	0	0	0	0	0	0	0	0	0	0	0	0	0	0	0	0	0	0	19751	0	8560.08	0	0	0	1994.45	0	18705.2	0	0	0	0	228781	0	0	0	1551.01	0	1.13626e+06	3.15456e+06	0	0	36839.5	1576.02	0	0
1992	44E9	0	2767.41	0	0	0	0	0	0	0	0	32.4034	0	0	0	0	7420.48	0	0	61.5544	994.243	0	132907	0	53684.6	0	0	0	25112.7	0	249866	0	0	0	0	27345.2	0	0	0	4032.73	0	5.14079e+06	4.49383e+06	520.427	0	4515.96	1474.29	0	0
1992	44F0	0	95249.5	0	0	0	0	161.062	0	0	0	0	0	0	0	0	0	0	0	0	0	0	6131.01	0	0	6050.16	0	0	872.645	0	51926.5	1263.7	0	0	0	779.979	0	0	0	4780.94	0	35042.4	160025	0	0	0	0	0	0
1992	44F1	19.2893	17918	0	4397.48	0	0	304.609	0	0	0	38.9999	0	0	0	0	0	0	0	0	0	0	4.3918e+06	0	24712.2	0	0	0	0	0	349591	0	0	0	0	816100	0	0	0	0	0	3.87285e+06	2.05536e+06	0	0	4515.96	3765.2	0	0
1992	44F2	0	70473.9	0	4171.18	0	0	0	0	0	0	0	0	0	0	0	0	0	0	0	0	0	782085	0	595403	0	0	0	0	0	205767	0	0	0	0	423142	0	0	0	0	0	2.79081e+06	352828	0	0	0	0	0	0
1992	44F3	0	21928.3	0	0	0	0	0	0	0	0	0	0	0	0	0	0	0	0	0	0	0	42767.6	0	113023	0	0	0	0	0	4988.07	0	0	0	0	173723	0	0	0	0	0	1.34237e+06	67953.1	0	0	1877.76	0	0	0
1992	44F4	0	0	14.4926	0	0	0	0	0	0	0	0	0	0	0	0	8481.25	0	0	0	0	0	62062.2	0	200521	0	0	0	0	0	14023.3	0	0	0	0	55215.4	0	0	0	0	0	1.7904e+08	2.02841e+06	0	0	8080.89	0	0	0
1992	44F5	0	4480.3	0	7475.95	0	0	32609.3	0	3413.53	0	13.1261	0	0	0	0	0	0	0	0	0	0	6924.32	0	441082	0	0	0	13163.2	0	113726	0	0	0	0	138.268	0	0	0	0	0	1.4545e+08	6.12208e+06	0	0	0	2293.62	0	0
1992	45E7	43.0731	0	45234.4	0	0	0	0	0	0	0	0	0	0	0	0	0	0	0	0	0	0	0	0	234.116	0	0	0	0	0	116.282	0	0	0	0	7.25339e+06	0	0	0	2068.78	0	13397.3	1.22814e+07	0	0	509.594	0	0	0
1992	45E8	0	0	107.584	0	0	0	523.745	0	0	0	461.321	0	617.159	0	0	0	0	0	0	0	0	18273.6	0	113189	0	0	0	0	0	95179.9	0	0	0	0	724306	0	0	0	0	0	2.0052e+07	1.12502e+06	0	0	336235	0	0	0
1992	45F1	0	0	0	0	0	0	752.579	0	0	0	0	0	0	0	0	0	0	0	0	0	0	0	0	16790.4	5589.09	0	0	0	0	12249	0	0	0	0	0	0	0	0	26163.5	0	27603.5	920712	0	0	0	0	0	0
1992	45F2	0	0	0	0	0	0	0	0	0	0	0	0	0	0	0	0	0	0	0	0	0	344786	0	288455	0	0	0	0	0	24666.1	0	0	0	0	997598	0	0	0	0	0	2.5539e+07	5.77781e+06	0	0	42364	0	0	0
1992	45F3	0	7540.56	0	0	0	0	320.19	0	0	0	79.3629	0	0	0	0	0	0	0	0	0	0	106926	0	1.8569e+06	0	0	0	4251.09	2893.54	13588.4	0	0	0	0	25656.3	0	0	0	0	0	6.20697e+07	6.04753e+06	2395.95	0	6449.21	1034.19	0	0
1992	45F4	0	0	0	0	0	0	0	0	12927.9	0	0	0	0	0	0	0	0	0	0	0	0	34056.8	0	2.74097e+06	0	0	0	6600.08	0	60769.6	0	0	0	0	12945.2	0	0	0	17815.2	0	5.01854e+07	4.76313e+06	0	0	10611.3	98799.8	0	0
1992	46E8	0	91356.4	0	0	0	0	38192.8	0	0	0	8805.93	0	430.398	0	0	0	0	0	0	8934.26	0	38207.3	330.766	387184	0	0	0	62413.4	0	577870	0	5681.28	0	15824.1	778.355	0	0	0	91290.1	0	2.15399e+06	1.98501e+07	4014.23	0	530.549	0	0	0
1992	46E9	0	0	0	0	0	0	0	0	0	0	72.8929	0	0	0	0	0	0	0	0	230.931	0	0	42.151	3864.55	0	0	0	1690.64	0	65011	0	0	0	0	0	0	0	0	0	0	734461	1.35225e+06	0	0	0	0	0	0
1992	46F0	0	954.383	0	0	0	0	0	0	0	0	0	0	0	0	0	0	0	0	0	0	0	697.386	0	25132.9	0	0	0	274.353	0	2031.57	0	0	0	0	0	0	0	0	1679.2	0	167429	188369	0	0	0	0	0	0
1992	46F2	0	0	0	0	0	0	341.941	0	0	0	0	0	0	0	0	0	0	0	0	0	0	3063.59	0	366143	0	0	0	1538.95	0	123828	0	0	0	0	3568.94	0	0	0	0	0	6.2031e+07	9.11918e+06	0	0	18898.8	0	0	0
1992	46F3	0	51440.1	0	0	0	0	11.9869	0	0	0	16.9552	0	0	0	0	0	0	0	0	309.239	0	1642.66	696.571	603837	0	0	0	588739	335.434	1.00317e+06	0	0	0	0	0	0	0	0	5049.43	0	4.069e+07	2.04577e+06	0	0	0	5055.69	0	0
1992	47E7	43.0731	0	0	0	0	0	0	0	0	0	0	0	0	0	0	2836.48	0	0	0	0	0	7764.91	0	11308.4	0	0	0	0	0	22730.4	0	0	0	0	2.65384e+06	0	0	0	0	0	6.05973e+06	1.78505e+07	0	0	23572	0	0	0
1992	47E9	0	59980.7	0	0	0	0	11223.5	0	0	0	534.24	0	0	0	0	0	0	0	0	883.111	0	32654.4	2131.83	1.09909e+06	0	0	0	81057.2	1946.87	208629	0	228.381	0	218203	1680.05	0	0	0	915.834	0	9.9949e+06	3.04292e+07	355.221	0	176.716	0	0	0
1992	47F0	0	0	0	0	0	0	2486.03	0	0	0	9.89108	0	0	0	0	0	0	0	0	0	0	9837.03	0	861031	0	0	0	11396.7	0	49497.3	0	0	0	0	0	0	0	0	0	0	3.02304e+07	1.16171e+07	0	0	0	0	0	0
1992	47F1	0	0	0	6225.13	0	0	170.17	0	0	0	0	0	0	0	0	0	0	0	0	0	0	4089.27	0	297481	0	0	0	0	0	12792.7	0	0	0	0	16589.2	0	0	0	0	0	6.19102e+07	1.87083e+07	0	0	0	0	0	0
1992	47F2	0	0	0	0	0	0	0	0	0	0	0	0	0	0	0	0	0	0	0	0	0	202652	0	645430	0	0	0	0	0	544417	0	0	0	0	12568.9	0	0	0	21927.9	0	8.49083e+07	9.48723e+07	0	0	0	0	0	0
1992	48E8	0	85594.1	0	0	0	0	514.942	0	0	0	0	190.811	0	0	0	0	0	0	0	0	0	3.95494e+06	2839.96	49007.6	0	0	0	9115.27	0	447700	0	7525.83	0	2412.15	595562	0	0	0	8956.41	0	5.06245e+07	1.26486e+08	9188.91	0	4835.28	0	0	0
1992	48E9	0	40850.1	0	0	0	0	6214.52	0	709.808	0	0	0	0	0	0	0	0	0	0	0	0	80927.3	10407.9	163573	0	0	0	17149.9	0	76132.4	0	583.741	0	28013.6	0	0	0	0	6549.3	0	2.2595e+07	1.48591e+07	0	0	43828	9612.31	0	0
1992	48F0	0	0	0	0	0	0	3498.18	0	0	0	0	0	0	0	0	0	0	0	0	0	0	22263.8	0	378450	0	0	0	0	0	30420.4	0	0	0	0	0	0	0	0	6733.36	0	5.23176e+07	5.54754e+07	0	0	0	0	0	0
1992	48F1	0	7540.56	43.7206	0	0	0	0	0	0	0	0	0	0	0	0	0	0	0	0	0	0	137336	0	21912.8	0	0	0	0	0	95381.4	0	0	0	0	149524	0	0	0	0	0	1.1839e+08	2.74087e+07	0	0	4694.4	0	0	0
1992	49F0	0	0	0	0	0	0	336386	0	0	0	19.7822	0	0	0	0	0	0	0	0	384.882	0	55093.7	138606	624744	0	0	0	0	5567.72	392399	0	3074.47	0	0	0	0	0	0	0	0	2.46476e+07	3.99189e+07	3296.08	0	0	0	0	0
1992	49F1	0	1228.94	0	0	0	311.214	1064.94	0	0	0	0	0	0	0	0	0	0	0	0	0	0	156390	0	901021	0	0	0	0	243.359	617472	0	1746.17	0	0	715880	0	0	0	0	0	5.83089e+07	1.71745e+07	0	0	0	0	0	0
1992	50F0	0	2052.73	0	0	0	0	677275	0	0	0	0	0	0	0	0	0	0	0	0	0	0	511458	0	2.36724e+06	0	0	0	0	0	109520	0	0	0	0	0	0	0	0	9919.62	0	1.91288e+07	4.88936e+07	252645	0	0	27894.1	0	0
1992	50F1	0	9034.75	0	0	0	894.985	108107	0	0	0	9.89108	0	0	0	0	0	0	0	0	0	0	77643.2	0	210464	0	0	0	427.631	170.003	545721	0	672.034	0	0	16916.7	0	0	0	0	0	4.07777e+07	3.51674e+07	0	0	0	0	0	0
1992	50F2	0	0	0	0	0	0	3516.97	0	0	0	0	0	0	0	0	0	0	0	0	0	0	28247.6	0	794.557	0	0	0	2425.55	0	70609.3	0	0	0	0	3779.16	0	0	0	0	0	1.41984e+07	1.25401e+07	0	0	0	0	0	0
1992	51E9	0	77.5263	0	0	0	0	166117	0	0	0	13.1261	1787.8	0	0	0	0	0	0	0	0	0	38841.1	0	75134.3	0	0	0	473.809	16849.9	5040.24	0	0	0	0	0	0	0	0	2965.96	0	1.74501e+06	29646.2	0	0	88.5589	2576.99	0	0
1992	51F0	0	0	0	0	0	0	1.20836e+06	0	0	0	102.165	0	423.935	0	0	0	0	0	0	0	0	1.74128e+06	0	68112.8	0	0	0	2008.46	7064.94	159517	0	95281.6	0	2031.58	927.404	0	0	0	0	0	9.02929e+06	1.77377e+06	404628	0	0	165.761	0	0
1993	32F1	0	0	0	0	0	0	0	0	0	28.2229	0	0	0	0	0	0	0	0	68.5079	0	0	0	0	249757	0	0	0	0	0	0	0	0	0	0	272419	0	0	0	0	0	0	1.22005e+07	0	0	0	0	0	2356.08
1993	32F2	0	0	0	0	0	0	0	0	0	0	0	0	0	0	0	0	0	0	623.939	0	0	29.1048	0	2526.59	0	0	0	0	0	0	0	0	0	0	42229.2	0	0	0	0	0	0	9.28838e+06	0	0	0	0	0	0
1993	33F1	0	0	717.788	0	0	0	0	0	0	0	0	0	0	0	0	0	0	0	519.949	0	0	0	0	0	0	0	0	0	0	0	0	0	0	668.58	16755.2	23.8007	0	0	0	0	0	4583.15	0	0	0	0	0	0
1993	33F2	0	0	162.779	0	0	0	0	0	0	0	0	0	0	0	0	0	0	0	3265.97	0	0	0	0	0	0	0	0	0	0	0	0	0	0	0	32209.2	0	0	0	0	0	0	7735.64	0	0	0	0	0	0
1993	34F2	0	0	0	0	0	0	0	0	0	0	0	0	0	0	0	0	0	0	489.896	0	0	668.544	0	82682.6	0	0	0	0	0	0	0	0	0	0	71702.4	0	0	0	0	0	0	41025.1	0	0	0	0	0	0
1993	34F3	0	0	439.72	0	0	0	0	0	0	0	220.752	0	0	0	0	3408.64	0	0	15204.2	0	0	0	0	58674.3	0	0	0	0	0	0	0	0	0	0	866562	0	0	0	0	0	0	4.22248e+06	0	0	0	0	0	0
1993	35F1	3.3159	0	537.624	0	0	0	0	0	0	0	0	0	0	0	0	0	0	0	312.198	0	0	0	0	665.901	0	0	0	0	0	0	0	0	0	0	61293.6	0	0	0	0	0	0	365082	0	0	1157.24	0	0	0
1993	35F2	0	0	0	0	0	0	0	0	0	0	109.089	0	51.5725	0	0	0	0	0	4676.2	0	0	675.485	0	1808.21	0	0	0	0	0	0	0	0	0	0	294979	0	0	0	0	0	0	276442	0	0	0	0	0	0
1993	35F3	0	0	0	0	0	0	0	0	0	0	14.4176	0	0	0	0	0	0	0	79.1533	0	0	16.883	0	0	0	0	0	0	0	0	0	0	0	0	2.71529e+06	0	0	0	0	0	0	669479	0	0	0	0	0	0
1993	36F0	0	0	0	0	0	0	0	0	0	0	755.237	0	0	0	0	0	0	0	0	0	0	245.354	0	101828	0	0	0	0	0	0	0	0	0	4229.03	1.25069e+06	0	0	0	0	0	0	783641	0	0	176.716	0	0	5695.13
1993	36F1	821.914	0	0	0	0	0	0	182.676	0	180.065	0	0	0	0	0	2836.48	0	0	11.8311	0	0	26478.2	0	41789.7	0	0	0	0	0	0	0	0	0	3486.5	5.89229e+06	0	0	0	0	0	0	87330.3	0	0	0	0	0	1396.08
1993	36F2	195.756	0	0	0	0	0	0	0	0	0	122.921	0	0	0	0	0	0	0	1219.15	0	0	2415.75	0	29798.7	0	0	0	0	0	0	0	0	0	0	1.66609e+06	0	0	0	0	0	206.37	61241.6	0	0	0	0	0	0
1993	36F3	0	0	0	0	0	0	0	28.516	0	86.5775	1152.06	0	0	0	0	0	0	0	400.799	707.897	0	633214	0	346207	0	0	0	0	0	0	0	0	0	0	3.94506e+07	0	0	0	0	0	0	5.41827e+06	0	0	0	0	0	0
1993	36F4	0	0	0	0	0	0	0	15583.8	0	30033.6	97491.4	0	0	0	0	2575.89	0	0	0	171731	0	33511	0	304897	0	0	0	0	0	270.009	0	0	0	0	1.14021e+08	0	0	0	0	0	0	1.47176e+07	0	0	0	0	0	0
1993	36F5	10.7683	0	71.151	0	0	0	0	1168.1	0	1071.2	27425.2	10.7047	0	0	0	0	0	0	123.834	24401.4	0	19118.6	0	302332	0	0	0	0	0	36.2491	0	0	0	0	5.17391e+07	0	0	0	0	0	0	2.46576e+06	0	0	0	0	0	0
1993	37F0	0	0	0	0	0	0	0	0	0	0	12072.9	0	0	0	0	0	0	0	0	0	0	4.1677e+06	0	2.34335e+06	0	0	0	0	0	1739.47	0	0	0	0	2.8465e+07	0	0	0	0	0	151263	1.75755e+07	0	0	16337.3	0	0	0
1993	37F1	0	0	0	0	0	0	0	0	0	0	4510.23	0	0	0	0	0	0	0	0	0	0	186217	0	16167.5	0	0	0	0	0	0	0	0	0	0	1.29054e+07	0	0	0	0	0	309.733	3.81335e+06	0	0	2199.21	0	0	0
1993	37F2	0	0	0	0	0	0	0	0	0	94.1102	3879.27	0	0	0	0	0	0	0	0	36810.5	0	302453	0	1436.09	0	0	0	0	0	0	0	0	0	0	1.17042e+07	0	0	0	0	0	206.37	1.41594e+07	0	0	1230.53	0	0	0
1993	37F3	0	0	0	0	0	0	0	124.347	0	173.995	1262.08	0	0	0	0	0	0	0	0	65.6391	0	1.71297e+06	0	7.67893e+06	0	0	0	0	0	650.098	0	0	0	0	2.52999e+07	0	0	0	0	0	67915.5	5.39677e+06	0	0	14430.4	10177.1	0	0
1993	37F4	0	4772.55	0	0	0	0	0	749.241	0	0	7099.48	0	0	0	0	0	0	0	0	48705.9	0	2.1851e+06	0	0	0	0	0	0	0	13880.7	0	0	0	0	8.8919e+07	0	0	0	0	0	112.922	1.43351e+07	0	0	0	0	0	0
1993	37F6	0	0	0	1787.96	0	0	0	0	0	0	38.9999	0	0	0	0	0	0	0	0	0	0	214.782	0	680810	0	0	0	0	0	0	0	0	0	0	1.41131e+07	0	0	0	0	0	0	3.79471e+06	0	0	0	0	0	0
1993	38E9	0	0	0	0	0	0	0	0	0	0	0	0	0	0	0	0	0	0	0	0	0	4.09354e+06	0	462737	0	0	0	0	0	0	0	0	0	0	78751.4	0	0	0	0	0	223192	3.2616e+07	0	0	631.373	0	0	0
1993	38F0	0	35197.6	0	0	0	0	0	0	0	0	3318.76	0	0	0	0	0	0	0	0	0	0	6.00335e+06	0	2.06844e+07	0	0	0	122.03	0	296310	0	0	0	2153.44	2.58798e+06	0	0	0	0	0	862177	5.06872e+07	0	0	46168.5	1377.31	0	0
1993	38F1	0	32103.6	0	0	0	0	0	0	0	0	1571.1	0	0	0	0	0	0	0	0	0	0	4.30433e+06	0	271280	0	0	0	39.7267	0	2637.71	0	0	0	0	1.55371e+07	0	0	0	0	0	0	5.16942e+06	0	0	774.57	0	0	0
1993	38F2	0	738.337	0	0	0	0	0	45.9574	0	1457.94	54.5823	0	0	0	0	0	0	0	13131.2	0	0	1140.11	0	695289	0	0	0	0	0	0	0	0	0	0	7.77151e+06	0	0	0	0	0	0	8855.85	0	0	0	0	0	0
1993	38F3	38.8663	119732	0	0	0	0	0	521.373	0	28.2229	0	0	0	0	0	0	0	0	0	0	0	184.414	0	112711	0	0	0	0	0	76.6178	0	0	0	0	577124	0	0	0	0	0	0	4318.27	0	0	355.25	0	0	0
1993	38F5	0	674.472	0	0	0	0	0	62.5145	0	0	9199.79	0	0	0	0	0	0	0	0	0	0	54085.9	0	594.153	0	0	0	0	0	3215.53	0	0	0	0	7.53151e+06	12.2154	0	0	0	0	0	192263	0	0	401.905	0	0	0
1993	38F6	0	0	0	0	0	0	0	68.0017	0	55.6227	8995.16	0	0	0	0	1805.93	0	0	0	4740.34	0	98.22	0	13592.6	0	0	0	0	0	474.306	0	0	0	0	4.92424e+06	24.4307	0	0	0	0	0	17811.4	0	0	0	0	0	0
1993	39E8	77.7326	10062.6	0	0	0	0	0	0	0	0	1606.89	0	0	0	0	0	0	0	0	26132.9	0	13106.7	0	473267	0	0	0	318.652	0	115740	0	0	0	0	27369.1	0	0	0	0	0	98223.8	1.0354e+08	0	0	624.992	0	0	0
1993	39E9	221.827	15426.5	0	0	0	0	0	0	0	0	1014.22	0	0	0	0	0	0	0	0	0	0	1.13054e+06	0	168145	0	0	0	1656.07	0	168226	0	0	0	0	764077	0	0	0	19393	0	3.45796e+06	1.35462e+08	0	0	143730	0	0	0
1993	39F0	0	436052	0	0	0	0	0	0	0	0	548.018	0	0	0	0	0	0	0	0	0	0	9.51395e+06	0	1.72105e+06	0	0	0	0	0	767944	0	0	0	0	4.16926e+06	0	0	0	0	0	7.13633e+06	2.1444e+07	0	0	218402	2432.38	0	0
1993	39F1	0	333833	0	0	0	0	0	0	0	15.0659	0	0	0	0	0	0	0	0	0	0	0	2107.56	0	62965.6	0	0	0	0	0	0	0	0	0	0	1.44085e+06	0	0	0	0	0	0	3540.87	0	0	2893.12	0	0	0
1993	39F2	0	14897.2	0	0	0	0	0	0	0	0	0	0	0	0	0	4401.91	0	0	0	0	0	37113	0	65297	0	0	0	9.82103	0	0	0	0	0	0	2.66076e+06	0	0	0	0	0	737.604	319115	0	0	4664.97	0	0	0
1993	39F3	19.2893	0	0	0	0	0	0	0	0	13.7284	0	0	0	0	0	5999.6	0	0	49.4778	0	0	438.016	0	279658	0	0	0	0	0	0	0	0	0	0	145986	0	0	0	0	0	1167.54	22732.9	0	0	0	0	0	0
1993	39F4	0	8151	0	0	0	0	0	91.9149	0	0	5958.14	0	0	0	0	0	0	0	0	0	0	129702	0	258.753	0	0	0	0	0	73794.2	0	0	0	0	3.25651e+06	0	0	0	0	0	0	285589	0	0	17302.4	0	0	0
1993	39F5	0	6828.97	0	0	0	0	0	0	0	0	79.6661	0	0	0	0	0	0	0	0	0	0	132.501	0	594426	0	0	0	0	0	3265.34	0	0	0	0	1.149e+06	0	0	0	0	0	0	34299.5	0	0	937.487	0	0	0
1993	39F6	0	0	0	0	0	0	0	0	0	50.9777	3316.93	0	0	0	0	0	0	0	0	0	0	351.624	0	139800	0	0	0.495225	0	0	53.9507	0	0	0	0	9.06375e+06	0	0	0	0	0	0	53196.7	0	0	0	0	0	0
1993	40E8	62.0916	0	0	512.775	0	0	0	0	0	0	327.266	252.573	0	0	0	0	0	0	0	0	0	2049.27	0	454229	0	0	0	0	0	18503.1	0	0	0	0	751650	0	0	0	0	0	714603	4.34506e+07	0	0	48006.3	5055.69	0	0
1993	40E9	0	31053.1	0	0	0	0	0	0	0	0	0	0	0	0	0	0	0	0	0	0	0	3188.98	0	1.65394e+06	0	0	0	0	0	821192	0	0	0	0	3.77702e+06	0	0	0	0	0	2.4322e+07	6.18097e+07	0	0	1.08353e+06	9555.08	0	0
1993	40F0	0	1471.83	0	0	0	0	0	0	0	0	0	0	0	0	0	0	0	0	0	0	0	955763	0	159828	0	0	0	0	0	18318.4	0	0	0	0	247485	0	0	0	0	0	1.26726e+07	1.70218e+07	0	0	1093.81	0	0	0
1993	40F1	0	31343.3	0	0	0	0	0	0	0	0	0	0	0	0	0	0	0	0	0	0	0	5.77748e+06	0	780271	0	0	0	0	0	22832.3	0	0	0	0	1.0515e+06	0	0	0	0	0	833166	1.93727e+06	0	0	3997	0	0	0
1993	40F2	0	12860.3	0	0	0	0	0	0	0	0	0	0	0	0	0	0	0	0	0	0	0	527029	0	83004.2	0	0	0	115.316	0	755979	0	0	0	0	3.36449e+06	0	0	0	0	0	146629	747106	0	0	124320	0	0	0
1993	40F3	0	96.2427	0	0	0	0	0	0	0	0	10.8132	0	0	0	0	0	0	0	0	0	0	180531	0	1.30449e+06	0	0	0	0	0	82633.3	0	0	0	0	920562	0	0	0	2105.54	0	180834	887568	0	0	52292.2	0	0	0
1993	40F4	0	10332.3	0	0	0	0	0	0	0	0	77.9997	0	0	0	0	0	0	0	0	0	0	61788.3	0	12265.5	0	0	0	0	0	3997.23	0	0	0	0	1.76211e+06	0	0	0	0	0	8434.79	153278	0	0	53762.5	0	0	0
1993	40F5	0	53521.1	0	3742.99	0	0	0	0	0	0	5887.06	0	0	0	0	0	0	0	0	0	0	7039.7	0	698354	0	0	0	0	0	215220	0	0	0	0	2.11207e+06	0	0	0	0	445.492	0	318387	0	0	13146.3	0	0	0
1993	40F6	455.504	12140.6	0	0	0	0	0	0	0	0	3187.63	0	0	0	0	0	0	0	0	0	0	118.54	0	0	0	0	0	0	0	5848.95	0	76.2713	0	0	4.62684e+06	63.9917	0	0	0	0	0	49102	0	0	2039.68	0	0	0
1993	41E7	0	16039.9	0	0	0	0	0	0	0	0	319.83	0	0	0	0	0	0	0	0	0	0	0	0	151.559	0	0	0	0	335.434	497.974	0	0	0	18784.8	3.94073e+06	0	0	0	0	0	132.765	2.92247e+06	0	0	2111.37	0	0	0
1993	41E8	0	1852.83	0	0	0	0	0	0	0	0	0	0	0	0	0	0	0	0	0	0	0	0	0	2025.38	0	0	0	0	0	0	0	0	0	24539.4	9.05831e+06	0	0	0	0	0	90609.4	2.07667e+06	0	0	1899.93	0	0	0
1993	41E9	0	1304.3	0	0	0	0	0	0	0	0	96.2762	0	0	0	0	24682.2	0	0	0	0	0	68819.8	0	385.307	0	0	0	0	0	10231.3	0	0	0	0	165101	0	0	0	0	0	5.29276e+06	2.36119e+06	0	0	59407.3	0	0	0
1993	41F0	0	0	0	0	0	0	0	0	0	0	0	0	0	0	0	0	0	0	0	0	0	1.07632e+07	0	42973.4	0	0	0	0	0	150332	0	0	0	0	236280	0	0	0	5487.97	0	1.45741e+07	7.92449e+06	0	0	44785.3	0	0	0
1993	41F1	24.8366	104301	0	0	0	0	33.4883	0	0	62.7401	0	0	0	0	0	0	0	0	0	0	0	6.70806e+06	0	22104.3	0	0	0	3067.01	0	77269	0	0	0	0	496708	0	0	0	0	0	4.44282e+06	2.99208e+06	0	0	938.879	0	0	0
1993	41F2	0	90410.5	0	12732.8	0	0	0	0	0	0	0	0	0	0	0	0	0	0	0	0	0	5.2077e+06	0	120943	0	0	0	4343.37	0	775753	0	0	0	0	768268	0	0	0	0	0	5.157e+06	1.54983e+06	0	0	2209.81	0	0	0
1993	41F3	0	31537.8	0	0	0	0	0	0	0	0	0	0	0	0	0	0	0	0	0	0	0	128606	0	227801	0	0	0	4646.85	0	761589	0	0	0	0	2.32001e+06	0	0	0	17760.6	0	41750.3	809822	0	0	213332	0	0	0
1993	41F5	0	5898.02	0	0	0	0	0	0	0	0	360.412	0	0	0	0	0	0	0	0	0	0	315.118	0	46259	0	0	0	0	0	12543.6	0	0	0	0	791016	0	0	0	0	0	112.922	18653.3	0	0	452.65	0	0	0
1993	41F6	0	36735.1	0	0	0	0	0	692.167	0	0	2666.95	0	0	0	0	0	0	0	0	0	0	126.576	0	34876.5	0	0	0	0	0	22.905	0	0	0	0	3.11377e+06	81.6421	0	0	0	0	0	355787	0	0	0	0	0	0
1993	41F7	67.8157	0	1779.14	0	0	0	0	0	0	0	15865.7	0	0	0	0	0	0	0	0	0	0	37.0584	0	385046	0	0	0	0	0	0	0	0	0	0	3.08942e+06	0	0	0	0	0	0	186788	0	0	32.004	0	0	0
1993	42E8	0	2821.5	0	0	0	0	0	0	0	0	21.4186	0	0	0	0	0	0	0	0	0	0	14661.3	0	26526.1	0	0	0	0	448.407	1480.49	0	0	0	2691.56	249302	0	0	0	0	0	6.02988e+06	1.87913e+06	0	0	116186	0	0	0
1993	42E9	99.2692	526777	0	0	0	0	0	0	0	0	0	0	0	0	0	0	0	0	0	0	0	739457	0	179487	0	0	0	0	0	86594.8	0	0	0	197723	3.02067e+06	0	0	0	4072.94	0	2.03153e+07	3.57884e+07	0	0	8886.26	0	0	0
1993	42F0	24.8366	152127	0	0	0	0	72.1365	0	0	0	0	0	268.501	0	0	0	0	0	0	0	0	748371	0	6618.09	0	0	0	828.036	0	49378.6	0	0	0	0	210852	0	0	0	15133.3	0	7.44394e+06	2.86412e+06	0	0	0	0	0	0
1993	42F1	0	342596	0	0	0	0	85.0848	0	0	0	0	0	0	0	0	0	0	0	0	0	0	57494	0	41277.2	0	0	0	37976.2	0	148554	0	0	0	0	357.27	0	0	0	606.969	0	5.43676e+06	1.51119e+06	0	0	4129.64	0	0	0
1993	42F2	0	53240.7	0	0	0	0	0	0	0	0	0	0	0	0	0	0	0	0	0	0	0	1.20636e+06	0	417602	0	0	0	0	0	38424	0	0	0	0	373540	0	0	0	0	0	4.73986e+06	840691	0	0	0	0	0	0
1993	42F3	0	5558.49	0	0	0	0	0	0	0	0	0	0	0	0	0	0	0	0	0	0	0	35884.3	0	1.45271e+07	0	0	0	0	0	25308.2	0	0	0	0	538632	0	0	0	7213.79	0	8.14797e+06	895543	0	0	22119.7	0	0	0
1993	42F4	0	755290	0	0	0	0	0	0	0	0	0	0	0	0	0	0	0	0	0	0	0	30700.1	0	785989	0	0	0	0	0	395873	0	0	0	0	5.7398e+06	0	0	0	0	0	84848.2	678218	0	0	49959.4	0	0	0
1993	42F5	0	1.45585e+06	0	0	0	0	0	0	0	0	109.089	0	0	0	0	0	0	0	0	0	0	1868.85	0	123629	0	0	0	828.036	0	254172	0	0	0	0	3.62791e+06	0	0	0	0	0	114281	723145	0	0	39793.7	0	0	0
1993	42F6	0	391591	0	2186.09	0	0	0	0	0	0	200.279	0	0	0	0	0	0	0	0	0	0	4303.89	0	8.75981e+06	0	0	0	0	0	1525.11	0	0	0	0	3.35348e+06	59.1717	0	0	0	0	644.857	149599	0	0	54741.3	27253.2	0	0
1993	42F7	0	206719	104.735	0	0	0	0	0	0	0	342.268	0	0	0	0	0	0	0	0	0	0	161.736	0	39294.3	0	0	0	0	0	0	0	0	0	0	2.63377e+06	0	0	0	0	0	0	38903.6	0	0	0	0	0	0
1993	43E8	57.2849	1852.83	0	0	0	0	0	0	0	0	364.674	0	0	0	0	0	0	0	0	0	0	138.977	0	70087.8	0	0	0	0	335.434	28199.6	0	0	0	10207.4	449400	0	0	0	0	0	2.23184e+07	3.75752e+06	0	0	251230	0	0	0
1993	43E9	157.66	291.978	0	0	0	0	0	0	0	0	563.053	0	0	0	0	0	0	0	0	0	0	618651	0	3385.3	0	0	0	1816.31	0	80748.8	0	0	0	0	930150	0	0	0	0	0	9.29072e+06	6.91882e+06	0	0	10289.5	0	0	0
1993	43F0	0	22255.9	0	0	0	0	796.323	0	0	0	0	0	0	0	0	0	0	0	0	0	0	2.00418e+06	0	455983	0	0	0	0	0	34782	0	0	0	0	18980.3	0	0	0	0	0	2.90095e+07	3.28635e+06	0	0	2561.95	0	0	0
1993	43F1	0	131056	0	0	0	0	297.97	0	0	0	0	0	0	0	0	0	0	0	0	0	0	96339.6	0	76477.7	0	0	0	17907.7	0	333292	0	0	0	0	4753.64	0	0	0	6542.76	0	1.58923e+07	1.13683e+06	0	0	4586.03	0	0	0
1993	43F2	0	320171	0	0	0	0	0	0	0	0	0	0	0	0	0	0	0	0	0	0	0	1.51443e+06	0	3.19453e+06	0	0	0	0	0	495481	0	0	0	0	618156	0	0	0	5327.74	0	7.57442e+06	479183	0	0	12353.5	0	0	0
1993	43F3	0	328808	0	0	0	0	0	0	0	0	0	0	0	0	0	0	0	0	0	0	0	66115.7	0	153096	0	0	0	0	0	151523	0	0	0	0	180308	0	0	0	0	0	2.28569e+06	723867	0	0	15528.4	0	0	0
1993	43F4	0	24941.6	0	15299.1	0	0	0	0	0	0	0	0	0	0	0	0	0	0	0	0	0	8450.71	0	113921	0	0	0	0	0	157772	0	0	0	0	578653	0	0	0	12727.8	0	6.63295e+06	68991.2	0	0	8330.01	0	0	0
1993	43F5	0	21137.9	973.786	306731	0	0	0	0	0	0	0	0	0	0	0	7420.48	0	0	0	0	0	0	0	9479.94	0	0	0	0	0	74512.2	0	0	0	0	740835	0	0	0	0	0	1.93823e+07	207697	0	0	1065.75	0	0	0
1993	43F6	0	277001	934.894	0	0	0	0	0	0	0	70.3763	0	0	0	0	0	0	0	0	0	0	329.891	0	14938.1	0	0	0	0	0	8252.49	265.562	0	0	0	424396	0	0	0	0	0	6.18079e+06	705658	0	0	5353.37	0	0	0
1993	43F7	0	139671	0	0	0	0	0	0	0	0	754.769	0	0	0	0	2103.13	0	0	0	0	0	138.977	0	2539.31	0	0	0	0	0	3710.06	0	0	0	0	292999	137.927	0	0	0	0	371631	75369.1	0	0	2893.12	0	0	0
1993	44E6	90.1728	0	0	0	0	0	0	0	0	0	42.8373	0	0	0	0	0	0	0	0	0	0	2346.23	0	41634.3	0	0	0	0	0	53588.9	0	0	0	0	73112.8	0	0	0	0	0	973289	2.54918e+06	0	0	9011.25	0	0	0
1993	44E7	19.2893	0	0	0	0	0	0	0	0	0	63.6385	0	0	0	0	0	0	0	0	0	0	0	0	420207	0	0	0	0	0	49846.2	0	0	0	0	153515	0	0	0	750.887	0	563849	1.20109e+06	180.514	0	77594.4	0	0	0
1993	44E8	0	26719.8	419.49	0	0	0	0	0	0	0	256.332	0	2860.27	0	0	7986.12	0	0	0	0	0	16875.3	0	765704	0	0	0	5437.23	0	106253	0	0	0	19372.8	1.7845e+06	0	0	0	1351.67	0	1.29152e+08	2.09096e+07	0	0	808734	1377.31	0	0
1993	44E9	0	0	0	0	0	0	0	0	0	0	67.8208	0	0	0	0	0	0	0	0	0	0	2695.76	0	553330	0	0	0	0	1341.74	10164.2	0	0	0	0	43910.9	0	0	0	16428.6	0	1.92546e+07	1.82694e+07	0	0	60189.7	5139.75	0	0
1993	44F0	0	23023.9	0	8845.31	0	0	569.301	0	0	0	0	0	0	0	0	0	0	0	0	0	0	665859	0	1.01531e+06	0	0	0	0	0	1.20085e+06	0	0	0	0	335233	0	0	0	16587.4	0	7.88587e+07	4.25979e+07	0	0	0	0	0	0
1993	44F2	391.511	2.39968e+06	0	0	0	0	0	0	0	0	0	0	0	0	0	3113.89	0	0	0	0	0	1.76612e+06	0	891589	0	0	0	10136.8	0	877677	0	0	0	0	3.42465e+06	0	0	0	65420.5	0	4.41586e+07	4.29587e+06	0	0	24116.8	0	0	0
1993	44F3	0	754216	0	0	0	0	0	0	0	0	0	0	0	0	0	0	0	0	0	0	0	213497	0	431.754	0	0	0	0	0	17142.9	0	0	0	0	626516	0	0	0	0	0	301641	244734	0	0	0	0	0	0
1993	44F4	0	0	0	0	0	0	0	0	0	0	0	0	0	0	0	0	0	0	0	0	0	8581.38	0	48033.8	0	0	0	0	0	30421.4	0	0	0	0	83334.5	0	0	0	0	0	3.29209e+07	146496	0	0	0	0	0	0
1993	44F5	0	9521.04	33.96	7148.3	0	0	844.998	0	0	0	7.20881	0	0	0	0	0	0	0	0	0	0	0	0	7.458e+06	0	0	0	4634.79	0	186403	0	0	0	0	20477.3	0	0	0	0	0	1.77729e+08	2.59632e+06	0	0	14783.4	1794.24	0	0
1993	45E7	0	0	0	0	0	0	0	0	0	0	0	0	0	0	0	0	0	0	0	0	0	933.092	0	0	0	0	0	0	0	404.533	0	0	0	0	1.03486e+06	0	0	0	750.887	0	5.22389e+07	2.85347e+06	0	0	1205.71	0	0	0
1993	45E8	0	6657	0	0	0	0	265.441	0	0	0	63.6385	0	0	0	0	0	0	0	0	0	0	51372.4	0	183966	0	0	0	43156.8	0	270997	0	0	0	15842.5	700328	0	0	0	187117	0	6.46296e+07	5.48287e+07	0	0	309733	696.431	0	932.835
1993	45F0	0	0	0	0	0	0	165.365	0	0	0	0	0	0	0	0	0	0	0	0	0	0	0	0	415674	0	0	0	0	0	5034.39	0	0	0	0	0	0	0	0	11731.9	0	2.36124e+06	6.6956e+06	0	0	5349.65	0	0	0
1993	45F1	0	11346.7	0	896.229	0	0	0	0	0	0	0	0	0	0	0	0	0	0	0	769.749	0	0	0	285047	0	0	0	26625.9	0	374800	0	0	0	0	0	0	0	0	1314.48	0	2.44783e+07	4.46777e+06	0	0	0	0	0	0
1993	45F2	0	591332	0	0	0	0	0	0	0	0	0	0	0	0	0	3721.21	0	0	0	0	0	1.21502e+06	0	203622	0	0	0	0	0	296459	0	0	0	0	9.02205e+06	0	0	0	606.969	0	4.56321e+06	1.38638e+06	0	0	0	0	0	0
1993	45F3	0	130285	0	84624.3	0	0	2396.48	0	0	0	87.0212	0	0	0	0	0	0	0	0	0	0	208442	0	1.39446e+07	0	0	0	19323.6	4104.93	1.44838e+06	0	0	0	0	265759	0	0	0	56631.5	0	8.92116e+07	7.28689e+06	0	0	0	16630.1	0	0
1993	45F4	0	345800	0	149179	0	0	17918.9	0	132413	0	0	0	0	0	0	0	0	0	0	0	0	355.621	0	1.46052e+07	0	0	0	71114.8	3587.26	573642	0	0	0	0	15014.3	0	0	0	2426.35	0	3.04047e+07	469903	0	0	1701.56	890964	0	0
1993	46E7	135.654	0	0	0	0	0	0	0	0	0	214.21	0	0	0	0	1889.93	0	0	0	0	0	840.99	0	0	0	0	0	0	448.407	128534	0	0	0	0	450629	0	0	0	2587.66	0	2.359e+07	3.76297e+06	0	0	4595.45	0	0	0
1993	46E8	0	614.469	0	0	0	0	13058.5	0	0	0	623.281	0	268.501	0	0	2575.89	0	0	0	878.153	0	78963.5	151.125	721437	0	0	0	908122	0	360205	0	3077.71	1222.18	26799.9	350416	0	0	0	17018.5	0	4.4088e+07	4.5182e+07	5102.1	0	7775.98	0	0	0
1993	46E9	0	2029.14	0	0	0	0	937.096	0	0	0	945.929	0	0	0	0	0	0	0	0	0	0	10363	0	167671	0	0	0	308.237	0	75422.7	1126.99	0	0	0	324.512	0	0	0	4443.3	0	1.37329e+07	9.35372e+06	868.414	0	777.178	0	0	0
1993	46F0	0	0	0	0	0	0	332.791	0	0	0	0	0	0	0	0	18424.3	0	0	0	0	0	100.287	0	781424	0	0	0	0	0	68162.9	0	0	0	0	340.304	0	0	0	0	0	5.97899e+06	2.02888e+06	0	0	0	1682.62	0	0
1993	46F2	0	230930	0	0	0	0	16085.5	0	0	0	0	0	0	0	0	0	0	0	0	0	0	53296	10.2968	618538	0	0	0	13317.8	0	1.05568e+06	0	0	0	0	368864	0	0	0	3549.17	0	5.35965e+07	1.05818e+07	0	0	567.188	0	0	0
1993	46F3	0	28008.3	0	0	0	105.093	11838.5	0	0	0	0	0	0	0	0	0	0	0	0	0	0	5063.05	2756.35	1.14333e+07	0	0	0	855.261	448.407	433001	0	0	0	0	3403.34	0	0	0	11259.8	0	6.71428e+07	1.38762e+07	1808.94	0	273.451	8561.06	0	0
1993	47E7	31.3384	1209.81	27.1572	0	0	0	0	0	0	0	1129.18	0	0	0	0	0	0	0	0	0	0	273404	0	72053.5	0	0	0	0	0	43655.8	0	0	0	0	239855	0	0	0	3285.37	0	1.43341e+07	1.33807e+07	0	0	8671.74	0	0	0
1993	47E8	0	0	0	0	0	0	0	0	0	0	1998.46	0	0	0	0	0	0	0	0	0	0	230607	0	68020.5	0	0	0	0	0	21725.5	0	15868.4	0	191617	644592	0	0	0	20746	0	1.39046e+07	3.10265e+07	0	0	118192	0	0	0
1993	47E9	0	15887.5	0	0	0	0	443.721	0	0	0	32.4034	0	0	0	0	0	0	0	0	0	0	4085.53	95.8111	13603.3	0	0	0	188.541	0	39017	0	0	0	2280.26	0	0	0	0	7793.52	0	5.20495e+06	3.12821e+06	0	0	0	0	0	0
1993	47F0	0	118100	0	0	0	0	292432	0	0	0	0	0	0	0	0	0	0	0	0	2920.14	0	7602.41	2791.67	2.00905e+06	0	0	0	54786	3081.6	1.53703e+06	0	0	0	0	1796.71	0	0	0	74456.4	0	1.89855e+07	2.03052e+07	0	0	0	0	0	0
1993	47F1	0	558.202	0	0	0	0	2449.65	0	1908.51	0	0	0	0	0	0	0	0	0	0	0	0	636584	0	4.25118e+06	0	0	0	0	0	746308	922.819	0	0	0	554114	0	0	0	0	0	9.21882e+07	6.28375e+06	0	0	7456.09	0	0	0
1993	47F2	0	14018.8	0	33448.4	0	0	266789	0	213515	0	0	0	0	0	0	0	0	0	0	0	0	3782.35	0	5.61304e+06	0	0	0	0	0	140584	0	0	0	0	2575.85	0	0	0	6542.76	0	5.04787e+07	5.44244e+06	0	0	41544.6	206253	0	0
1993	48E8	0	1.99443e+06	0	0	0	0	0	0	0	0	0	252.573	0	0	0	0	0	0	0	0	0	986617	0	1.13667e+06	0	0	0	53199.3	0	397087	0	626.9	0	0	6.65086e+06	0	0	0	44456	0	2.55244e+08	2.64263e+08	994.705	0	2009.52	1034.19	0	2248.65
1993	48E9	0	1034.98	0	0	0	0	2166.09	0	0	0	0	0	0	0	0	0	0	0	0	0	0	5577.81	1486.21	885385	0	0	0	4531.6	0	14128.8	0	0	5537.51	0	0	0	0	0	9571.29	0	2.38318e+07	6.65027e+06	0	0	2875.68	79781.7	0	0
1993	48F0	0	10658.2	0	2641.73	0	0	37178.2	0	0	0	0	0	0	0	0	0	0	0	0	0	0	118019	0	1.98389e+06	0	0	0	109583	0	838409	0	0	0	0	978.423	0	0	0	1679.2	0	7.22887e+07	2.91513e+07	0	0	33977.8	0	0	0
1993	48F1	0	179014	0	0	0	0	26.7067	0	2670.64	0	32.4034	0	0	0	0	0	0	0	0	0	0	151843	0	1.65443e+06	0	0	0	0	0	481315	0	0	0	0	572670	0	0	0	25704.4	0	6.35034e+07	5.27523e+06	0	0	0	0	0	0
1993	49E8	78.9216	8680.17	265.449	0	0	56.0441	681.592	0	0	120.017	36591.2	0	0	0	0	0	0	0	0	0	0	1.63207e+06	0	74046.4	0	0	0	67259.1	0	105598	0	0	0	153682	5.06351e+06	0	0	0	8140.71	0	1.27737e+08	3.3112e+07	792.237	0	50169.2	0	0	0
1993	49F0	0	614.469	0	0	0	0	670435	0	0	0	13.1261	0	0	0	0	0	0	0	0	713.077	0	124759	59090.9	435669	0	0	0	7385.09	105782	610830	0	184.875	0	0	97.7369	0	0	0	48284.2	0	3.6297e+07	1.0145e+07	0	0	0	536.392	0	0
1993	49F1	0	651991	0	0	0	0	299.714	0	0	0	13.1261	0	0	0	0	0	0	0	0	0	0	208986	0	476398	0	0	0	14062.3	0	1.81752e+06	0	0	0	0	2.46437e+06	0	0	0	220435	0	5.63781e+07	1.22417e+07	0	0	1435.7	0	0	0
1993	50E9	0	7387.49	80.9505	0	0	0	0	0	0	0	32.9102	11807.6	4282.51	0	0	0	0	3450.13	0	0	0	7114.25	0	1.16272e+06	0	0	0	3880.94	42552.4	34119.9	0	16945.9	3486.5	45046.8	34418.2	0	0	0	190458	0	2.91866e+07	2.91556e+07	0	0	36730.8	29823	0	0
1993	50F0	0	0	0	0	0	0	355606	0	0	0	0	0	0	0	0	0	0	0	0	0	0	162603	0	9.09818e+06	0	0	0	22423.4	0	325698	0	5294.17	0	0	211.664	0	0	0	4032.73	0	5.70164e+07	5.13131e+07	1229.89	0	0	0	0	0
1993	50F1	0	84489.9	0	0	0	0	3.73866e+06	0	61787.1	0	0	0	0	0	0	0	0	3300.63	0	0	0	272522	0	7.15091e+06	0	0	0	293414	1516.31	970041	0	672.034	0	0	438.332	0	0	0	860820	0	8.59378e+07	1.98863e+07	3146.37	0	0	194605	0	0
1993	50F2	0	80513.5	0	0	0	0	644220	0	4666.48	0	0	0	0	0	0	0	0	0	0	0	0	231063	0	1.50275e+06	0	0	0	12350.7	0	1.14229e+06	0	12723.2	0	0	28453.6	0	0	0	183266	0	9.09139e+07	7.10158e+06	0	0	205.745	0	0	0
1993	51F0	0	738.337	0	0	0	0	332588	0	0	0	0	0	0	0	0	0	0	0	0	0	0	82073	0	43135.1	0	0	0	4721.47	13104	94446.1	0	9046.59	0	0	979.132	0	0	0	544416	0	2.57157e+07	6.27246e+06	5972.47	0	507.679	1377.31	0	0
1994	32F1	14.6242	0	0	0	0	0	0	0	0	0	52.9099	0	0	0	0	0	0	0	57.1435	0	0	0	0	128241	0	0	0	0	0	0	0	0	0	0	139365	0	0	0	0	0	0	6.99336e+06	0	0	127.398	0	0	0
1994	32F2	0	0	1393.48	0	0	0	0	0	0	0	0	0	0	0	0	0	0	0	22.836	0	0	138.977	0	11228.1	0	0	0	0	0	0	0	0	0	0	663644	0	0	0	0	0	0	2.73509e+07	0	0	0	0	0	0
1994	33F1	17.3479	0	0	0	0	0	0	0	0	0	54.5823	0	0	0	0	0	0	0	159.233	0	0	0	0	3242.95	0	0	0	0	0	0	0	0	0	0	13545.7	303.429	0	0	0	0	0	1.15504e+06	0	0	0	0	0	0
1994	33F2	0	0	286.404	0	0	0	0	0	0	0	0	0	0	0	0	0	0	0	408.246	0	0	74.1167	0	113976	0	0	0	0	0	0	0	0	0	0	86904.8	0	0	0	0	0	0	5.55695e+06	0	0	938.879	0	0	0
1994	34F2	0	0	45.6682	0	0	0	0	0	0	0	0	0	0	0	0	0	0	0	2752.56	31.4973	0	6874.95	0	7556.65	0	0	0	0	0	0	0	0	0	0	693299	0	0	0	0	0	0	1.36804e+06	0	0	0	0	0	360.858
1994	34F3	0	0	0	0	0	0	0	0	0	0	496.77	0	0	0	0	0	0	0	6808.33	0	0	0	0	109.548	0	0	0	0	0	0	0	0	0	0	2.12735e+06	0	0	0	0	0	0	1.73996e+06	0	0	0	0	0	0
1994	35F1	38.8663	0	0	0	0	0	0	0	0	0	185.524	0	0	0	0	485.241	0	0	221.245	0	0	0	0	91.9275	0	0	0	0	0	0	0	54.2811	0	0	502556	0	0	0	0	0	0	436496	0	0	2839.14	0	0	0
1994	35F2	0	0	0	0	0	0	0	0	0	0	0	0	0	0	0	0	0	0	542.683	0	0	0	0	0	0	0	0	0	0	0	0	0	0	15163.7	229452	0	0	0	0	0	0	243592	0	0	0	0	0	0
1994	35F3	0	0	0	0	0	0	0	0	0	0	0	0	0	0	0	0	0	0	0	0	0	373.914	0	9411.7	0	0	0	0	0	0	0	0	0	0	743370	0	0	0	0	0	0	781019	0	0	0	0	0	0
1994	36F0	581.379	0	0	0	0	0	0	0	0	0	53.5466	0	0	0	0	2103.13	0	0	3563.49	127.107	0	94051.4	0	2006.1	0	0	0	0	0	0	0	0	0	0	9.22889e+06	0	0	0	0	0	0	3.38472e+06	0	0	2179.08	0	0	983786
1994	36F1	0	0	0	0	0	0	0	0	0	0	0	0	0	0	0	0	0	0	30.2415	0	0	16227.9	0	12891.1	0	0	0	0	0	0	0	0	0	0	1.39002e+06	0	0	0	0	0	0	297349	0	0	176.716	0	0	2448.15
1994	36F2	0	0	0	0	0	0	0	0	0	0	14.1529	0	0	0	0	0	0	0	0	55.4914	0	603.753	0	73264.1	0	0	0	0	0	0	0	0	0	0	3.8324e+06	0	0	0	0	0	0	3.45726e+07	0	0	0	0	0	0
1994	36F3	10.7683	0	0	0	0	0	0	0	0	28.2229	3725.15	0	0	0	0	0	0	0	0	39869.1	0	432967	0	74032.8	0	0	0	120.298	0	0	0	0	0	0	1.32544e+07	31.6461	59.3031	0	0	0	0	2.08645e+06	0	0	0	0	0	0
1994	36F4	18.1614	0	0	0	0	0	0	0	0	0	14479.9	0	0	0	0	0	0	0	0	23924.4	0	20.9243	0	8621.76	0	0	0	231.779	0	424.39	0	0	0	0	1.22677e+06	0	0	0	0	0	0	1.01412e+06	0	0	0	0	0	0
1994	36F5	21.9278	0	0	0	0	0	0	0	0	0	2883.93	0	0	0	0	0	0	0	39.0811	3686.86	0	48.2728	0	574658	0	0	11.8854	460.904	0	0	0	0	0	0	8.75869e+06	0	0	0	0	0	0	712754	0	0	0	0	0	0
1994	37F0	9.94769	0	4121.09	0	0	0	0	0	0	0	2044.2	0	0	0	0	0	0	0	181.449	0	0	609302	0	8.2052e+06	0	0	0	0	0	1041.26	0	0	0	0	1.45119e+07	0	0	0	0	0	174581	2.92552e+07	0	0	13398.4	13701.9	0	0
1994	37F1	0	0	504.58	0	4585.18	0	0	0	0	0	225.168	0	0	0	0	0	0	0	0	0	0	938754	0	160505	0	0	0	0	0	53.9507	0	0	0	0	3.2707e+06	0	0	0	0	0	0	1.36896e+06	0	0	0	0	0	0
1994	37F2	0	0	0	0	0	0	0	0	0	0	757.919	0	0	0	0	5569.38	0	0	0	0	0	757452	0	287429	0	0	0	0.912369	0	727.19	0	0	0	2280.26	1.03338e+07	0	0	0	0	0	1126.6	1.42806e+07	0	0	0	0	0	0
1994	37F3	0	0	0	0	0	0	0	0	0	0	1450.91	0	0	0	0	0	0	0	0	493.314	0	39207.3	0	1.08096e+07	0	0	0	37.3145	0	229.044	0	0	0	0	4.29555e+06	0	0	0	0	0	776.447	186438	0	0	12320	1377.31	0	0
1994	37F4	14.9215	0	0	0	0	0	0	0	0	15.0659	9.1806	0	0	0	0	0	0	0	0	295.376	0	81.1538	0	0	0	0	0	16.9104	0	1429.27	0	0	0	0	6.04481e+06	0	0	0	0	0	0	152457	0	0	0	0	0	0
1994	37F6	0	0	0	0	0	0	0	0	0	0	1727.6	0	0	0	0	0	0	0	0	2032.74	0	552.43	0	59038.2	0	0	0	0	0	1.68912	0	0	0	0	1.65985e+07	0	0	0	0	0	0	155733	0	0	0	0	0	0
1994	38E9	0	0	0	0	0	0	0	0	0	0	0	0	0	0	0	0	0	0	0	0	0	944840	0	3.44406e+06	0	0	0	0	0	63969	0	0	0	0	1.11381e+06	0	0	0	4780.94	0	612305	1.69589e+08	0	0	47760.2	0	0	0
1994	38F0	0	2052.73	0	0	0	0	0	0	0	0	677.996	0	0	0	0	0	0	0	0	0	0	7.30619e+06	0	443368	0	0	0	0	0	212784	0	0	0	0	7.21637e+06	0	0	0	0	0	51626.3	5.99292e+07	0	0	35410.9	3575.58	0	0
1994	38F1	0	0	0	0	0	0	0	0	0	0	0	0	0	0	0	0	0	0	0	0	0	803963	0	0	0	0	0	0	0	0	0	0	0	0	3.14744e+06	0	0	0	0	0	0	211954	0	0	0	0	0	0
1994	38F2	0	0	0	0	0	0	0	0	0	0	0	0	0	0	0	2477.71	0	0	1389.08	0	0	0	0	5916.95	0	0	0	0	0	0	0	0	0	0	4.21991e+06	0	0	0	0	0	0	8862.87	0	0	0	0	0	0
1994	38F3	0	0	0	0	0	0	0	0	0	0	185.524	0	0	0	0	0	0	0	0	0	0	5193.51	0	20260.2	0	0	0	0	0	306.471	0	0	0	0	2.68197e+06	0	0	0	0	0	0	41519.6	0	0	1530.29	0	0	0
1994	38F5	0	0	0	0	0	0	0	0	0	0	484.211	0	0	0	0	0	0	0	0	3600.99	0	218.128	0	0	0	0	0	46.3478	0	2968.5	0	0	0	0	1.85834e+06	0	0	0	0	0	0	18049.9	0	0	0	0	0	0
1994	38F6	1161.96	0	0	0	0	0	0	0	0	413.995	17880.4	0	0	0	0	0	0	0	0	7149.73	0	55.057	0	7693.62	0	0	1.58472	207.867	0	2149.1	0	0	0	0	6.17196e+06	0	0	0	0	0	73970.5	35016.8	0	0	0	0	0	0
1994	39E8	0	0	0	0	0	0	0	0	0	0	63.6385	0	0	0	0	0	0	0	0	0	0	0	0	33263.4	0	0	0	0	0	22375	0	0	0	0	17127.4	0	0	0	0	0	26225.6	2.39702e+08	0	0	355.25	0	0	0
1994	39E9	0	1120.08	0	0	0	0	0	0	0	0	729.643	0	0	0	0	0	0	0	0	173.895	0	4781.44	0	97416.9	0	0	0	0	0	133610	0	0	0	0	23466.7	0	0	0	0	0	1.09243e+06	1.32101e+07	0	0	2151.38	0	0	0
1994	39F0	0	3613.24	0	0	0	0	1035.85	0	36.3886	0	439.561	0	0	0	0	0	0	0	0	0	0	2.29785e+06	0	4.86965e+06	0	0	0	1148.77	0	550539	0	4532.7	0	0	3.12524e+06	0	0	0	17761	0	2.1214e+07	1.64361e+08	0	0	159417	0	0	0
1994	39F1	0	15371.5	0	0	0	0	0	0	0	0	96.2762	0	0	0	0	0	0	0	0	0	0	9.69353e+06	0	300838	0	0	0	0	0	5135.44	0	0	0	0	8.38819e+06	0	0	0	0	0	27499.7	5.1459e+06	0	0	938.879	0	0	0
1994	39F2	0	11396.6	0	0	0	0	0	0	0	0	0	0	0	0	0	0	0	0	0	0	0	4625.42	0	0	0	0	0	0	0	0	0	0	0	0	244815	0	0	0	0	0	0	13089	0	0	0	0	0	0
1994	39F3	0	3026.79	0	0	0	0	0	0	0	10.4229	0	0	0	0	0	4401.91	0	0	0	0	0	81314.7	0	641.384	0	0	0	0	0	0	0	0	0	0	6.28753e+06	5.16939	0	0	0	0	0	102265	0	0	0	0	0	0
1994	39F4	0	2050.03	0	0	0	0	0	0	0	0	0	0	0	0	0	61121.2	0	0	0	0	0	38148.8	0	240609	0	0	0	0	0	9401.27	0	0	0	0	3.37401e+06	0	0	0	0	0	0	39079	0	0	205.745	0	0	0
1994	39F5	0	68691.8	0	0	0	0	0	0	0	0	223.472	0	0	0	0	0	0	0	0	0	0	1923.12	0	285330	0	0	0	11.2736	0	20907.6	0	0	0	0	3.36056e+06	0	0	0	0	0	0	7539.92	0	0	0	0	0	0
1994	39F6	157.66	0	0	0	0	0	0	21.7819	0	511.997	2234.36	0	0	0	0	0	0	0	0	59576.4	0	217.183	0	130851	0	0	0	0	0	155876	0	0	0	0	8.55902e+06	0	0	0	0	0	0	532914	0	0	72.6356	0	0	0
1994	40E8	0	1034.98	0	0	0	0	0	0	0	0	10.0727	0	0	0	0	0	0	0	0	0	0	0	0	158649	0	0	0	0	0	240667	0	0	0	0	1.32463e+06	0	0	0	0	0	1.1241e+06	5.40162e+07	0	0	7744.24	0	0	0
1994	40E9	0	1213.44	0	0	0	0	0	0	0	0	113.412	0	0	0	0	0	0	0	0	0	0	31349	0	76709.3	0	0	0	694.273	0	308717	0	986.433	0	0	2.17672e+06	0	0	0	0	0	1.14369e+07	1.11484e+08	0	0	183741	0	0	0
1994	40F0	77.7326	1304.3	0	0	0	0	0	0	0	0	278.069	0	0	0	0	0	0	0	0	0	0	874788	0	21397.7	0	0	0	0	0	3214.16	0	0	0	0	387407	0	0	0	0	0	1.17159e+06	2.2274e+06	0	0	61202.3	0	0	0
1994	40F1	0	7824.33	0	0	0	0	0	0	0	0	0	0	0	0	0	0	0	0	0	0	0	2.28554e+07	0	1.80908e+06	0	0	0	0	0	70636.1	0	0	0	0	2.49493e+06	0	0	0	0	0	7.50706e+06	2.29777e+06	0	0	71022.4	0	0	0
1994	40F2	0	3104.93	0	0	0	0	0	0	0	0	0	0	0	0	0	0	0	0	0	0	0	1.14834e+07	0	1.96421e+06	0	0	0	0	0	494215	0	0	0	0	2.10524e+06	0	0	0	0	0	83222.6	1.53077e+06	0	0	80645.2	0	0	0
1994	40F3	0	0	0	0	0	0	0	0	0	0	168.904	0	0	0	0	0	0	0	0	0	0	0	0	2.42195e+06	0	0	0	14.158	0	26332.4	0	0	0	0	1.07276e+06	0	0	0	0	0	299517	116979	0	0	12163.7	0	0	0
1994	40F4	0	5602.71	0	0	0	0	0	0	0	0	0	0	0	0	0	4771.04	0	0	0	0	0	5375.08	0	159162	0	0	0	0	0	27142.5	0	0	0	0	749063	0	0	0	0	0	10617.8	131323	0	0	48176.9	0	0	0
1994	40F5	65.7834	547592	0	0	0	0	0	5.68952	0	0	1893.46	0	0	0	0	0	0	0	0	383.462	0	0	0	338428	0	0	0	0	0	158116	0	0	0	0	4.92482e+06	15.5082	0	0	0	341.493	0	75556.3	0	0	971.189	0	0	0
1994	40F6	10.3779	0	0	0	0	0	0	95.3146	0	13.7284	5549.46	0	0	0	0	0	0	0	0	118.822	0	197.279	0	72790	0	0	0	0	0	0	0	0	0	0	7.39679e+06	0	0	0	0	0	0	616065	0	0	853.984	0	0	0
1994	41E7	0	1304.3	0	0	0	0	0	0	0	0	0	0	0	0	0	0	0	0	0	0	0	22915.1	0	18076.8	0	0	0	0	0	1497.74	0	0	0	5133.11	941702	0	0	0	0	0	15214.4	1.63928e+07	0	0	1530.29	0	0	0
1994	41E8	0	0	0	0	0	0	0	0	0	0	0	0	0	0	0	0	0	0	0	0	0	90131.4	0	0	0	0	0	0	0	3354.45	0	0	0	7696.18	918871	0	0	0	0	0	954249	3.28011e+06	0	0	3258.9	0	0	0
1994	41E9	0	0	0	0	0	0	0	0	0	0	0	0	0	0	0	0	0	0	0	0	0	14155.7	0	24394.6	0	0	0	0	0	5397.23	0	0	0	11478.1	98890.3	0	0	0	0	0	2.70051e+06	6.10513e+06	0	0	3302.58	0	0	0
1994	41F0	0	558.202	0	0	0	0	0	0	0	0	0	0	0	0	0	0	0	0	0	0	0	1.90556e+06	0	30759.6	0	0	0	0	0	32827.7	0	0	0	0	4666.94	0	0	0	0	0	5.80815e+06	4.21173e+06	0	0	21472.7	0	0	0
1994	41F1	0	52056.6	0	0	0	0	0	0	0	0	13.1261	0	0	0	0	0	0	0	0	0	0	1.33367e+07	0	289381	0	0	0	0	0	185291	0	0	0	0	783602	0	0	0	0	0	1.60103e+07	3.37533e+06	0	0	5140.35	0	0	0
1994	41F2	0	7840.51	0	0	0	0	0	0	0	0	0	0	0	0	0	0	0	0	0	0	0	272675	0	1.84721e+06	0	0	0	0	0	203146	0	0	0	0	1.00197e+06	0	0	0	5914.54	0	3.47315e+06	228592	0	0	35964.7	0	0	0
1994	41F3	0	18631.6	0	0	0	0	0	0	0	0	0	0	0	0	0	6451.19	0	0	0	0	0	166.927	0	8.52407e+06	0	0	0	0	0	147509	0	0	0	0	257539	0	0	0	0	0	361231	124186	0	0	9997.93	0	0	0
1994	41F4	0	33809.5	0	0	0	0	0	0	0	0	0	0	0	0	0	51700.4	0	0	0	0	0	336.324	0	7.94677e+06	0	0	0	0	0	254368	0	0	0	0	502585	0	0	0	0	0	451.689	103102	0	0	1205.71	0	0	0
1994	41F5	0	126615	0	0	0	0	0	0	0	0	5561.55	0	0	0	0	4401.91	0	0	0	4239.21	0	148.599	0	281687	0	0	0	0	0	179934	0	0	0	0	5.68056e+06	0	0	0	0	2912.02	11123	145114	0	0	1270.16	0	0	0
1994	41F6	0	0	0	0	0	0	0	0	0	0	0	0	0	0	0	0	0	0	0	0	0	0	0	2721.97	0	0	0	0	0	104.857	0	0	0	0	821524	0	0	0	0	0	0	6448.92	0	0	0	0	0	0
1994	41F7	136.938	0	0	0	0	0	0	24.324	0	0	3481.11	0	0	0	0	0	0	0	0	0	0	331.574	0	1.57008e+06	0	0	0	0	0	698.875	0	0	0	0	8.24574e+06	36.6461	0	0	0	0	0	85525	0	0	0	0	0	0
1994	42E8	0	0	0	0	0	0	0	0	0	0	0	0	0	0	0	0	0	0	0	0	0	0	0	11127	0	0	0	0	0	1723.44	0	0	0	0	21402.2	0	0	0	2105.54	0	205331	128773	0	0	15196.9	0	0	0
1994	42E9	24.8366	160.328	0	0	0	0	0	0	0	0	0	220.201	0	0	0	5999.6	0	0	0	0	0	145776	0	64490.4	0	0	0	0	0	55596.7	0	0	0	1398.44	394413	0	0	0	3801.82	0	2.86887e+07	2.20522e+07	0	0	132867	0	0	0
1994	42F0	0	3446.73	0	0	0	0	0	0	0	0	0	0	0	0	0	0	0	0	0	0	0	3.13536e+06	0	26858.8	0	0	0	828.036	0	141597	0	0	0	0	98907.8	0	0	0	0	0	2.36689e+06	1.79695e+06	0	0	0	0	0	0
1994	42F1	0	76849.9	0	0	0	0	0	0	0	0	0	0	0	0	0	0	0	0	0	0	0	142524	0	69147.5	0	0	0	0	0	212076	457.166	0	0	0	69524.5	0	0	0	3366.68	0	730265	61159.1	0	0	12665.1	0	0	0
1994	42F2	0	8983.72	0	0	0	0	0	0	0	0	0	0	0	0	0	0	0	0	0	0	0	54577.6	0	725385	0	0	0	0	0	38587.4	0	0	0	0	227742	0	0	0	0	0	10537.6	82616.8	0	0	9069.24	5297.66	0	0
1994	42F3	0	48058.7	0	0	0	0	0	0	0	0	0	0	0	0	0	0	0	0	0	0	0	658.87	0	344463	0	0	0	0	0	3644.5	0	0	0	0	66893	0	0	0	0	0	1.61759e+06	419.583	0	0	8259.27	0	0	0
1994	42F4	77.7326	534880	0	5657.75	0	0	0	0	0	0	0	0	0	0	0	24988.1	0	0	0	0	0	3757.38	0	5.6615e+06	0	0	0	0	0	919186	0	0	0	0	5.89108e+06	0	0	0	0	0	221475	437528	0	0	46727.4	0	0	0
1994	42F5	24.8366	2.45844e+06	0	0	0	0	0	0	0	0	3361.44	0	0	0	0	6451.19	0	0	0	0	0	214.782	0	29642.6	0	0	0	0	0	1.94953e+06	0	0	0	0	2.1179e+07	8.19515	0	0	606.969	0	414377	620639	0	0	138874	0	0	0
1994	42F6	88.1106	15147.9	71.151	0	0	0	0	0	0	0	429.877	0	0	0	0	4052.14	0	0	0	0	0	0	42.2578	868133	0	0	0	0	0	22.905	0	0	0	0	742110	8.19515	0	0	0	0	2909.35	397325	0	0	401.905	0	0	0
1994	42F7	0	7926.02	2.22855	0	0	0	0	0	0	4.2382	497.319	0	0	0	0	14693.9	0	0	0	0	0	0	0	1063.66	0	0	0	0	0	3759.63	0	0	0	0	905760	8.19515	0	0	0	0	1279.32	10496.8	0	0	631.373	0	0	0
1994	43E8	0	1508.11	0	0	0	0	0	0	0	0	32.4034	14974.9	0	0	0	0	0	0	0	0	0	21880.6	0	2366.34	0	0	0	0	0	173300	0	0	0	0	259627	0	0	0	85.8715	0	3.43223e+07	6.49999e+06	0	0	304436	0	0	0
1994	43E9	0	5086.18	0	0	0	0	0	0	0	0	624.005	0	0	0	0	41396.4	0	0	0	0	0	333438	0	105371	0	0	0	633.499	0	459897	0	0	0	29089.4	1.45209e+06	0	0	0	0	0	1.93672e+07	6.53703e+06	0	0	125470	0	0	0
1994	43F0	0	21161.3	0	0	0	0	0	0	0	0	9.89108	0	0	0	0	0	0	0	0	161.826	0	268069	0	184688	0	0	0	0	0	237818	0	0	0	24.3598	76295.2	0	0	0	54.2635	0	7.79294e+06	904666	0	0	355.25	0	0	0
1994	43F1	0	21120.1	0	0	0	0	0	0	0	0	0	0	0	0	0	0	0	0	0	0	0	33820	0	29808.5	0	0	0	0	0	216095	0	0	0	0	4498.76	0	0	0	0	0	942150	12893.8	0	0	0	0	0	0
1994	43F2	0	185559	0	3159.23	0	0	0	0	0	0	0	0	0	0	0	0	0	0	0	0	0	0	0	2.59559e+06	0	0	0	0	0	75968.8	0	0	0	0	259983	0	0	0	0	0	1.79918e+07	3.37257e+06	0	0	8263.48	0	0	0
1994	43F3	0	17496.8	0	0	0	0	0	0	0	0	0	0	0	0	0	5160.03	0	0	0	0	0	0	0	0	0	0	0	0	0	4629.78	0	0	0	0	29467.4	0	0	0	0	0	179.357	4022.48	0	0	1262.75	0	0	0
1994	43F4	0	575025	0	0	0	0	0	0	0	0	0	0	0	0	0	28492.9	0	0	0	0	0	0	0	196119	0	0	0	0	0	17409.7	0	0	0	0	1.90889e+06	0	0	0	0	0	6499.85	73346.2	0	0	3801.02	0	0	0
1994	43F5	0	122897	456.962	0	0	0	0	0.950432	0	0	46.381	0	0	0	0	32593.4	0	0	0	0	0	820.827	0	2.25591e+06	0	0	0	0	0	70446.9	0	0	0	0	7.21819e+06	0	0	0	0	0	89401.3	428303	0	0	63097.7	0	0	0
1994	43F6	0	23501.2	0	462.516	0	0	0	0	0	0	0	0	0	0	0	134657	0	0	0	0	0	0	0	12218.9	0	0	0	0	0	74258.5	0	0	0	0	1.16653e+06	0	0	0	3579.86	0	7.37428e+06	57146.4	0	0	19673.1	0	0	0
1994	43F7	1.95245	0	0	19580.1	0	0	0	0	0	6.86422	278.069	0	0	0	0	64304.2	0	0	0	0	0	0	0	2.23171e+06	0	0	0	0	0	62810.6	0	0	0	0	104241	0	0	0	0	0	4.22822e+06	21314.2	0	0	0	0	0	0
1994	44E6	1202.1	0	0	0	0	0	0	0	0	28.2229	0	0	0	0	0	0	0	0	0	0	0	1321.13	0	182802	0	0	0	0	0	48893.3	0	0	0	0	97136.6	0	0	0	329.865	0	6370.86	420962	0	0	5227.56	0	0	0
1994	44E7	0	0	0	0	0	0	0	0	0	0	0	0	0	0	0	2331.61	0	0	0	0	0	0	0	264411	0	0	0	0	0	26988	0	0	0	0	20309.2	0	0	0	0	0	91297.9	1.0717e+06	0	0	25459.7	0	0	0
1994	44E8	0	5635.01	0	0	0	0	0	0	0	0	0	1178.77	0	0	0	0	0	0	0	0	0	4547.86	0	94622.7	0	0	0	106.217	2766.14	22652	0	0	0	0	425539	0	0	0	0	0	6.5871e+06	5.54601e+06	0	0	59976.3	0	0	0
1994	44E9	0	10725.4	0	0	0	0	696.695	0	0	0	13.1261	369.183	0	0	0	28492.4	0	0	0	103.498	0	559209	0	1.68941e+06	0	0	0	214.639	745.818	180250	0	0	0	2153.44	199619	0	0	0	3664.56	0	2.0222e+07	1.90807e+07	0	0	281065	0	0	0
1994	44F0	0	0	0	0	0	0	1836.27	0	0	0	0	0	0	0	0	4052.14	0	0	0	0	0	608260	0	91835.4	0	0	0	0	0	64868.2	0	17149.8	0	0	1637.59	0	0	0	965.327	0	2.04178e+07	1.34868e+07	0	0	58966.2	0	0	0
1994	44F1	0	55823	0	0	0	0	0	0	0	0	0	0	0	0	0	0	0	0	0	0	0	2.44299e+06	0	0	0	0	0	0	0	10079.5	0	0	0	0	49990.3	0	0	0	0	0	1.61278e+06	42416.6	0	0	0	0	0	0
1994	44F2	0	10717.6	0	0	0	0	0	0	0	0	0	0	0	0	0	4401.91	0	0	0	0	0	0	0	91989.7	0	0	0	0	0	13527.7	0	0	0	0	467019	0	0	0	0	0	4797.08	13426.4	0	0	2535.24	0	0	0
1994	44F3	0	4.86149	0	0	0	0	0	0	0	0	0	0	0	0	0	4771.04	0	0	0	0	0	0	0	0	0	0	0	0	0	577.161	0	0	0	0	103634	0	0	0	0	0	966.457	2289.45	0	0	0	0	0	0
1994	44F4	0	23383.8	0	0	0	0	0	0	0	0	0	0	0	0	0	0	0	0	0	0	0	2351.03	0	388163	0	0	0	0	0	29421	2289.03	0	0	0	329776	0	0	0	0	0	1.18109e+07	143845	0	0	1029.46	0	0	0
1994	44F5	0	3155.53	0	24892	0	0	0	0	0	50.9777	211.742	0	0	0	0	148355	0	0	0	0	0	0	0	1.1502e+06	0	0	0	274.353	0	9505.12	0	0	0	0	15081.9	0	0	0	0	0	6.74742e+06	65781.4	0	0	4118.68	0	0	0
1994	45E7	14.6242	0	100.984	0	0	0	0	0	0	0	5946.61	0	0	0	0	2331.61	0	0	0	0	0	10932.7	0	0	0	0	0	0	0	31082.3	0	0	0	0	957987	0	0	0	0	0	1.82836e+07	1.08232e+06	0	0	45633.1	0	0	0
1994	45E8	0	0	0	0	0	0	0	0	0	0	488.879	0	0	0	0	0	0	0	0	0	0	10380.4	0	140197	0	0	0	0	448.407	72890.8	0	0	0	2992.56	333115	0	0	0	831.472	0	4.1093e+07	1.02642e+07	0	0	107255	0	0	0
1994	45F0	0	0	0	896.229	0	0	0	0	0	0	0	0	0	0	0	22444.5	0	0	0	4808.66	0	5280.9	0	476102	0	0	0	0	0	60605.6	0	0	0	0	0	0	0	0	0	0	437504	1.25737e+06	0	0	0	0	0	0
1994	45F1	0	8562.89	0	0	0	0	133.125	0	0	0	0	0	0	0	0	4771.04	0	0	0	0	0	2.34014e+06	0	13893.5	0	0	0	759.067	745.818	48584.2	0	0	0	0	21835.5	0	0	0	0	0	1.26534e+07	7.82275e+06	0	0	15865.6	0	0	0
1994	45F2	0	45128	0	0	0	0	0	0	0	0	0	0	0	0	0	0	0	0	0	0	0	19191.8	0	629.705	0	0	0	0	0	69567.4	0	0	0	0	591609	0	0	0	0	0	7917.85	27436.1	0	0	5801.52	0	0	0
1994	45F3	0	0	0	0	0	0	2152.77	0	0	0	801.028	0	0	0	0	0	0	0	0	1012.29	0	0	42.151	4779.3	0	0	0	5843.23	0	31509.5	0	0	0	0	922.757	0	0	0	32465.3	0	3.77239e+06	1.66997e+06	0	0	0	0	0	0
1994	45F4	0	26688.3	0	0	0	0	26.7067	0	0	0	0	0	0	0	0	0	0	0	0	0	0	0	0	1.79282e+06	0	0	0	0	0	19936.2	1180.84	0	0	0	25965.5	0	0	0	0	0	9.20332e+06	512496	0	0	0	7227.14	0	0
1994	46E7	0	19.9253	0	0	0	0	0	0	0	0	1266.69	0	0	0	0	0	0	0	0	0	0	6561.52	0	233.707	0	0	0	0	0	40076.6	0	0	0	0	116628	0	0	0	0	0	1.88072e+07	2.31607e+06	0	0	1654.53	0	0	0
1994	46E8	0	0	0	4431.57	0	0	995.66	0	2844.73	0	2753.82	0	0	0	0	0	0	0	0	0	0	5887.13	0	47281.2	0	0	0	2724.64	584.469	164221	0	0	0	0	27153.3	0	0	0	1607.93	0	4.15071e+06	8.03107e+06	0	0	52501	2160.56	0	0
1994	46E9	0	1034.98	0	0	0	0	2572.37	0	0	0	169.91	0	0	0	0	0	0	0	0	0	0	7033.36	87.4161	194205	0	0	0	143.218	934.662	147966	0	0	0	0	390.948	0	0	0	1205.78	0	1.60084e+07	2.0094e+07	0	0	3791.34	0	0	0
1994	46F0	0	454.87	0	8521.09	0	0	0	0	0	0	0	0	0	0	0	28690.3	0	0	0	0	0	74851.7	597.225	251378	0	0	0	0	14785.9	58964.3	0	0	0	0	1141.26	0	0	0	0	0	1.00311e+07	2.52695e+06	0	0	0	0	0	0
1994	46F2	0	6471.92	0	0	0	0	26.7067	0	0	0	0	0	0	0	0	5160.03	0	0	0	0	0	1.06149e+06	0	160202	0	0	0	901.334	0	779946	0	136350	0	0	2.82259e+06	0	0	0	7929.02	0	8.04317e+07	6.68167e+06	0	0	6463.2	0	0	0
1994	46F3	0	12854.4	0	0	0	0	10363.9	0	0	0	16.9552	0	0	0	0	2331.61	0	0	0	25.4215	0	3345.39	0	7.32457e+06	0	0	0	0	0	41490.5	0	0	0	0	5599.75	0	0	0	0	0	1.8186e+08	4.8932e+06	0	0	546.903	59628.1	0	0
1994	47E7	14.6242	0	13.9886	0	0	0	0	0	0	0	2452.91	0	0	0	0	0	0	0	0	0	0	56651.4	0	8350.45	0	0	0	243.199	0	131017	0	0	0	0	838397	0	0	0	68.8677	0	1.04007e+07	583217	0	0	2591.73	0	0	0
1994	47E8	0	171891	0	0	0	0	38951.3	0	0	0	0	505.146	0	0	0	6451.19	0	0	0	0	0	7.11584e+06	415.552	427032	0	0	0	22355.2	584.469	872192	0	0	0	0	1.493e+06	0	0	0	149530	0	1.22686e+08	1.15034e+08	0	0	78493.2	8878.79	0	0
1994	47E9	0	16291.9	0	0	0	130.729	12313.9	0	2344.65	0	21.4186	0	0	0	0	0	0	0	0	0	0	1267.37	388.178	385.307	0	0	0	0	0	193275	0	396.254	0	0	8280.88	0	0	0	0	0	2.78303e+07	3.26476e+07	120.726	0	10237.6	0	0	0
1994	47F0	0	6734.35	0	0	0	0	903.748	0	2844.73	0	32.4034	0	0	0	0	19942.6	0	0	0	0	0	315.322	0	879728	0	0	0	597.872	0	61348.1	0	0	0	0	2617.72	0	0	0	4780.94	0	4.58341e+06	804220	0	0	452.65	1576.02	0	0
1994	47F1	0	0	0	0	0	0	0	0	0	0	0	0	0	0	0	0	0	0	0	0	0	49355.2	0	1.26673e+06	0	0	0	0	0	250961	0	0	0	0	285217	0	0	0	5032.25	0	3.09098e+07	4.33917e+06	0	0	631.373	0	0	0
1994	47F2	0	0	0	0	0	0	7402.34	0	0	0	0	0	0	0	0	0	0	0	0	0	0	22918.6	0	532196	0	0	0	2906.68	0	502688	0	0	0	0	14143.1	0	0	0	0	0	2.89179e+07	4.504e+06	0	0	0	0	0	0
1994	48E9	0	3137.7	0	0	0	0	11758.3	0	0	0	0	0	0	0	0	6451.19	0	0	0	153.95	0	47765.2	33.4113	176.242	0	0	0	694.273	0	128792	0	1723.99	0	0	12324.1	0	0	0	0	0	2.19976e+07	1.20323e+06	0	0	4559.45	0	0	0
1994	48F0	0	8156.72	0	0	0	0	51393.9	0	0	0	0	0	0	0	0	0	0	0	0	0	0	64744.9	0	187574	0	0	0	344.985	4484.07	138737	0	396.254	0	0	64374.3	0	0	0	147164	0	2.37131e+07	8.23327e+06	0	0	0	0	0	0
1994	48F1	0	11096.1	0	0	0	0	0	0	0	0	0	0	0	0	0	0	0	0	0	0	0	38644.4	0	36049.1	0	0	0	10613.3	0	492986	0	0	0	0	107424	0	0	0	13043	0	1.78914e+07	1.21677e+06	0	0	1029.46	0	0	0
1994	49F0	0	128.324	0	0	0	0	21942.7	0	0	0	16.9552	0	0	0	0	0	0	0	0	46.4642	0	26938.7	111548	180752	0	0	0	144.619	12450.9	231484	0	6200.46	0	0	1735.47	0	0	0	2965.96	0	6.61901e+06	5.7424e+06	0	0	0	6072.81	0	0
1994	49F1	0	4898.43	0	0	0	0	85.0848	0	0	0	0	0	0	0	0	0	0	0	0	0	0	3627.98	0	896583	0	0	0	473.809	0	168760	0	0	0	0	577391	0	0	0	7565.79	0	4.45055e+07	3.53659e+06	0	0	14305.7	0	0	0
1994	50F0	0	147.985	0	0	0	0	248585	0	0	0	241.808	0	0	0	0	0	0	0	0	0	0	8477.86	0	17621.8	0	0	0	6044.65	7870.15	106329	0	5969.46	0	0	0	0	0	0	19201	0	3.01179e+07	4.72284e+07	2019.34	0	0	4165.65	0	0
1994	50F1	0	0	0	7813.84	0	0	315639	0	0	0	67.5284	0	0	0	0	0	0	0	0	0	0	292427	0	718673	0	0	0	18459.5	0	835611	0	24799.1	0	0	111271	0	0	0	20479	0	1.15824e+07	1.39603e+07	0	0	0	44229.9	0	0
1994	50F2	0	0	0	0	0	0	2689.6	0	0	0	60.1626	0	0	0	0	0	0	0	0	0	0	46144.7	0	131250	0	0	0	0	0	62093.1	0	364.147	0	0	67812	0	0	0	0	0	6.08263e+06	325143	0	0	273.451	0	0	0
1994	51E9	0	5416	0	0	0	0	132042	0	2344.65	0	16.9552	77165	0	0	0	0	0	0	0	0	0	908525	0	137284	0	0	0	0	0	25059.1	0	4921.05	0	2153.44	45041.9	0	0	0	0	0	2.00088e+07	4.19004e+06	6316.84	0	2842.19	45501	0	0
1994	51F0	0	1633.69	0	0	0	0	61831.2	0	0	0	0	0	0	0	0	0	0	0	0	0	0	553948	0	44739.9	0	0	0	1802.67	0	41385.9	0	10729.8	0	2412.15	429.096	0	0	0	72084.6	0	7.73671e+06	296761	1500.41	0	0	33461.5	0	0
1995	32F1	1548.58	7955.58	30.5968	0	0	0	0	0	0	0	46.381	0	0	0	0	0	0	0	79.1533	8.93919	0	754.866	0	194736	0	62335	0	0	0	0	0	0	0	0	275159	40.821	0	0	0	0	0	6.53115e+06	0	0	21.336	0	0	7925.41
1995	32F2	0	0	53.3321	0	0	0	0	0	0	0	285.314	0	0	0	0	0	0	0	3518.9	0	0	51513.3	0	166233	0	0	0	0	0	0	0	0	0	0	61281.4	0	0	0	0	0	0	905924	0	0	12442.2	0	0	0
1995	33F1	55.0928	84221.8	0	0	0	0	0	0	0	6.86422	0	0	0	0	0	0	0	0	585.654	0	0	12.374	0	494080	0	0	0	0	0	0	0	0	0	0	25206.5	501.614	0	0	0	0	0	287426	0	0	4381.64	0	0	33002.3
1995	33F2	1.95245	0	168.894	0	0	0	0	0	0	10.4229	0	0	0	0	0	0	0	0	4085	0	0	0	0	2526.59	0	0	0	0	0	0	0	0	0	0	2118.49	23.8007	0	0	0	0	0	499348	0	0	0	0	0	0
1995	34F2	10.5367	0	0	0	0	0	0	0	0	108.039	261.666	0	0	0	0	0	0	0	11.8311	0	0	0	0	2869.33	0	0	0	0	0	0	0	24.6358	0	0	29876.4	47.6014	0	0	0	0	0	21383.2	0	0	0	0	0	0
1995	34F3	0	0	53.3321	0	0	0	0	0	0	0	7161.93	0	531.604	0	0	0	0	0	10049.6	0	0	10261.3	0	1.61619e+06	0	0	0	0	0	0	0	0	0	0	4.27966e+06	0	0	0	0	0	0	2.33885e+07	0	0	0	0	0	0
1995	35F1	0	0	0	0	0	0	0	0	0	0	0	0	0	0	0	0	0	0	159.233	0	0	0	0	0	0	0	0	0	0	0	0	0	0	0	21818.1	0	0	0	0	0	0	6251.88	0	0	0	0	0	0
1995	35F2	181.69	0	0	0	0	0	0	0	0	4981.63	0	0	0	0	0	0	0	0	15509.7	0	0	0	0	19952.8	0	0	0	0	0	301.077	0	0	0	0	1.57903e+06	0	0	0	0	0	0	13934.1	0	0	0	0	0	0
1995	35F3	214.473	0	0	0	0	0	0	0	0	4402.24	580.622	0	0	0	0	0	0	0	14486.6	1086.14	0	1108.59	0	78506.8	0	0	0	0	0	0	0	0	0	0	6.51623e+06	0	0	0	0	0	0	1.52025e+07	0	0	0	0	0	0
1995	36F0	6328.8	1852.83	954.979	0	0	0	0	0	0	20.9471	20334	0	0	0	0	0	0	0	5174.99	0	0	135701	0	111332	0	0	0	13.2422	0	76.6178	0	0	0	0	9.48789e+06	59.1717	0	0	0	0	0	144321	0	0	51267.8	0	0	2.45742e+06
1995	36F1	353.996	5345.82	0	0	0	0	0	0	0	256.539	145.873	0	0	0	0	0	0	0	0	46.4642	0	2519.06	0	75314.7	0	0	0	0	1688.35	0	0	0	0	0	2.16623e+06	0	0	0	0	0	0	185492	0	0	13870.5	0	0	0
1995	36F2	3.3159	0	0	0	0	0	0	0	0	1208.31	286.729	0	0	0	0	23644.8	0	0	5583.65	714.041	0	9277.4	0	68227.4	0	0	0	0	0	268.035	0	0	0	0	9.77902e+06	0	0	0	0	0	0	485475	0	0	127.398	0	0	0
1995	36F3	0	0	0	0	0	0	0	0	0	640.898	373.78	0	0	0	0	0	0	0	0	125.989	0	3408.32	0	129.376	0	0	0	0	0	0	0	0	0	0	3.87847e+07	0	0	0	0	0	0	39940	0	0	0	0	0	0
1995	36F4	10.3779	0	14.4926	0	0	0	0	0	0	26816.1	1894.25	0	0	0	0	0	0	0	118.73	21925.5	0	4663.09	0	79842	0	0	0	250.323	0	689.276	0	0	0	0	4.60337e+06	0	0	0	0	0	0	852954	0	0	150.66	0	0	0
1995	36F5	129.759	0	0	0	0	0	0	0	0	48612.2	3507.42	0	0	0	0	28414.4	0	0	0	38209.5	0	10587.9	0	0	0	0	0	0	0	5591.86	0	136.621	0	0	1.7857e+06	0	0	0	0	0	0	1.28248e+06	0	0	127.398	0	58.4484	0
1995	37F0	0	0	0	0	0	0	0	0	0	0	36900.7	0	0	0	0	2103.13	0	0	0	0	0	5.31083e+06	0	3.68966e+06	0	0	0	0	1403.7	2223.06	0	0	0	1398.44	2.17517e+06	0	0	0	0	0	0	1.61429e+08	0	0	14200.9	0	0	0
1995	37F1	31.3384	0	0	0	0	0	0	0	0	161.005	1437.62	0	0	0	0	0	0	0	0	3125.69	0	240988	0	20758.6	0	0	0	0	1688.35	2942.09	0	0	0	0	1.45896e+06	0	0	0	0	0	1486.82	510753	0	0	4245.08	0	0	0
1995	37F2	0	2390.81	0	0	0	0	0	0	0	1141.32	16.9552	0	0	0	0	7939.18	0	0	0	28185.3	0	674606	0	155401	0	0	0	28.3161	0	300.033	0	0	0	203.629	9.05078e+06	0	0	0	0	0	0	3.91958e+06	0	0	0	0	0	0
1995	37F3	167.989	0	0	0	0	0	0	0	0	50.9777	0	0	0	0	0	0	0	0	0	173.895	0	4418.04	0	185428	0	0	0	182.423	0	931.952	0	0	0	0	3.82046e+06	0	0	0	0	0	0	36354.7	0	0	0	0	0	0
1995	37F4	0	0	0	0	0	0	0	0	0	2360.54	154.252	0	0	0	0	0	0	0	0	13135.7	0	50680.7	0	20577.5	0	0	0	0	0	35941.9	0	24.6358	0	0	2.6496e+06	0	0	0	0	0	0	78359.3	0	0	588.609	0	0	0
1995	37F6	68.3165	0	0	0	0	0	0	0	0	358.558	465.892	0	0	0	0	0	0	0	0	0	0	29.5402	0	156939	0	0	0.792361	0	0	0	0	0	0	0	1.0881e+07	0	0	0	0	0	0	46034.5	0	0	0	0	0	0
1995	38E9	0	45759.5	0	0	0	0	0	0	0	0	3761.43	0	0	0	0	0	0	0	0	0	0	3.73314e+06	0	5.55811e+06	0	0	0	0	0	49877.5	0	0	0	0	1.36551e+06	0	0	0	0	0	1.13744e+06	7.02692e+07	0	0	23905.2	6348.12	0	0
1995	38F0	0	0	0	0	0	0	0	0	0	0	7503.14	0	0	0	0	0	0	0	0	0	0	7.86665e+06	0	148510	0	0	0	0	0	43158.5	0	0	0	0	5.60233e+06	0	0	0	0	0	46975.1	1.58337e+07	0	0	0	0	0	0
1995	38F1	0	13828.9	0	0	0	0	0	0	0	143.647	2761.01	10632.3	0	0	0	335.893	0	0	3740.96	0	0	605202	0	159994	0	0	0	0	0	657.762	0	0	0	0	1.23013e+07	0	0	0	0	0	0	3.03426e+06	0	0	237.93	0	0	0
1995	38F2	0	1978.66	0	0	0	0	0	0	0	0	0	0	0	0	0	0	0	0	3299.55	0	0	2619.06	0	0	0	0	1.23806	0	1688.35	0	0	0	0	0	1.75284e+06	0	0	0	0	0	0	3832	0	0	0	0	0	0
1995	38F3	0	0	0	0	0	0	0	0	0	0	0	0	0	0	0	0	0	0	0	0	0	12.374	0	0	0	0	0	0	0	1498.54	0	0	0	0	176161	0	0	0	0	0	0	6908.08	0	0	0	0	0	0
1995	38F5	191.863	0	0	0	0	0	0	0	0	3106.28	1477.3	0	0	0	0	0	0	0	0	1325.98	0	947.107	0	14670.6	0	0	0	0	0	783.699	0	147.571	0	0	1.40825e+06	0	0	0	0	0	342.308	136760	0	0	0	0	0	0
1995	38F6	2000.74	0	71.151	0	0	0	0	277.647	0	61470.9	3079.49	0	0	0	0	0	0	0	0	2254.79	0	2318.71	0	40673.1	1616.86	0	0.28404	0	0	2901.64	0	217.912	0	0	7.99911e+06	0	0	0	0	0	0	204737	0	0	0	0	0	0
1995	39E8	0	0	42.9425	0	0	0	0	0	0	6.86422	380.921	0	0	0	0	4401.91	0	0	0	50084	0	0	0	32887.8	0	0	0	6597.66	0	99514.9	0	0	0	0	502737	0	0	0	1679.2	784.62	229138	3.78259e+07	0	0	1447.95	0	46.7274	0
1995	39E9	0	1120.08	0	0	0	0	0	0	0	0	5431.86	0	0	0	0	0	0	0	0	2150.76	0	218457	0	7.7303e+06	0	0	0	7637	0	422659	0	0	0	0	814247	0	0	0	0	0	1.7253e+07	1.29707e+08	0	0	36911.4	2033.08	0	0
1995	39F0	0	367.958	0	0	0	0	0	0	0	0	16785.6	0	0	0	0	0	0	0	0	0	0	2.30184e+07	0	4.2064e+06	0	0	0	16266.2	0	417470	0	0	0	0	7.1237e+06	0	0	0	0	0	1.79297e+07	6.15587e+07	0	0	13786	0	0	0
1995	39F1	10.7683	0	0	0	0	0	0	0	0	28.2229	403.853	0	0	0	0	0	0	0	0	0	0	786371	0	21992.5	0	0	0	0	1403.7	161.852	0	0	0	0	2.36421e+06	0	0	0	0	0	0	2.56554e+06	0	0	176.716	0	0	0
1995	39F2	78.9216	0	0	0	0	0	0	0	0	0	84.4522	0	0	0	0	0	0	0	16.7407	0	0	4266.17	0	364.788	0	0	0	0	0	0	0	0	0	0	975351	0	0	0	0	0	0	10058.4	0	0	0	0	0	0
1995	39F3	825.132	320350	0	0	0	0	0	0	0	2414.41	109.089	0	0	0	0	5999.6	0	0	39.0811	0	0	546524	0	6.62486	0	0	0.792361	0	0	10774	0	110.655	0	0	7.63264e+06	0	0	0	0	0	0	23003.5	0	0	1011.82	0	0	0
1995	39F4	97.9132	17858.6	0	0	0	0	0	0	0	87.7205	0	0	0	0	0	9637.48	0	0	0	0	0	13425.9	0	30462.2	0	0	0	0	0	24912.1	0	249.017	0	0	2.94832e+06	0	0	0	0	0	0	9568.93	0	0	0	0	0	0
1995	39F5	64.9693	0	0	0	0	0	0	0	0	127.746	397.069	0	0	0	0	485.241	0	0	0	331.124	0	463.939	0	448031	0	0	0	1061.54	0	12060.2	0	306.129	0	0	1.21182e+06	0	0	0	0	0	0	5778.99	0	0	88.5589	0	0	0
1995	39F6	498.25	0	0	0	0	0	0	731.737	0	7844.44	4686.61	0	0	0	0	0	0	0	0	9625.07	0	794.983	0	9711.8	37.7912	0	0	0	0	315.007	0	1653.93	0	0	1.54211e+07	8.19515	0	0	0	64.6344	0	363918	0	0	205.745	0	15.3907	0
1995	40E8	0	12983.9	0	0	0	0	0	0	0	0	16.9552	0	0	0	0	0	0	0	0	0	0	84.0809	0	350924	0	0	0	0	0	8767.22	0	0	0	0	610939	0	0	0	830.643	0	2.44013e+06	1.11215e+07	0	0	24382.3	0	0	0
1995	40E9	0	6720.45	351.209	0	0	0	0	0	0	0	0	0	0	0	0	0	0	0	0	0	0	25666.8	0	208728	0	0	0	3459.58	0	134711	0	0	0	0	1.96709e+06	0	0	0	287.196	0	1.97098e+07	1.5765e+07	0	0	197407	0	291.859	0
1995	40F0	0	258.338	11.3765	0	0	0	0	0	0	0	0	0	0	0	0	0	0	0	0	0	0	2.54463e+06	0	235342	0	0	0	0	0	46173	0	0	0	0	308058	0	0	0	0	0	1.5421e+07	2.5516e+06	0	0	29632.2	0	0	0
1995	40F1	0	5599.71	0	0	0	0	0	0	0	0	73.584	0	0	0	0	4771.04	0	0	0	0	0	1.47949e+07	0	163764	0	0	0	0	0	133610	630.274	0	0	0	968113	0	0	0	0	0	9.38705e+06	3.26524e+06	0	0	14227.2	0	0	0
1995	40F2	0	42801	0	0	0	0	0	0	0	0	0	0	0	0	0	0	0	0	0	0	0	4.43649e+06	0	0	0	0	0	0	0	245333	0	0	0	0	522351	0	0	0	0	0	6878.12	513093	0	0	7318.36	0	0	0
1995	40F3	929.131	20969.3	0	0	0	0	0	0	0	6.86422	3.32901	0	0	0	0	4052.14	0	0	0	0	0	44434	0	144.892	0	0	0	0	0	472.152	0	0	0	0	2.20113e+06	0	0	0	0	0	112.922	13182.4	0	0	0	0	0	0
1995	40F4	24.8366	327416	0	0	0	0	0	0	0	0	54.5823	0	0	0	0	0	0	0	16.7407	0	0	100.287	0	102496	0	0	0	0	0	9556.54	0	0	0	0	2.54726e+06	0	0	0	0	0	0	7239.89	0	0	0	0	0	0
1995	40F5	301.857	10160.7	0	0	0	0	0	0	0	0	634.318	0	0	0	0	0	0	0	0	2568.04	0	80.2345	0	5.50945e+06	0	0	0	214.639	0	634582	0	0	0	0	1.06299e+07	8.19515	0	0	0	0	848.641	70282.4	0	0	0	0	0	0
1995	40F6	451.651	0	0	0	0	0	0	0	0	9330.44	515.566	0	0	0	0	0	0	0	0	0	0	64.2219	0	91.9275	0	0	0	1061.54	0	16320.1	0	24.6358	0	0	4.53102e+06	5.16939	0	0	0	0	0	2894.78	0	0	4394.28	0	0	0
1995	41E7	0	14968.6	0	0	0	0	0	0	0	0	0	0	0	0	0	0	0	0	0	0	0	697.211	0	0	0	0	0	0	0	6463.92	0	0	0	2412.15	78543.6	0	0	0	0	0	344775	1.6954e+06	0	0	0	0	0	0
1995	41E8	0	15346.1	0	0	0	0	0	0	0	0	0	0	0	0	0	0	0	0	0	0	0	7682.33	0	0	0	0	0	0	0	1041.63	0	0	0	0	221485	0	0	0	0	0	5.89581e+06	7.08001e+06	0	0	777.178	0	0	0
1995	41E9	5.18897	3324.07	0	0	0	0	0	0	0	0	0	0	0	0	0	0	0	0	0	0	0	26015.1	0	0	0	0	0	0	0	269.04	0	0	0	0	369953	0	0	0	3579.86	0	2.9879e+06	6.6516e+06	0	0	1215.3	0	0	0
1995	41F0	0	954.383	0	0	0	0	0	0	0	0	0	0	0	0	0	0	0	0	0	0	0	4.43585e+06	0	83005.1	0	0	0	0	0	190642	0	0	0	0	37707.7	0	0	0	0	0	1.64511e+07	1.20013e+07	0	0	31893.9	0	0	0
1995	41F1	0	4628.61	0	0	0	0	0	0	0	0	0	0	0	0	0	0	0	0	0	0	0	9.89691e+06	0	20121.1	0	0	0	0	0	113479	0	0	0	0	110017	0	0	0	606.969	0	1.6225e+07	1.92849e+06	0	0	1562.26	0	0	0
1995	41F2	0	129707	0	0	0	0	0	0	0	0	0	0	0	0	0	9047.18	0	0	0	0	0	17710.3	0	4.08994e+06	0	0	0	0	0	347929	0	0	0	0	151853	0	0	0	0	0	822721	87232.7	0	0	6779.55	0	0	0
1995	41F3	38.8663	274995	0	0	0	0	0	0	0	0	0	0	0	0	0	5160.03	0	0	0	0	0	102.639	0	1.20034e+06	0	0	0	901.334	0	214530	0	0	0	0	414929	0	0	0	7565.79	0	20336.5	111198	0	0	1125.94	0	0	0
1995	41F4	0	25569.4	0	0	0	0	0	0	0	0	0	0	0	0	0	0	0	0	0	0	0	557.638	0	941371	0	0	0	0	0	30010.1	0	0	0	0	472372	0	0	0	0	0	3962.79	3902.08	0	0	0	0	0	0
1995	41F5	0	0	18.1338	0	0	0	0	0	0	0	1535.54	0	0	0	0	0	0	0	0	0	0	130.365	0	1128.64	0	0	0	123.74	0	102105	0	0	0	0	108466	8.19515	0	0	0	0	0	19509	0	0	567.188	0	0	0
1995	41F6	6362.85	148438	0	0	0	0	0	0	0	4459.34	6404.31	0	0	0	0	0	0	0	0	0	0	8.77687	0	151.559	0	0	0	0	0	2987.93	0	660.535	0	0	4.46943e+06	52.1543	0	0	0	0	0	12084.4	0	0	312.496	0	0	0
1995	41F7	241.769	0	0	0	0	0	0	56.9013	0	13465.3	863.865	0	0	0	0	8481.25	0	0	0	0	0	428.274	0	675348	0	0	0	0	0	762.514	0	138.113	0	0	1.32589e+07	450.519	0	0	0	0	0	77351	0	0	0	0	0	0
1995	42E8	0	0	0	0	0	0	0	0	0	0	0	0	0	0	0	0	0	0	0	0	0	138.977	0	723.258	0	0	0	0	0	5561.01	0	0	0	2153.44	151467	0	0	0	0	0	7.68897e+06	2.62827e+06	0	0	8731.5	0	0	0
1995	42E9	0	6769.37	0	0	0	0	0	0	0	0	0	0	0	0	0	0	0	0	0	0	0	93012.9	0	266.792	0	0	0	0	0	4780.28	0	0	0	65139	31438.7	0	0	0	0	0	5.60027e+06	1.37018e+06	0	0	401.905	0	0	0
1995	42F0	0	54542.6	0	0	0	0	0	0	0	0	0	0	0	0	0	1889.93	0	0	0	0	0	2.52141e+06	0	16767.6	0	0	0	274.353	0	415909	0	0	0	0	156790	0	0	0	542.454	0	4.38269e+06	1.02379e+06	0	0	6091.38	0	0	0
1995	42F1	0	96799.1	0	0	0	0	3925.03	0	0	0	21.4186	0	0	0	0	0	0	0	0	0	0	1.04557e+07	0	314594	0	0	0	66270.9	0	3.21998e+06	0	0	0	0	72471.4	0	0	0	0	0	3.96279e+07	6.78896e+06	0	0	1452.83	0	0	0
1995	42F2	0	34868.6	0	0	0	0	0	0	0	0	0	0	0	0	0	0	0	0	0	0	0	3904.77	0	0	0	0	0	0	0	0	0	0	0	0	32054.3	0	0	0	0	0	36142	14134.9	0	0	0	0	0	0
1995	42F3	0	436621	0	235222	0	0	0	0	0	0	0	0	0	0	0	0	0	0	0	0	0	0	0	206013	0	0	0	0	0	43870.7	0	0	0	0	160210	0	0	0	0	0	4.96224e+06	1.45407e+06	0	0	13785.5	0.23433	0	0
1995	42F4	0	257750	0	0	0	0	0	0	0	0	0	0	0	0	0	22319.3	0	0	0	0	0	92.8104	0	706298	0	0	0	0	0	685419	0	0	0	0	4.54388e+06	0	0	0	0	0	1697.28	162615	0	0	0	0	0	0
1995	42F5	14.2828	9.9103e+06	273.902	0	0	0	0	0	0	0	0	0	0	0	0	65296.8	0	0	0	0	0	3398.31	0	1.14915e+06	0	0	0	0	0	2.40951e+06	0	0	0	0	4.0044e+06	16.3337	0	0	2262.17	0	41798.9	957311	0	0	46014.3	0	0	0
1995	42F6	53.8747	97055.3	4.76574	0	0	0	0	0	0	6.86422	3631.64	0	0	0	0	335.893	0	0	0	0	0	1899.56	0	1.3561e+06	0	0	0	0	0	18137.7	0	0	0	0	4.68323e+06	53.3449	0	10201.8	0	0	530333	630539	0	0	18865.8	0	0	0
1995	42F7	0	7926.02	0	0	0	0	0	0	0	38.6082	173.42	0	0	0	0	0	0	0	0	0	0	0	0	315163	0	0	0	0	0	1224.94	0	0	0	0	1.98621e+06	0	0	0	0	0	776.447	34012	0	0	1410.6	0	0	0
1995	43E8	24.8366	1617.69	0	0	0	0	0	0	0	0	84.4522	0	0	0	0	3113.89	0	0	0	0	0	0	0	405.647	0	0	0	0	0	19293.2	0	0	0	9042.69	114474	0	0	0	0	0	2.93732e+06	1.83474e+06	0	0	111338	0	0	0
1995	43E9	0	11767.2	0	0	0	0	0	0	0	0	0	0	0	0	0	0	0	0	0	0	0	17251	0	3221.14	0	0	0	43093.2	0	6820.84	0	0	0	41617.1	8481.36	0	0	0	2262.17	0	1.77713e+06	1.0206e+06	0	0	5223.52	0	0	0
1995	43F0	0	0	0	0	0	0	0	0	0	0	32.4034	0	0	0	0	0	0	0	0	0	0	540178	0	158461	0	0	0	0	0	221521	0	0	0	2153.44	68887.8	0	0	0	14860.6	0	8.77166e+06	1.89395e+06	0	0	27630.9	0	0	0
1995	43F1	0	11454.5	0	0	0	0	0	0	0	0	0	0	0	0	0	0	0	0	0	0	0	495302	0	44450.2	0	0	0	0	0	204927	0	0	0	0	1945.26	0	0	0	0	0	1.46463e+07	1.77083e+06	0	0	0	0	0	0
1995	43F2	0	58239.6	0	0	0	0	0	0	0	0	0	0	0	0	0	0	0	0	0	0	0	11134.2	0	770.614	0	0	0	0	0	42981.9	0	0	0	0	5783.91	0	0	0	0	0	550197	260498	0	0	0	0	0	0
1995	43F3	0	0	0	0	0	0	0	0	0	0	0	0	0	0	0	0	0	0	0	0	0	5463.74	0	0	0	0	0	0	0	7330.78	0	0	0	0	137532	0	0	0	0	0	319452	92536.4	0	0	0	0	0	0
1995	43F4	0	0	0	6523.07	0	0	0	0	0	0	0	0	0	0	0	0	0	0	0	0	0	245.354	0	1128.64	0	0	0	0	1153.22	56857.5	0	0	0	0	752286	0	0	0	2105.54	0	268036	30486.3	0	0	631.373	0	0	0
1995	43F5	0	955851	0	2331.36	0	0	0	0	0	0	0	0	0	0	0	5999.6	0	0	0	0	0	245.354	0	999365	0	0	0	0	0	49823	0	0	0	0	3.79219e+06	0	0	0	0	0	1.35569e+06	818373	0	0	4525.2	0	0	0
1995	43F6	0	37565.6	0	7813.84	0	0	0	0	0	6.86422	84.4522	0	0	0	0	0	0	0	0	0	0	10042.7	0	71112.1	0	0	0	0	0	332657	0	0	0	0	3.7832e+06	0	0	0	7929.02	0	1.10034e+07	71411.6	0	0	0	0	0	0
1995	43F7	124.183	79413.6	0	0	0	0	0	0	0	0	16.9552	0	0	0	0	25888.4	0	0	0	0	0	29.5105	0	302576	0	0	0	0	0	107712	0	0	0	0	569700	0	0	0	0	0	6500.35	47492.3	0	0	0	8878.79	0	0
1995	44E6	51.7154	0	0	0	0	0	0	0	0	0	897.66	0	0	0	0	0	0	0	0	0	0	1088.85	0	0	0	0	0	235.014	0	64344.1	0	0	0	0	489499	0	0	0	0	0	1.10398e+06	1.00994e+06	0	0	3232.37	0	0	0
1995	44E7	14.6242	0	0	0	0	0	0	0	0	0	154.5	190.811	0	0	0	0	0	0	0	0	0	16.6374	0	254204	0	0	0	0	0	240807	0	0	0	0	28165.1	0	0	0	0	0	1.23103e+07	2.07082e+07	0	0	119860	21.9945	0	0
1995	44E8	0	0	0	0	0	0	0	0	0	0	0	369.183	0	0	0	0	0	0	0	0	0	0	0	4062.12	0	5577.07	0	0	0	6972.79	0	0	0	0	21274.4	0	0	0	181.484	0	1.80902e+07	4.35892e+06	0	0	55203	0	0	0
1995	44E9	0	0	0	0	0	0	0	0	0	0	0	415.091	0	0	0	0	0	0	0	0	0	30555.5	0	214405	0	0	0	1035.1	0	69561.6	0	626.9	0	1914.57	24709.3	0	0	0	0	0	4.17901e+07	5.01583e+07	0	0	202754	0	0	0
1995	44F0	0	0	0	0	0	0	0	0	0	0	0	0	0	0	0	0	0	0	0	457.986	0	5794.44	0	8361.64	0	0	0	0	745.818	4121.52	0	0	0	0	53.3411	0	0	0	0	0	846879	747318	0	0	0	0	0	0
1995	44F1	0	7635.06	0	0	0	0	0	0	0	0	0	0	0	0	0	0	0	0	0	0	0	813613	0	15231.1	0	0	0	0	0	268566	0	0	0	0	16078.5	0	0	0	0	0	3.68886e+06	108381	0	0	0	0	0	0
1995	44F2	0	575303	0	0	0	0	0	0	0	0	0	0	0	0	0	0	0	0	0	0	0	490.708	0	393729	0	0	0	0	0	55690.3	0	0	0	0	14106.7	0	0	0	4524.34	0	570319	267833	0	0	0	0	0	0
1995	44F3	0	14817.4	0	65519.9	0	0	0	0	0	0	0	0	0	0	0	0	0	0	0	0	0	1484.12	0	132722	0	0	0	0	0	250399	0	0	0	0	115044	0	0	0	0	0	637354	136775	0	0	0	0	0	0
1995	44F4	0	61146.6	0	0	0	0	0	0	0	0	0	0	0	0	0	0	0	0	0	0	0	0	0	471587	0	0	0	0	0	79606.6	0	0	0	0	0	0	0	0	0	0	1.99904e+07	13796	0	0	0	0	0	0
1995	44F5	0	17218.5	0	0	0	15863.8	1264.26	0	0	0	0	0	0	0	0	0	0	0	0	0	0	0	0	2.72824e+07	0	0	0	31070.4	2242.04	442516	804.476	0	0	0	22655.3	0	0	0	5327.74	0	6.56065e+07	2.66819e+06	6479.85	0	2893.12	2293.62	0	0
1995	45E7	0	0	0	0	0	0	0	0	0	0	0	0	0	0	0	0	0	0	0	0	0	1632.5	0	3441.81	0	0	0	0	0	2689.79	0	0	0	563.946	110642	0	0	0	1314.48	0	1.44007e+07	355823	0	0	40037	0	0	0
1995	45E8	0	1403.7	0	0	0	0	100.692	0	0	0	314.209	4289.44	0	0	0	0	0	0	0	0	0	102450	0	61159.2	0	0	0	0	0	69012.8	0	0	0	0	350882	0	0	0	7588.2	0	2.18833e+07	1.00291e+06	0	0	297764	0	0	0
1995	45F0	0	0	0	0	0	0	0	0	0	0	0	0	0	0	0	0	0	0	0	0	0	0	0	111496	0	0	0	0	0	393.872	0	0	0	0	0	0	0	0	0	0	335242	3.31485e+06	0	0	0	0	0	0
1995	45F1	0	0	0	0	0	0	0	0	0	0	0	0	0	0	0	0	0	0	0	0	0	42938.2	0	435100	0	0	0	0	0	83312.6	0	0	0	0	0	0	0	0	0	0	7.10651e+06	383367	0	0	0	0	0	0
1995	45F2	0	7465.91	0	0	0	0	0	0	0	0	0	0	0	0	0	0	0	0	0	0	0	315.322	0	0	0	0	0	0	0	71634.6	0	0	0	0	214572	0	0	0	0	0	558107	63842.5	0	0	7978.25	0	0	0
1995	45F3	95.3433	111990	0	0	0	0	0	0	0	0	0	0	0	0	0	0	0	0	0	0	0	81956.1	0	6.08827e+06	0	0	0	0	0	1.53232e+06	0	0	0	0	336294	0	0	0	0	0	5.11143e+07	1.91506e+06	0	0	1514.31	0	0	0
1995	45F4	0	23343.7	0	0	0	574.849	3107.76	0	0	0	0	0	0	0	0	0	0	0	0	0	0	315.322	0	1.89154e+08	0	0	0	1596.55	0	203215	0	0	0	0	5599.29	0	0	0	25704.4	0	7.46083e+07	2.79152e+06	0	0	0	7858.98	0	0
1995	46E7	223.409	1034.98	0	0	0	0	0	0	0	691.501	96.2762	0	0	0	0	0	0	0	0	0	0	7391.09	0	536.015	0	0	0	0	0	276169	0	0	0	352.688	1.75498e+06	0	0	0	1929.09	0	1.02649e+07	2.28156e+06	0	0	44769.1	0	0	0
1995	46E8	0	0	0	0	0	223.202	1842.47	0	0	0	57.2549	0	0	0	0	8046.24	0	0	0	0	0	14914.5	51.9066	391604	0	0	0	6703.26	0	196889	0	205.898	0	0	10770.6	0	0	0	181.484	0	4.56241e+07	5.09517e+06	287.974	0	27120.5	0	0	0
1995	46E9	0	0	0	0	0	0	41.3412	0	0	0	87.0212	0	0	0	0	0	0	0	0	0	0	1609.01	33.4113	365971	0	0	0	0	0	121573	0	0	0	0	294.092	0	0	0	915.834	0	2.16812e+07	1.01705e+07	0	0	853.984	2576.99	0	0
1995	46F0	0	2634.49	0	1914.54	0	0	0	0	0	0	0	0	0	0	0	0	0	0	0	0	0	0	0	951379	0	0	0	0	0	1989.06	0	0	0	0	0	0	0	0	0	0	1.22917e+07	1.14394e+07	0	0	0	0	0	0
1995	46F2	0	198353	0	0	0	0	0	0	0	0	0	0	0	0	0	0	0	0	0	0	0	7953.15	0	0	0	0	0	2905.85	0	214104	0	0	0	0	246862	0	0	0	0	0	8.97413e+06	655914	0	0	0	0	0	0
1995	46F3	0	202009	0	0	0	24131.8	275.062	0	0	0	0	0	0	0	0	0	0	0	0	0	0	1717.48	1444.42	1.60603e+07	0	0	0	0	934.662	33570.4	439.461	0	0	0	157636	0	0	0	13457.2	0	6.21723e+07	1.77917e+06	1147.7	0	106.756	16249.5	0	0
1995	47E7	0	0	0	0	0	0	0	0	0	0	0	0	0	0	0	5160.03	0	0	0	0	0	1616.84	0	47520.8	0	0	0	0	0	6143.27	0	0	0	0	130290	0	0	0	0	0	1.68764e+07	677886	0	0	7187.59	0	0	0
1995	47E8	19.2893	730752	0	8521.09	0	36.5426	266.25	0	0	0	13.1261	0	0	0	0	0	0	0	0	0	0	2.59875e+06	0	23764.3	0	0	0	22696.7	1403.7	548855	0	0	0	37710.2	85176.6	0	0	0	180456	0	3.53263e+07	7.68433e+06	0	0	34632.3	756.553	0	0
1995	47E9	0	34503.6	0	0	0	328.485	8627.98	0	0	0	0	0	0	0	0	0	0	0	0	0	0	0	0	88329.8	0	0	0	53791.5	0	112030	0	0	0	0	705.352	0	0	0	7522.69	0	4.93052e+07	1.01729e+07	0	0	14762.1	0	0	0
1995	47F0	0	2623.36	0	0	0	5636.44	16216.4	0	0	0	0	0	0	0	0	0	0	0	0	0	0	401.149	0	550614	0	0	0	11480.3	584.469	273864	0	0	0	0	783.165	0	0	0	2262.17	0	3.22427e+07	1.18804e+07	0	0	0	0	0	0
1995	47F1	0	23592.9	0	1914.54	0	0	0	0	0	0	0	0	0	0	0	0	0	0	0	0	0	83305.2	0	240700	0	0	0	0	0	442668	715.021	0	0	0	58601.5	0	0	0	66984.7	0	1.81042e+07	1.03556e+06	0	0	237.93	0	0	0
1995	47F2	0	10368.6	0	6117.33	0	66.9129	1383.82	0	15799.5	0	0	0	0	0	0	0	0	0	0	0	0	1362.14	0	510939	0	0	0	4695.8	0	321616	0	0	0	0	22973	0	0	0	8321.06	0	1.28162e+08	1.14914e+07	104.286	0	73878.7	68787.1	0	0
1995	48E9	0	21437.1	0	0	0	492.728	45914.4	0	0	0	0	0	0	0	0	0	0	0	0	0	0	168307	383.492	147500	0	0	0	0	0	329303	0	0	0	2280.26	1343.89	0	0	0	1718.42	0	5.04812e+07	1.33522e+07	355.221	0	774.57	0	0	0
1995	48F0	0	4220.99	0	0	0	1406.05	117386	0	0	0	0	0	0	0	0	0	0	0	0	0	0	205952	0	1.12683e+07	0	0	0	8403.84	584.469	1.92544e+06	0	5596.18	0	0	9845.23	0	0	0	29572.3	0	2.50013e+08	1.34581e+08	1225.36	0	15524.1	0	0	0
1995	48F1	0	140952	0	0	0	45.5787	50.3461	0	0	0	0	0	0	0	0	0	0	0	0	0	0	674815	0	390366	0	0	0	4165.64	0	353376	0	0	0	0	22424.6	0	0	0	0	0	3.98794e+07	1.59596e+07	0	0	1616.18	0	0	0
1995	49F0	0	954.383	0	0	0	14568.4	668012	0	0	0	0	0	0	0	0	0	0	0	0	655.691	0	30216.3	881.118	56715.8	0	0	0	19445.1	42871.7	133670	0	1472.85	0	0	0	0	0	0	328222	0	2.75396e+07	2.96185e+07	0	0	0	0	0	0
1995	49F1	0	13997.9	0	0	0	626.553	30609.3	0	0	0	0	0	0	0	0	0	0	0	0	0	0	231279	0	924520	0	0	0	523.416	0	615962	0	1768.91	0	0	431002	0	0	0	830.643	0	5.62804e+07	6.21861e+06	0	0	0	0	0	0
1995	50E9	14.6242	0	0	0	0	0	19406.6	0	0	0	1220.08	0	0	0	0	6451.19	0	0	0	0	0	100214	0	641977	0	0	0	0	0	12538.2	0	29630.1	0	0	60821	0	0	0	0	0	7.97192e+07	1.92394e+06	0	0	9205.79	0	0	0
1995	50F0	0	0	0	8521.09	0	272.023	31336.2	0	0	0	16.9552	0	0	0	0	0	0	0	0	0	0	695598	33.4113	1.11282e+06	0	0	0	0	745.818	73140.4	0	64383.2	0	0	713.388	0	0	0	19850.2	0	1.06194e+08	1.80753e+06	304269	0	312.496	0	0	0
1995	50F1	0	60371.6	0	0	0	102.252	2.24068e+06	0	0	0	0	0	0	0	0	0	0	0	0	585.435	0	852984	112.224	3.17221e+06	0	0	0	48079.4	19436	637854	0	3520.6	0	47791.4	0	0	0	0	198706	0	6.70191e+07	9.79654e+07	245124	0	1967.74	0	0	0
1995	50F2	0	0	0	207081	0	3860.59	19437.5	0	215385	0	29.8548	0	0	0	0	0	0	0	0	0	0	823439	0	3.07879e+06	0	0	0	0	0	289534	0	0	0	0	8930.49	0	0	0	6542.76	0	8.1808e+07	1.55314e+07	0	0	0	150453	0	0
1995	51E9	0	0	0	0	0	16470.1	286813	0	0	0	548.798	38405.8	0	0	0	0	0	0	0	0	0	968359	0	145995	0	0	0	384.737	0	7731.66	0	67022.6	0	6797.59	6837.82	0	0	0	69719.9	0	1.54056e+07	125907	45016.8	0	237.93	22134.6	0	0
1995	51F0	0	10525.2	0	0	0	0	164684	0	0	0	90.6779	1162.8	0	0	0	0	0	0	0	0	0	1.39381e+06	0	2.04433e+06	0	0	0	0	0	2178	0	27670.2	0	0	80.8981	0	0	0	83578	0	3.82372e+07	2.56584e+06	44979.3	0	0	12918.5	0	0
1996	32F1	1526.03	0	0	0	0	0	0	0	0	127.444	14.4176	0	0	0	0	0	243.545	0	84.0848	106.733	0	0	0	350244	0	0	0	0	0	0	0	0	0	516.14	66083.7	375.65	0	0	0	0	0	2.64594e+06	0	0	61199.4	0	0	0
1996	32F2	31.3384	0	6355.02	0	0	0	0	0	0	0	3400.85	0	0	74.6496	0	0	0	0	2574.25	0	0	1.43055e+06	0	2.08706e+06	0	0	0	0	0	0	0	0	0	0	6.11669e+06	0	0	0	0	0	0	3.54316e+07	0	0	122956	0	46.7274	0
1996	33F1	439.789	0	0	0	0	0	0	0	0	13.7284	7.20881	0	0	9.3312	0	0	32.4886	0	93.9644	12.0191	0	0	0	554722	0	0	0	0	0	0	0	0	0	0	33300.1	376.211	0	0	0	0	0	68543.6	0	0	8105.45	0	0	0
1996	33F2	41.8292	0	2452.23	0	0	0	0	0	0	20.5927	52.9099	0	0	0	0	0	134.793	0	11453.5	0	0	9387.09	0	7181.54	170.201	0	0	0	0	0	0	0	0	0	198909	61.2315	0	0	0	0	0	5.73747e+06	0	0	774.57	0	0	0
1996	34F2	245.937	0	0	0	0	0	0	0	0	1714.06	290.63	0	0	34.0736	0	0	0	0	3196.23	28.189	0	0	0	14124.5	0	0	0	0	0	0	0	0	0	0	1.02257e+06	218.452	0	0	0	0	0	331794	0	0	1337.41	0	0	0
1996	34F3	0	0	230.289	0	0	0	0	0	0	0	63.1834	0	0	0	0	0	0	0	7569.77	0	0	0	0	77552.7	0	0	0	0	0	0	0	0	0	0	1.39588e+06	0	0	0	0	0	0	2.35277e+07	0	0	0	0	0	0
1996	35F1	0	0	0	0	0	0	0	0	0	386.577	0	0	0	0	0	0	0	0	30.2415	0	0	0	0	0	0	0	0	0	0	0	0	0	0	0	364077	0	0	0	0	0	0	52313.7	0	0	0	0	0	0
1996	35F2	0	0	0	0	0	0	0	0	0	3441.98	9.89108	0	0	0	0	3721.21	0	0	5986.26	0	0	105.249	0	6217.32	0	0	0	0	0	0	0	0	0	0	891716	5.16939	0	0	0	0	0	8286.82	0	0	0	0	0	0
1996	35F3	7.648	0	0	0	0	0	0	0	0	2572.84	32.4034	0	0	0	0	4052.14	0	0	4658.88	0	0	0	0	14124.5	0	0	0.495225	0	0	0	0	0	0	0	4.62078e+06	0	0	0	0	0	0	3.68673e+06	0	0	0	0	0	0
1996	36F0	28288	0	0	0	0	0	0	0	0	2482.6	38882.4	0	0	0	0	0	0	0	5285.26	386.141	0	742.368	0	159736	0	0	0	0	0	0	0	0	0	0	2.12855e+07	221.523	0	0	0	0	0	1.47598e+06	0	0	803.809	0	0	9776.45
1996	36F1	38.5109	0	0	0	0	0	0	0	0	373.294	1029.26	0	0	0	0	26304.7	0	0	5628.16	0	0	0	0	148500	0	0	0	0	0	0	0	0	0	0	955491	0	0	0	0	0	0	270281	0	0	0	0	0	0
1996	36F2	0	0	0	0	0	0	0	0	0	0	0	0	0	0	0	0	0	0	123.834	0	0	0	0	7524.64	0	0	0	0	0	0	0	0	0	0	1.53752e+06	0	0	0	0	0	0	654658	0	0	0	0	0	0
1996	36F3	0	0	0	0	0	0	0	0	0	5284.33	0	0	0	0	0	0	0	0	0	247.384	0	0	0	77639.6	0	0	0	0	0	0	0	257.613	0	0	1.8088e+07	0	0	0	0	0	0	1.0533e+06	0	0	72.6356	0	0	0
1996	36F4	0	674.472	0	0	0	0	0	79.7405	0	8947.99	9058.45	0	0	0	0	0	0	0	0	6445.86	0	16.883	0	360051	0	0	0	0	0	2680.94	0	211.609	0	0	1.61786e+07	0	0	0	0	0	0	112840	0	0	0	0	0	0
1996	36F5	129.939	0	0	0	0	0	0	0	0	7012.68	4100.66	0	0	0	0	0	0	0	0	10271	0	0	0	149713	0	0	0.792361	0	0	0	0	30.6919	0	0	5.29475e+06	0	0	0	0	0	0	7957.38	0	0	0	0	0	0
1996	37F0	0	0	0	0	0	0	0	0	0	0	11041.5	0	0	0	0	30534.3	0	5829.06	309.585	0	0	7.39463e+06	0	1.4905e+06	0	0	0	0	0	288.319	0	0	0	0	9.06286e+06	0	0	0	0	0	635002	1.84805e+07	0	0	1514.31	0	190.283	2937.53
1996	37F1	0	0	0	0	0	0	0	0	0	1583.76	211.975	0	0	0	0	4771.04	0	0	9367.71	0	0	0	0	156045	0	0	0	0	0	0	0	24.6358	0	0	8.22364e+06	0	0	0	0	0	0	1.506e+06	0	0	3924.25	0	0	0
1996	37F2	0	0	0	0	0	0	0	0	0	1385.81	38.9999	0	0	0	0	0	0	0	0	0	0	29.1048	0	385.307	0	0	0	0	0	0	0	19.3999	0	0	1.29804e+06	0	0	0	0	0	0	6059.45	0	0	0	0	0	0
1996	37F3	14.6242	0	0	0	0	0	0	0	0	43.8602	63.6385	0	0	0	0	0	0	0	0	103.082	0	8756.45	0	447534	0	0	0	0	0	17738.4	0	8877.77	0	0	5.68744e+06	0	0	0	0	0	0	301246	0	0	0	0	0	0
1996	37F4	0	0	0	0	0	0	0	0	0	2663.32	2255.25	0	0	0	0	0	0	0	0	8056.91	0	523.144	0	245361	0	0	0.495225	0	0	40497.5	0	2091.91	0	0	2.33143e+07	0	0	0	0	0	0	409623	0	0	0	0	0	0
1996	37F6	0	0	0	0	0	0	0	0	0	15.0659	0	0	0	0	0	0	0	0	0	12.0191	0	0	0	326908	0	0	0	0	0	0	0	0	0	0	4.92852e+06	0	0	0	0	0	0	65412.2	0	0	0	0	0	0
1996	38E9	0	0	0	0	0	0	0	0	0	0	556.246	0	0	0	0	80038.8	0	0	0	0	0	1.20122e+06	0	3.91155e+06	0	0	0	0	0	117662	0	0	0	0	1.68486e+06	0	0	0	0	0	1.2751e+07	2.77024e+07	0	0	39392.7	0	58.4484	0
1996	38F0	0	0	0	0	0	0	0	0	0	0	243.026	0	0	0	0	0	0	0	0	0	0	1.33746e+07	0	28859.9	0	0	0	0	0	70259.9	0	0	0	0	5.3049e+06	0	0	0	0	0	0	4.90217e+06	0	0	63607.5	0	36.6933	0
1996	38F1	31.3384	8861.25	0	0	0	0	0	0	0	97.0592	0	0	0	0	0	0	0	0	15296.3	0	0	10147.9	0	0	0	0	0	0	0	2231.08	0	8.09133	0	0	145524	0	0	0	0	0	236.037	658.162	0	0	0	0	0	0
1996	38F2	0	0	0	0	0	0	0	0	0	139.308	46.381	0	0	0	0	2575.89	0	0	8017.26	0	0	1251.6	0	0	0	0	0	0	0	0	0	0	0	0	4.42826e+06	0	0	0	0	0	638.584	43093.9	0	0	401.905	0	0	0
1996	38F3	0	0	0	0	0	0	0	0	0	36.4803	194.999	0	0	0	0	0	0	0	0	310.22	0	85.9075	0	169440	0	0	0	0	0	122292	0	13634.8	0	0	1.21855e+07	0	0	0	0	0	154.866	103247	0	0	1036.48	0	0	0
1996	38F5	0	0	0	0	0	0	0	0	0	10.4229	0	0	0	0	0	0	0	0	0	0	0	0	0	799422	0	0	0	0	0	1001.99	0	0	0	0	172862	0	0	0	0	0	132.765	1.28621e+06	0	0	0	0	0	0
1996	38F6	0	0	0	0	0	0	0	28.516	0	1752.91	0	0	0	0	0	46136.1	0	0	0	0	0	0	0	141540	0	0	8.41882	0	0	2070.83	0	0	0	0	942548	0	0	0	0	0	0	475295	0	0	2025.86	0	0	0
1996	39E9	0	11464.7	0	0	0	0	0	0	0	0	645.527	0	0	0	0	0	0	0	0	0	0	3.08768e+06	0	136257	0	0	0	2450.14	0	648908	0	0	0	0	4.62108e+06	0	0	0	0	0	4.9756e+06	3.25376e+07	0	0	382210	0	0	0
1996	39F0	24.8366	410.546	0	0	0	0	0	0	0	0	725.836	0	0	0	0	11379.6	0	0	0	0	0	2.86777e+06	0	546847	0	41125	0	576.597	0	428001	0	0	0	0	5.08486e+06	0	0	0	0	0	6.67885e+06	4.10562e+07	0	0	159200	0	0	0
1996	39F1	93.6024	13327.4	0	0	0	0	0	0	0	0	0	0	0	0	0	13748.3	0	0	98.9557	2710.29	0	18618.5	0	10832.4	0	0	0	4617.5	0	120484	0	0	0	0	2.1022e+06	0	0	0	0	1774	2153.82	8.43227e+06	0	0	0	0	46.7274	0
1996	39F2	344.46	152957	0	0	0	0	0	0	0	779.148	6.32114	0	0	0	0	155272	0	0	239.158	0	0	4182.01	0	68085.3	0	0	0	35.5734	0	3255.24	0	0	0	0	5.05302e+06	8.19515	0	0	0	0	1583.09	72397.3	0	0	0	0	0	0
1996	39F3	0	1612.38	0	0	0	0	0	0	0	30.1318	192.552	0	0	0	0	0	0	0	0	0	0	1.08046e+06	0	49110.7	0	0	0	0	0	1029.65	0	0	0	0	1.53044e+06	0	0	0	0	0	20361.8	1.72309e+06	0	0	0	0	0	0
1996	39F4	38.8663	0	0	0	0	0	0	0	0	0	84.4522	0	0	0	0	5569.38	0	0	0	0	0	61690	0	18890.3	0	0	0	0	0	13445.3	0	124.509	0	0	858851	0	0	0	0	0	0	123818	0	0	2204.68	0	0	0
1996	39F5	0	0	0	0	0	0	0	0	0	0	205.277	0	0	0	0	2331.61	0	0	0	0	0	7.73675	0	44945	0	0	0	118.637	0	20453.2	0	0	0	0	259493	0	0	0	0	0	0	9229.89	0	0	0	0	0	0
1996	39F6	4.97384	0	27.1572	0	0	0	0	0	0	27.7809	69.5715	0	0	0	0	13397.5	0	0	0	0	0	0	0	1.53001e+06	0	0	0	0	0	0	0	0	0	0	346177	0	0	0	0	0	1598.71	347408	0	0	507.679	0	0	0
1996	40E8	0	7825.83	0	0	0	0	496.094	0	0	0	4005.27	0	0	0	0	0	0	0	0	0	0	2.4679e+06	0	879952	0	0	0	0	0	70364.4	0	0	0	0	1.24974e+06	0	0	0	12016.9	0	2.03153e+07	7.38745e+07	0	0	143443	0	491.21	0
1996	40E9	0	0	1.23095e+06	0	0	0	0	0	0	0	0	0	0	0	0	0	0	0	0	0	0	0	0	611.236	0	0	0	0	0	6961.66	0	0	0	0	1.19722e+06	0	0	0	0	0	9121.26	1.10203e+06	0	0	0	0	0	0
1996	40F0	77.7326	14754.3	0	0	0	0	0	0	0	0	0	0	0	0	0	0	0	0	0	0	0	630069	0	324887	0	0	0	384.737	0	482895	0	0	0	0	3.88648e+06	0	0	0	1006.64	0	5.64599e+07	3.01224e+07	0	0	503411	0	0	0
1996	40F1	142.42	62574	0	0	0	0	0	0	0	0	63.6385	0	0	0	0	17629.2	0	0	0	0	0	69980.3	0	64314	0	0	0	633.499	0	856978	0	0	0	0	9.16735e+06	0	0	0	0	0	1.08155e+07	2.64486e+07	0	0	180722	0	91.7332	0
1996	40F2	0	1357.78	0	0	0	0	0	0	0	0	324.667	0	0	0	0	19942.6	0	0	0	0	0	813941	0	1.61315e+06	0	0	0	0	0	2.78919e+06	0	0	0	0	4.08325e+06	0	0	0	6542.76	0	7.73454e+06	7.72806e+06	0	0	69719.7	0	0	0
1996	40F3	132.378	337460	0	0	0	0	0	0	0	0	0	0	0	0	0	14921.5	0	0	0	0	0	762249	0	189515	0	0	0	0	0	68227.7	0	0	0	0	4.72944e+06	0	0	0	0	0	129585	1.32725e+06	0	0	7262.97	1284.94	0	0
1996	40F4	0	36284.1	0	0	0	0	0	0	0	0	0	0	0	0	0	0	0	0	0	0	0	14876.5	0	19747.3	0	0	1.9809	0	0	4661.38	0	0	0	0	2.42921e+06	0	0	0	0	0	21618.9	39642	0	0	9696.95	0	0	0
1996	40F5	0	8358.75	0	0	0	0	0	0	0	0	0	0	0	0	0	0	0	0	0	0	0	0	0	5.60339e+06	0	0	0	0	0	214765	0	0	0	0	367433	0	0	0	0	38.0613	16569.6	30705.3	0	0	631.373	0	0	0
1996	40F6	0	0	0	0	0	0	0	21.7819	0	1.19225	0	0	0	0	0	0	0	0	0	0	0	0	0	831895	0	0	0	0	0	17186.8	0	0	0	0	1.76389e+06	0	0	0	0	0	0	127848	0	0	0	0	0	0
1996	41E7	1.95245	109.7	0	0	0	0	0	0	0	0	0	0	0	0	0	0	0	0	0	0	0	8.77687	0	1927.89	0	0	0	0	0	726.96	0	0	0	0	423953	0	0	0	0	0	3.18833e+06	3.45459e+06	0	0	0	0	0	0
1996	41E8	0	0	0	0	0	0	0	0	0	0	0	0	0	0	0	2103.13	0	0	0	0	0	0	0	868.728	0	0	0	0	0	10438.8	0	0	0	1914.57	156058	0	0	0	0	0	3.50333e+07	6.02877e+06	0	0	6791.63	0	0	0
1996	41E9	0	0	0	0	0	0	0	0	0	0	0	0	0	0	0	0	0	0	0	0	0	41832	0	723.258	0	0	0	828.036	0	4381.26	0	0	0	0	31752.1	0	0	0	0	0	3.40862e+07	3.97305e+06	0	0	9343.54	0	0	0
1996	41F0	0	13832.7	0	0	0	0	299.714	0	0	0	0	0	0	0	0	0	0	0	0	0	0	6.32285e+06	0	562652	0	0	0	21451.3	2009.39	1.3142e+06	0	0	0	0	639245	0	0	0	0	0	1.16653e+08	1.62162e+07	0	0	507306	0	0	0
1996	41F1	0	328.477	0	0	0	0	0	0	0	0	327.266	0	0	0	0	57538.7	0	0	0	0	0	1.28342e+07	0	38233.9	0	0	0	901.334	0	316488	0	0	0	0	469342	0	0	0	0	0	1.42194e+07	6.02587e+06	1069.33	0	5669.93	0	0	0
1996	41F2	0	44717	0	0	0	0	0	0	0	0	0	0	0	0	0	265100	0	0	0	0	0	9.91463e+06	0	644400	0	0	0	1548.95	0	640775	0	0	0	0	717091	0	0	0	0	0	1.0871e+07	149985	0	0	20319.2	0	0	0
1996	41F3	0	102832	0	0	0	0	0	0	0	0	136.5	0	0	0	0	9637.48	0	0	0	0	0	3498.29	0	7.72887e+06	0	0	0	0	0	1.82638e+06	0	0	0	0	2.64227e+06	0	0	0	2598.26	0	3.59643e+06	975206	0	0	327530	0	0	0
1996	41F4	7.648	47083.3	181.793	0	0	0	0	0	0	0	0	0	0	0	0	24404.9	0	0	0	0	0	29.1048	0	1.05365e+06	0	0	0	0	0	94107.4	0	0	0	0	3.28941e+06	0	0	0	0	0	89718.6	217042	0	0	6684.07	0	0	0
1996	41F5	0	2695.77	0	0	0	0	0	0	0	0	13.1261	0	0	0	0	0	0	0	0	0	0	0	0	0	0	0	0	0	0	2105.39	0	0	0	0	158860	0	0	0	1006.64	0	132.765	0	0	0	0	0	0	0
1996	41F6	0	0	0	0	0	0	0	0	0	55.6227	46.381	0	0	0	0	0	0	0	0	0	0	0	0	399.129	0	0	0	0	0	7315.82	0	0	0	0	229148	0	0	0	0	0	0	30813	0	0	452.65	0	0	0
1996	41F7	0	0	0	0	0	0	0	0	0	136.53	0	0	0	0	0	0	0	0	0	0	0	0	0	20260.2	0	0	0	0	0	0	0	0	0	0	434940	0	0	0	0	0	0	4358.06	0	0	0	0	0	0
1996	42E8	170.193	0	0	0	0	0	0	0	0	0	0	0	0	0	0	0	0	0	0	0	0	0	0	0	0	0	0	0	0	3355.34	0	0	0	0	93073.8	0	0	0	915.834	0	2.15668e+06	100332	0	0	16995.1	0	0	0
1996	42E9	0	0	0	0	0	0	0	0	0	0	137.806	0	0	0	0	0	0	0	0	0	0	167689	0	4553.44	0	0	0	0	0	22904	0	0	0	0	81079.6	0	0	0	0	0	1.90088e+07	3.08682e+06	0	0	15994.4	0	36.6933	0
1996	42F0	0	0	0	0	0	0	0	0	0	0	0	0	0	0	0	0	0	0	0	0	0	1.21277e+07	0	76440.4	0	0	0	0	0	59921.9	0	0	0	0	38141.1	0	0	0	0	0	1.28197e+07	2.24334e+06	0	0	12489.6	0	0	0
1996	42F1	0	28315.6	0	0	0	0	85.0848	0	0	0	0	0	0	0	0	11559.6	0	0	0	0	0	7.0764e+06	0	42667.8	0	0	0	0	0	78060.2	0	0	0	0	702.363	0	0	0	0	0	7.86892e+06	3.18841e+06	0	0	0	0	0	0
1996	42F2	0	0	0	0	0	0	0	0	0	0	0	0	0	0	0	82825.3	0	0	0	0	0	83165.4	0	5538.2	0	0	0	0	0	3576.95	736.946	0	0	0	277614	0	0	0	0	0	479649	497725	0	0	3809.2	0	0	0
1996	42F3	0	269668	0	0	0	0	0	0	0	0	0	0	0	0	0	2836.48	0	0	0	0	0	474.404	0	2.08605e+07	0	0	0	0	0	65004.2	0	0	0	0	1.13767e+06	0	0	0	11731.9	0	2.41684e+07	218671	0	0	452.65	0	0	0
1996	42F4	0	806578	0	0	0	0	0	0	0	0	0	0	0	0	0	4052.14	0	0	0	0	0	0	0	0	0	0	0	0	0	1068.41	0	0	0	0	95180	0	0	0	0	0	0	1228.54	0	0	0	0	0	0
1996	42F5	0	128664	0	0	0	0	0	0	0	0	0	0	0	0	0	1889.93	0	0	0	0	0	0	0	4.52775e+06	0	0	0	0	0	210443	715.021	0	0	0	1.35629e+06	0	0	0	0	0	3.74318e+06	995221	0	0	22906.7	0	0	0
1996	42F6	0	3978.72	0	0	0	0	0	0	0	0	0	0	0	0	0	4771.04	0	0	0	0	0	0	0	2.88195e+06	0	0	0	0	0	158.984	0	0	0	0	33470.3	0	0	0	0	0	7.12323e+06	33436.9	0	0	18152	0	0	0
1996	42F7	0	0	0	0	0	0	0	0	0	0	0	0	0	0	0	0	0	0	0	0	0	0	0	5.02999e+06	0	0	0	2383.63	0	0	0	0	0	0	137415	0	0	0	0	0	95728.5	86421.9	0	0	0	0	0	0
1996	43E8	0	0	0	0	0	0	0	0	0	0	0	1019.16	0	0	0	0	0	0	0	0	0	9833.22	0	272949	0	0	0	0	0	3120.43	0	0	0	1914.57	5272.95	0	0	0	0	0	3.44357e+07	1.21785e+07	0	0	10738.1	0	0	0
1996	43E9	0	0	0	0	0	0	0	0	0	0	0	0	0	0	0	0	0	0	0	0	0	62236.4	0	0	0	0	0	0	934.662	28572.6	0	0	0	2280.26	52802.7	0	0	0	0	0	4.05817e+06	2.10452e+06	0	0	181587	0	0	0
1996	43F0	0	14549.3	0	0	0	0	0	0	0	0	0	0	0	0	0	0	0	0	0	0	0	2.92675e+06	0	1435.3	0	0	0	1148.77	0	139175	0	0	0	0	57220.9	0	0	0	0	0	1.60625e+06	319553	0	0	176.716	0	0	0
1996	43F1	0	171718	0	0	0	0	0	0	0	0	97.7819	0	0	0	0	0	0	0	0	0	0	18683.8	0	481.936	0	0	0	6206.98	0	103318	0	0	0	0	601.162	0	0	0	0	0	1.68638e+06	740266	0	0	0	0	0	0
1996	43F2	0	171787	0	0	0	0	0	0	0	0	0	0	0	0	0	2103.13	0	0	0	0	0	0	0	215457	0	0	0	0	0	406267	0	0	0	0	66278.2	0	0	0	0	0	3.0357e+07	88602.5	0	0	0	0	0	0
1996	43F3	0	22291.1	0	0	0	0	0	0	0	0	0	0	0	0	0	0	0	0	0	0	0	0	0	38590.1	0	0	0	0	0	544.837	0	0	0	0	53143.5	0	0	0	0	0	4479.47	3648.08	0	0	9284.17	0	0	0
1996	43F4	0	5775.61	0	0	0	0	0	0	0	0	0	0	0	0	0	0	0	0	0	0	0	0	0	31.9933	0	0	0	0	0	28431	0	0	0	0	405411	0	0	0	0	0	49791.8	7795.67	0	0	0	0	0	0
1996	43F5	0	552838	0	0	0	0	0	0	0	0	0	0	0	0	0	5999.6	0	0	0	0	0	22.4202	0	444.714	0	0	0	0	0	1536.87	0	0	0	0	5.55224e+06	0	0	0	0	0	6205.89	103194	0	0	205.745	0	0	0
1996	43F6	0	30205.3	0	0	0	0	0	0	0	0	0	0	0	0	0	0	0	0	0	0	0	345.506	0	16447.8	0	0	0	4322.66	0	64483.3	0	0	0	0	1.23991e+06	0	0	0	0	0	3.33365e+06	900676	0	0	18259.5	0	0	0
1996	43F7	0	1852.83	0	15852.1	0	0	0	0	0	0	38.9999	0	0	0	0	30719.3	0	0	0	0	0	355.013	0	930312	0	0	0	0	0	15482.1	0	0	0	0	47747.4	0	0	0	0	0	3.8157e+06	8691.56	0	0	88978.9	0	0	0
1996	44E6	101.255	0	0	0	0	0	0	0	0	0	2629.04	0	0	0	0	0	0	0	0	0	0	1137.07	0	380121	0	0	0	0	0	149596	0	0	0	1694.65	1.03714e+06	0	0	0	915.834	0	4.77801e+06	7.55768e+06	78.4213	0	86397.1	0	0	0
1996	44E7	0	0	0	0	0	0	0	0	0	0	0	0	0	0	0	5700.27	0	0	0	0	0	11.9567	0	47596.9	0	0	0	0	0	164700	0	0	0	0	30943.9	0	0	0	85.8715	0	1.97323e+06	3.28339e+06	0	0	3277.45	0	0	0
1996	44E8	0	1852.32	0	0	0	0	0	0	0	0	0	0	0	0	0	0	0	0	0	0	0	0	0	37924	0	0	0	1240.96	0	17111.4	0	0	0	1914.57	55905.3	0	0	0	0	0	1.47535e+07	1.90182e+07	0	0	59035.9	0	0	0
1996	44E9	0	0	0	0	0	0	133.297	0	0	0	0	0	0	0	0	0	0	0	0	0	0	400303	0	11139.3	0	0	0	0	1153.22	48461.4	0	0	0	0	2514.63	0	0	0	0	0	1.20222e+07	8.23217e+06	0	0	631.373	0	0	0
1996	44F1	135.654	991728	0	0	0	0	0	0	0	0	0	0	0	0	0	0	0	0	0	0	0	159222	0	43686.7	0	0	0	0	0	151275	0	0	0	0	683217	0	0	0	0	0	480640	45391.1	0	0	0	0	0	0
1996	44F2	19.2893	3.4986e+06	0	0	0	0	0	0	0	0	0	0	0	0	0	0	0	0	0	0	0	0	0	0	0	0	0	0	0	152419	0	0	0	0	5.92536e+06	0	0	0	0	0	179.357	116.686	0	0	0	0	0	0
1996	44F3	0	65380	0	0	0	0	0	0	0	0	0	0	0	0	0	33828.2	0	0	0	0	0	0	0	320161	0	0	0	0	0	1027.28	0	0	0	0	107573	0	0	0	0	0	61072.6	25815.7	0	0	0	0	0	0
1996	44F5	0	1732.55	0	0	0	0	0	0	0	0	0	0	0	0	0	0	0	0	0	0	0	0	0	589959	0	0	0	0	0	5205.32	422.068	0	0	0	0	0	0	0	0	0	2.90351e+07	234057	0	0	0	0	0	0
1996	45E7	63.7253	0	32.6224	0	0	0	0	0	0	0	0	0	0	0	0	0	0	0	0	0	0	56693.9	0	0	0	0	0	2100.81	0	73504.1	0	0	0	17955.3	779119	0	0	0	3366.68	0	1.51704e+07	5.65319e+06	0	0	40340.4	0	0	0
1996	45E8	14.6242	558.202	0	0	0	0	369.192	0	0	0	272.095	369.183	63.6994	0	0	7420.48	0	0	0	0	0	77223.6	0	71969.9	0	0	0	86239.4	2369.08	158677	0	0	0	39180.4	327633	0	0	0	29130.8	0	3.21808e+07	1.73631e+07	4927.4	0	553085	0	210.352	0
1996	45F0	0	0	0	0	0	16.8796	0	0	0	0	0	0	0	0	0	10007.7	0	0	0	103.498	0	57.2717	25.9533	580679	0	0	0	0	0	8472.92	0	0	0	0	734.349	0	0	0	22789.9	0	1.10421e+06	571438	0	0	0	0	0	0
1996	45F1	0	0	0	0	0	0	0	0	0	0	0	0	0	0	0	9047.18	0	0	0	1224.35	0	0	0	41199.2	0	0	0	694.273	0	34628.3	0	0	0	0	53.3411	0	0	0	13751.6	0	778943	2.40888e+06	0	0	0	0	0	0
1996	45F2	0	303717	0	0	0	102.252	0	0	0	0	0	0	0	0	0	0	0	0	0	0	0	100.287	0	2869.33	0	0	0	0	0	193333	0	0	0	0	662976	0	0	0	6223.39	0	141203	36722.2	0	0	0	0	0	0
1996	45F3	0	258.338	0	0	0	2643.15	2154.37	0	0	0	32.4034	0	0	0	0	0	0	0	0	0	0	1491.05	2693.63	1.85152e+06	0	0	0	0	745.818	16942.5	651.016	0	0	0	1233.66	0	0	0	4780.94	0	6.3266e+06	3.07992e+06	229.981	0	401.905	0	0	0
1996	45F4	0	11135.3	0	0	0	731.838	2815.59	0	0	0	0	0	0	0	0	17762.5	0	0	0	0	0	3055.39	129.745	7.13571e+06	0	0	0	243.199	0	14877.4	0	0	0	0	327.77	0	0	0	0	0	2.48438e+07	1.37588e+06	0	0	0	0	0	0
1996	46E7	31.3384	0	0	0	0	0	0	0	0	0	0	0	0	0	0	0	0	0	0	0	0	5512.08	0	19846.5	0	0	0	0	0	19174.9	0	0	0	2839.31	143737	0	0	0	0	0	6.7364e+07	2.81239e+07	0	0	77990.9	1794.24	0	0
1996	46E8	0	42.2945	0	0	0	0	9717.79	0	0	0	3215.81	0	531.604	0	0	2575.89	0	0	0	425.184	0	461390	0	17621.8	0	0	0	1942.51	1403.7	805608	0	0	0	1398.44	1.14412e+06	0	0	0	33507.3	0	6.42892e+07	7.84124e+07	0	0	185894	958.956	87.4811	0
1996	46E9	0	0	0	0	0	0	2390.87	0	0	0	0	0	0	0	0	0	0	0	0	0	0	13743.9	0	12564.1	0	0	0	2207.6	934.662	61802.3	0	0	0	0	4990.81	0	0	0	2426.35	0	8.90359e+06	9.59759e+06	0	0	312.496	0	0	0
1996	46F0	0	0	0	0	0	0	0	0	0	0	0	0	0	0	0	0	0	0	0	0	0	0	33.4113	366640	0	0	0	0	0	81249	0	0	0	0	42.3329	0	0	0	0	0	1.16435e+07	2.28197e+06	0	0	0	1377.31	0	0
1996	46F2	0	2067.25	0	0	0	0	0	0	0	0	0	0	0	0	0	4401.91	0	0	0	0	0	37364.3	0	145225	0	0	0	828.036	0	208219	0	0	0	0	5106.86	0	0	0	0	0	9.83242e+06	1.02772e+06	0	0	205.745	0	0	0
1996	46F3	0	31750.2	0	0	0	2139.69	108.809	0	0	0	0	0	0	0	0	0	0	0	0	0	0	355.013	0	58337.5	0	0	0	0	0	73764.4	0	0	0	0	10200.1	0	0	0	15002	0	5.17183e+06	981162	0	0	355.25	0	0	0
1996	47E7	0	0	0	0	0	0	0	0	0	0	0	0	0	0	0	0	0	0	0	0	0	693.605	0	15681	0	0	0	0	0	1835.74	0	0	0	7892.29	33887.1	0	0	0	4202.85	0	9.01825e+06	1.9616e+06	0	0	0	586.471	0	0
1996	47E8	0	19872.9	0	0	0	0	1338.81	0	0	0	91.059	0	0	0	0	0	0	0	0	0	0	6192.26	0	13227.7	0	0	0	116380	0	312712	0	465.742	0	2153.44	89667.2	0	0	0	264600	0	9.07298e+06	2.22136e+07	0	0	52306.8	0	0	0
1996	47E9	0	13471.3	0	0	0	36.5426	1278.41	0	0	0	0	0	0	0	0	6451.19	0	0	0	0	0	0	0	10243.4	0	0	0	1939.14	0	116455	0	184.875	0	0	32.9803	0	0	0	181.484	0	2.51274e+07	3.10468e+07	0	0	7285.05	0	0	0
1996	47F0	0	1120.08	0	0	0	2402.98	7225.39	0	3339.27	0	0	0	0	0	0	0	0	0	0	738.839	0	0	0	645202	0	0	0	1471.74	0	277706	0	114.538	0	0	1965.88	0	0	0	20587.2	0	2.36699e+07	1.41957e+07	0	0	312.496	8529.02	0	0
1996	47F1	0	157245	0	0	0	153.378	33833	0	0	0	0	0	0	0	0	0	0	0	0	0	0	1.27649e+06	0	3.04767e+06	0	0	0	576.597	0	324487	0	0	0	37833	860609	0	0	0	5862.31	0	8.51962e+07	3.00365e+07	0	0	108979	0	0	46795.3
1996	47F2	0	0	0	0	0	153.378	10842.6	0	2047.08	0	0	0	0	0	0	0	0	0	0	0	0	3974.96	19.6802	19197.6	0	0	0	2648.21	0	40171.8	0	0	0	0	1410.66	0	0	0	0	0	3.03188e+07	4.86151e+06	0	0	312.496	11184.2	0	0
1996	48E9	0	3521.15	0	462.516	0	135.766	27630.8	0	0	0	0	0	0	0	0	0	0	0	0	0	0	76596.1	97.0906	731641	0	0	0	28421.9	1688.35	1.47502e+06	0	542.521	0	0	21256.3	0	0	0	48026.7	38.0613	1.28937e+08	1.12095e+08	0	0	23901.9	0	0	0
1996	48F0	0	456.366	0	0	0	130.729	34965.8	0	0	0	0	0	0	0	0	0	0	0	0	38.6649	0	69120.6	0	365873	0	0	0	344.985	1403.7	1.21761e+06	0	0	0	0	6274.65	0	0	0	2673	0	3.16599e+07	1.75419e+07	0	0	0	24749.1	0	0
1996	48F1	0	389318	0	0	0	0	316.874	0	0	0	0	0	0	0	0	0	0	0	0	0	0	49423.4	0	263948	0	0	0	0	0	110110	0	305.007	0	0	512759	0	0	0	66505.9	0	2.63079e+07	3.92305e+06	0	0	273.451	0	0	0
1996	49F0	0	328.477	0	0	0	326.822	8015.57	0	0	0	138.179	0	0	0	0	0	0	0	0	65.6391	0	2344.43	492.972	26454.4	0	0	0	32770.7	1153.22	107199	0	4726.73	0	0	0	0	0	0	27349.5	0	4.35393e+06	1.31594e+07	0	0	0	0	0	0
1996	49F1	0	337430	0	0	0	0	3319.71	0	0	0	0	0	0	0	0	0	0	0	0	0	0	32509.5	0	970156	0	0	0	0	0	142942	0	1058.83	0	0	321259	0	0	0	0	0	7.80817e+07	1.8286e+07	0	0	0	0	0	0
1996	50E9	0	0	0	0	0	0	179836	0	0	0	0	32086.9	0	0	0	1889.93	0	0	0	0	0	206315	0	1.96408e+06	0	0	0	0	0	27565.4	0	53079.1	0	2549.21	33558.7	0	0	0	481035	0	2.73651e+07	148572	0	0	35494.7	103531	0	0
1996	50F0	0	14723.2	0	0	0	968.016	284050	0	0	0	377.449	0	0	0	0	0	0	0	0	38.4889	0	66076.1	0	201370	0	0	0	46738.5	448.407	293319	0	19553.3	0	0	6119.5	0	0	0	218011	0	1.40527e+07	2.5919e+07	0	0	0	1576.02	0	0
1996	50F1	0	0	0	0	0	0	229679	0	0	0	0	99.9389	0	0	0	0	0	0	0	0	0	1.40839e+06	110.895	5.91138e+06	0	0	0	2122.26	0	28551.2	0	7287.37	0	0	0	0	0	0	7565.79	0	1.875e+07	2.7799e+06	30734.2	0	176.716	9357.17	0	0
1996	50F2	0	171561	0	0	0	0	41261.9	0	0	0	46.0343	0	0	0	0	0	0	0	0	0	0	459165	0	5.51494e+06	0	0	0	0	0	722693	0	364.147	0	4560.52	75248	0	0	0	7475.18	0	7.24511e+07	2.89105e+06	0	0	23805.5	0	0	0
1996	51E9	0	0	0	0	0	9503.13	2.06304e+06	0	2504.01	0	115.556	32095.8	0	0	0	0	0	0	0	0	0	3.66766e+06	0	1.44216e+06	0	0	0	0	0	12666.6	0	107095	0	1398.44	9766.52	0	0	0	171278	0	3.56741e+07	8.58273e+06	111274	0	13895.8	746926	0	3270.72
1996	51F0	0	0	0	0	0	766.936	277854	0	13370.3	0	13.1261	0	0	0	0	0	0	0	0	0	0	2.0467e+06	2.63112	68994.4	0	0	0	523.416	2337.88	125424	0	42658.4	0	0	3468.89	0	0	0	105279	0	2.19275e+07	1.70301e+06	5542.09	0	127.398	17208.9	0	0
1997	32F1	3239.19	0	331382	0	0	0	0	0	0	178.779	2.04013	0	0	0	0	0	13.3316	0	2884.01	0	0	315.322	0	3.30877e+06	0	0	0	0	1688.35	0	0	0	0	0	1.86755e+06	8709.42	0	0	0	0	0	8.25972e+06	0	0	52289.3	0	0	0
1997	32F2	6.63179	0	0	0	0	0	0	0	0	34.5743	0	0	0	25.6	0	0	0	0	7.98222	0	0	0	0	318072	0	0	0	0	0	0	0	0	0	0	43315.5	81.6421	0	0	0	0	0	4488.14	0	0	0	0	0	0
1997	33F1	0	0	566.611	0	0	0	0	0	0	0	0	0	0	0	0	0	0	0	30.2415	0	0	0	0	129.376	3.40938	0	0	0	0	0	0	0	0	0	5628.5	0	0	0	0	0	0	12.8375	0	0	452.65	0	0	0
1997	33F2	636.644	0	6220.32	0	0	0	0	2089.22	0	27738.7	11659.9	0	0	0	0	0	0	0	2173.15	1315.28	0	27413.6	0	2103.41	8.4569	0	0	0	0	0	0	0	0	0	3.48751e+06	292.708	0	0	0	0	0	120876	0	0	0	0	0	0
1997	34F2	5.18897	0	81.3897	0	0	0	0	0	0	278.849	5.03633	0	0	0	0	0	0	0	477.184	0	0	166.927	0	0	0	0	0	0	0	0	0	0	0	0	64335.1	0	0	0	0	0	0	862.62	0	0	58.8179	0	0	0
1997	34F3	261.649	0	0	0	0	0	0	0	0	42683.4	8652.69	0	0	0	0	0	0	0	17149.4	0	0	4117.16	0	895922	6.46646	0	0	0	0	0	0	0	0	0	2.72147e+07	12.2154	0	0	0	0	0	8.79574e+06	0	0	507.679	0	0	0
1997	35F1	2863.24	0	0	0	0	0	0	0	0	15.0659	0	0	0	629.043	0	0	0	0	276.476	0	0	0	0	175306	0	0	0	0	0	0	0	0	0	0	317032	6211.58	0	0	0	0	0	617252	0	0	6620.08	0	0	0
1997	35F2	3.3159	0	0	0	0	0	0	69.4862	0	4718.81	7.20881	0	0	0	0	4401.91	0	0	849.819	0	0	0	0	30325.2	0	0	0	0	0	0	0	0	0	0	467797	0	0	0	0	0	0	12459.7	0	0	0	0	0	0
1997	35F3	0	0	0	0	0	0	0	0	0	3545.6	24.5907	0	0	0	0	0	0	0	39.0811	0	0	46.4052	0	240715	0	0	0	0	0	0.368973	0	0	0	0	2.98924e+06	0	0	0	0	0	0	9871.82	0	0	0	0	0	0
1997	36F0	6755.56	0	250.386	0	0	0	0	0	0	321.179	10121.7	0	0	118.541	0	1691.51	0	0	5.06794	0	0	0	0	376268	0	0	0	0	0	0	0	0	0	0	1.8306e+06	0	0	0	0	0	0	84243.1	0	0	47766.6	0	0	547.917
1997	36F1	13614.1	0	0	0	0	0	0	36.5352	0	427.76	26.5554	0	0	18.6624	0	20074.5	0	0	12203.3	0	0	0	0	1832.96	0	0	0	0	0	0	0	0	0	0	5.07975e+06	73.2922	0	0	0	0	0	19563.7	0	0	150.66	0	0	0
1997	36F2	38.8663	0	494.978	0	0	0	0	73.0705	0	1654.57	96.2762	0	0	0	0	5160.03	0	0	796.781	898.766	0	17662	0	376.407	0	0	0	0	0	0	0	0	0	0	2.04201e+06	41.0467	0	0	0	0	0	118128	0	0	0	0	0	0
1997	36F3	14.2828	0	0	0	0	0	0	2031.91	0	8017.5	160.372	0	0	0	0	0	0	0	368.635	949.174	0	355.013	0	280087	0	0	0	4.92943	0	0	0	0	0	0	1.71852e+07	0	0	0	0	0	0	256828	0	0	0	0	0	0
1997	36F4	38.8663	0	0	0	0	0	0	0	0	208.089	1.12044	0	0	0	0	0	0	0	22.836	10274.7	0	0	0	1.19912e+06	0	0	0	0	0	298.747	0	0	0	0	3.23858e+06	0	0	0	0	0	0	135404	0	0	0	0	0	0
1997	36F5	73.2012	0	0	0	0	0	0	36.5352	0	6341.4	5.03633	0	0	0	0	0	0	0	0	11280.5	0	0	0	2.13615e+06	0	0	0	0	0	0	0	0	0	0	1.37595e+06	0	0	0	0	0	0	39169.8	0	0	401.905	0	0	0
1997	37F0	2077.87	806.191	0	0	0	0	0	21.7819	0	108.039	893.623	0	0	0	0	19862.1	0	0	2031.91	0	0	763283	0	109563	0	0	0	0	0	625.738	0	0	0	0	2.51223e+06	0	0	0	0	0	0	63532.1	0	0	0	0	0	0
1997	37F1	183.85	0	0	0	0	0	0	0	0	194.118	0	0	0	0	0	10252.6	0	0	0	5501.65	0	301933	0	1.00872e+06	0	0	0	0	0	8961.1	0	0	0	0	1.14459e+07	0	0	0	0	0	759.677	3.90524e+06	0	0	3945.76	0	0	0
1997	37F2	0	0	0	0	0	0	0	0	0	0	0	0	0	0	0	0	0	0	39.0811	4031.14	0	229747	0	1.21983e+06	0	0	0	17.4329	0	14689.7	0	0	0	0	3.3865e+06	0	0	0	0	0	9454.51	4.73763e+06	0	0	0	0	336.721	0
1997	37F3	3.3159	0	0	0	0	0	0	0	0	632.461	0	0	0	0	0	5160.03	0	0	289.38	0	0	15369.6	0	419.871	0	0	0	64.6152	0	108.483	0	0	0	0	2.54523e+06	0	0	0	0	0	0	26611.5	0	0	567.188	0	0	0
1997	37F4	0	0	0	0	0	0	0	153.997	0	2431.22	0	0	0	0	0	0	0	0	0	10201.9	0	58468.7	0	12268	8.4569	0	0	0	0	99844.3	0	0	0	0	2.60569e+07	0	0	0	0	0	0	124375	0	0	3851.1	0	0	0
1997	37F6	583.633	0	0	0	0	0	0	0	0	30.1318	0	0	0	0	0	0	0	0	0	0	0	0	0	1.90201e+06	0	0	0	0	0	0	0	0	0	0	4.27602e+06	0	0	0	0	0	0	0	0	0	273.451	0	0	0
1997	38E9	0	25076.5	0	0	0	0	0	0	0	0	580.622	0	0	0	0	0	0	0	0	0	0	1.86177e+06	0	361863	0	0	0	0	0	75661.4	0	0	0	0	177357	0	0	0	0	0	1.37332e+06	1.37732e+07	0	0	23198.3	0	0	0
1997	38F0	0	1732.55	0	0	0	0	0	0	0	0	1563.68	0	0	0	0	105310	0	0	0	0	0	3.36315e+07	0	1.01172e+07	0	0	0	0	0	380053	0	0	0	0	4.70129e+06	0	0	0	0	0	4.08738e+06	1.51765e+08	0	0	104178	0	0	0
1997	38F1	0	3320.94	0	0	0	0	0	0	0	20.9471	450.022	0	0	0	0	37664.7	0	0	0	0	0	1.02021e+06	0	882374	0	0	0	0	0	1719.21	0	0	0	0	8.40312e+06	0	0	0	0	0	2125.03	1.09539e+06	0	0	0	0	0	0
1997	38F2	0	0	0	0	0	0	0	0	0	0	0	0	0	0	0	0	0	0	0	0	0	444.554	0	51074.3	0	0	0	0	0	0	0	0	0	0	165160	0	0	0	0	0	0	666.445	0	0	0	0	0	0
1997	38F3	5.18897	0	0	0	0	0	0	0	0	0	0	0	0	0	0	2331.61	0	0	0	0	0	159966	0	1827.14	0	0	0	0	0	58948.6	0	0	0	0	8.41429e+06	0	0	0	0	0	0	59170.2	0	0	0	0	0	0
1997	38F5	84.3644	0	0	0	0	0	0	0	0	69.1486	0	0	0	0	0	3408.64	0	0	0	0	0	506.442	0	639814	0	0	0	0	0	43082.2	0	0	0	0	4.73235e+06	0	0	0	0	0	0	19543.6	0	0	355.25	0	0	0
1997	38F6	112.35	0	3.33749	0	0	0	0	0	0	0	0	0	0	0	0	2331.61	0	0	0	108.476	0	0	0	732839	0	0	0	0	0	175647	0	0	0	0	4.44206e+06	0	0	0	0	0	0	19169	0	0	0	0	0	0
1997	39E8	0	0	0	0	0	0	0	0	0	0	272.722	0	0	0	0	207799	0	0	0	119273	0	900.428	0	156109	0	0	0	0	0	305439	0	0	0	0	37021.1	0	0	0	0	2384.15	21644.6	1.97917e+07	0	0	15250.2	0	0	0
1997	39E9	0	2015.48	0	0	0	0	0	0	0	0	2348.18	0	0	0	0	0	0	0	0	0	0	1.85255e+06	0	73876.9	0	0	0	0	0	269419	0	0	0	0	1.01936e+06	0	0	0	12174	0	1.99918e+07	1.43811e+07	0	0	43421	0	0	0
1997	39F0	0	4864.24	0	0	0	0	0	0	0	0	54.5823	0	0	0	0	27897.1	0	0	0	9585.64	0	1.79854e+07	0	307434	0	0	0	10560.1	5065.05	1.2559e+06	0	0	0	0	1.18608e+06	0	0	0	29695.6	0	1.22293e+07	7.005e+06	0	0	203499	0	0	0
1997	39F1	0	1617.69	0	0	0	0	0	0	0	0	643.491	0	0	0	0	0	0	0	0	0	0	12.374	0	287295	0	0	0	0	0	1389.82	0	0	0	0	1.41281e+06	0	0	0	0	0	0	86010.7	0	0	150.66	0	0	0
1997	39F2	127.406	30667.6	0	0	0	0	0	0	0	50.9777	0	0	0	0	0	0	0	0	475.202	0	0	2034.14	0	367095	0	0	0	0	0	229.044	0	0	0	0	1.98383e+06	53.5963	0	0	0	0	477.34	234479	0	0	0	0	0	0
1997	39F3	36.9912	3665.09	0	0	0	0	0	28.516	0	86.5775	0	0	0	0	0	50463.8	0	0	0	0	0	62.0781	0	176760	0	0	0	0	0	2491.94	0	0	0	0	3.76742e+06	0	0	0	0	0	0	10090.3	1069.33	0	0	0	0	0
1997	39F4	1.65795	0	0	0	0	0	0	0	0	0	0	0	0	0	0	15498.4	0	0	0	0	0	254.775	0	4655.01	0	0	0	0	0	30549.2	0	0	0	0	1.09783e+06	0	0	0	0	0	0	30448.7	0	0	869.303	0	0	0
1997	39F5	14.2828	0	0	0	0	0	0	0	0	0	0	0	0	0	0	0	0	0	0	0	0	0	0	224449	0	0	3.86276	0	0	166091	0	0	0	0	3.42396e+06	0	0	0	0	0	0	15873.9	0	0	0	0	0	0
1997	39F6	24.8366	0	0	0	0	0	0	0	0	0	0	0	0	0	0	0	0	0	0	76.9764	0	1.29167	0	2.36954e+06	0	0	0	0	0	215038	0	0	0	0	1.47278e+07	0	0	0	0	0	0	73027.9	0	0	355.25	0	0	0
1997	40E8	10.7683	6205.8	0	0	0	0	0	0	0	0	170.762	0	0	0	0	2331.61	0	0	0	96941.8	0	38907.2	0	370512	0	0	0	0	0	473504	0	0	0	0	3.20768e+06	0	0	0	229281	507.015	3.73609e+06	1.1187e+07	0	0	119129	0	343.259	0
1997	40E9	0	0	0	0	0	0	0	0	0	0	26.5554	83.1253	0	0	0	0	0	0	0	7208.75	0	1.02008e+06	0	68134.1	0	0	0	0	6028.18	184001	0	0	0	0	1.17428e+06	0	0	0	21811.1	0	2.06609e+07	4.47929e+07	0	0	91558.1	0	0	0
1997	40F0	97.1658	0	0	0	0	0	0	0	0	0	0	0	0	0	0	87303.8	0	0	0	0	0	3.26943e+06	0	443655	0	35275.5	0	0	0	159309	0	0	0	0	1.72972e+06	0	0	0	3366.68	0	1.56895e+07	1.98753e+07	0	0	65285.3	0	0	0
1997	40F1	112.35	36202.1	0	0	0	0	0	36.5352	0	0	0	0	0	0	0	4401.91	0	0	0	0	0	2.23194e+06	0	104704	0	0	0	2200.03	0	1.31054e+06	0	0	0	0	3.23064e+06	0	0	0	0	0	2.53283e+06	954880	0	0	136263	0	0	0
1997	40F2	0	26793.4	0	0	0	0	0	0	0	0	0	0	0	0	0	0	0	0	0	0	0	2.60335e+06	0	1.09223e+07	0	0	0	0	0	609841	0	0	0	0	3.83959e+06	0	0	0	0	0	3.58843e+06	391461	0	0	117099	0	0	0
1997	40F3	0	5535.05	0	0	0	0	0	0	0	0	0	0	0	0	0	0	0	0	0	0	0	16382.2	0	5.74548e+06	0	0	0	0	0	4762.71	0	0	0	0	924012	0	0	0	0	0	0	11427	0	0	2723.33	0	0	0
1997	40F4	0	42230.2	0	0	0	0	0	0	0	0	0	0	0	0	0	12215.9	0	0	138.645	0	0	491.634	0	1.41715e+07	0	0	0	0	0	68134.5	0	0	0	0	528555	0	0	0	0	0	0	11538.6	0	0	712.81	0	0	0
1997	40F5	240.432	20934.6	0	0	0	0	0	0	0	0	0	0	0	0	0	0	0	0	0	0	0	28.8312	0	11122.5	0	0	0	0	0	1.76928e+06	0	0	0	0	6.86893e+06	0	0	0	0	0	549.131	20795.6	0	0	764.922	0	0	0
1997	40F6	768.222	0	0	0	0	0	0	0	0	676.123	8.8989	0	0	0	0	0	0	0	0	0	0	30.0016	0	27387.5	0	0	0.495225	0	0	107758	0	0	0	0	6.96322e+06	16.3903	0	0	0	0	0	16014	0	0	401.905	0	0	0
1997	41E7	0	0	0	0	0	0	0	0	0	0	0	0	0	0	0	0	0	0	0	0	0	0	0	173499	0	0	0	0	0	32768.8	0	0	0	389.58	435238	0	0	0	0	0	349204	617628	0	0	1171.89	0	0	0
1997	41E8	0	0	0	0	0	0	0	0	0	0	0	0	0	0	0	2103.13	0	0	0	0	0	161.736	0	3242.95	0	0	0	0	0	13278.5	0	0	0	0	168355	0	0	0	0	0	4.85578e+06	2.86106e+06	0	0	3608.67	0	0	0
1997	41E9	0	0	0	0	0	0	0	0	0	0	0	0	0	0	0	0	0	0	0	0	0	434938	0	2526.59	0	0	0	0	0	261.137	0	0	0	0	61817.4	0	0	0	3162.11	0	1.49935e+07	208704	0	0	312.496	0	0	0
1997	41F0	0	3928.96	0	0	0	0	0	0	0	0	0	0	0	0	0	0	0	0	0	0	0	2.30608e+08	0	324058	0	0	0	0	0	1.02072e+06	0	0	0	0	239774	0	0	0	24914.6	0	1.19668e+08	6.06226e+07	0	0	78049	0	0	4142.58
1997	41F1	0	6962.14	0	0	0	0	0	0	0	0	0	0	0	0	0	0	0	0	0	0	0	8.68876e+06	0	67591.2	0	0	0	0	0	282675	0	0	0	0	280666	0	0	0	0	0	4.70663e+07	8.62167e+06	0	0	13071.8	0	0	0
1997	41F2	0	16861.3	0	0	0	0	0	0	0	0	0	0	0	0	0	0	0	0	0	0	0	181231	0	1.6195e+07	0	0	0	1148.77	0	1.29248e+06	0	0	0	1308.26	110826	0	0	0	22129.8	0	2.7266e+07	1.28954e+06	0	0	20146.6	0	0	0
1997	41F3	0	31213.7	0	0	0	0	0	0	0	0	0	0	0	0	0	131037	0	0	0	0	0	10658.3	0	1.8969e+07	0	0	0	0	0	1.26973e+06	0	0	0	0	1.39722e+06	0	0	0	0	0	190101	448837	0	0	43768.1	0	0	0
1997	41F4	0	12482.3	0	0	0	0	0	0	0	0	0	0	0	0	0	0	0	0	0	0	0	1300.15	0	2.37494e+06	0	0	0	0	0	693559	0	0	0	0	1.25765e+06	0	0	0	0	0	1035.85	396429	0	0	115795	0	0	0
1997	41F5	929.229	0	0	0	0	0	0	0	0	0	1241.23	0	0	0	0	59685.6	0	0	0	444.64	0	58.1098	0	73146.5	0	0	0	0	0	835486	0	0	0	0	1.04294e+07	0	0	0	0	38.0613	10502.5	69986.8	0	0	3448.84	0	0	0
1997	41F6	602.027	0	24.1632	0	0	0	0	0	0	371.488	162.275	0	0	0	0	10200.3	0	0	0	0	0	1.29167	0	857975	0	0	0	0	0	127086	0	0	0	0	6.83321e+06	61.2315	0	0	0	0	529.384	37090.4	0	0	176.716	0	0	0
1997	41F7	19.2893	0	16.2064	0	0	0	0	0	0	23.2304	3.32901	0	0	0	0	0	0	0	0	0	0	0	0	301790	0	0	11.0014	0	0	7606.73	0	0	0	0	2.31149e+06	16.3903	0	0	0	0	0	26756.2	0	0	0	0	0	0
1997	42E9	0	3725.01	0	0	0	0	0	0	0	0	0	0	0	0	0	0	0	0	0	0	0	287732	0	5302.31	0	0	0	0	0	355.729	0	0	0	1398.44	7467.95	0	0	0	1551.01	0	2.04832e+07	865216	0	0	7240.73	0	0	0
1997	42F0	0	735.916	0	0	0	0	0	0	0	0	0	0	0	0	0	0	0	0	0	0	0	1.17118e+06	0	0	0	0	0	3320.8	0	115737	0	0	0	0	132102	0	0	0	0	0	6.27145e+06	2.55858e+06	0	0	13593.7	0	0	0
1997	42F1	0	30976.3	0	0	0	0	0	0	0	0	0	0	0	0	0	5569.38	0	0	0	0	0	3.46714e+06	0	39982	0	0	0	243.199	0	18945.3	0	0	0	0	1812.92	0	0	0	3162.11	0	8.00783e+06	875187	0	0	2613.27	0	0	0
1997	42F2	0	170853	0	0	0	0	0	0	0	0	0	0	0	0	0	0	0	0	0	0	0	8264.12	0	837009	0	0	0	0	0	8588.92	0	0	0	0	400854	0	0	0	0	0	9191.42	47215.8	0	0	0	0	0	0
1997	42F3	0	1.14148e+06	0	12889.4	0	0	0	0	0	0	0	0	0	0	0	0	0	0	0	0	0	0	0	352602	0	0	0	0	0	175150	0	0	0	0	1.12117e+06	0	0	0	0	0	3.57087e+06	426052	0	0	68515.6	0	0	0
1997	42F4	0	1.07234e+06	0	0	0	0	0	0	0	0	0	0	0	0	0	0	0	0	0	0	0	0	0	45706.2	0	0	0	0	0	220320	0	0	0	0	1.80005e+06	0	0	0	0	0	0	150.947	0	0	3719.78	0	0	0
1997	42F5	0	261084	0	0	0	0	0	0	0	0	0	0	0	0	0	10893.2	0	0	0	0	0	313.743	0	123586	0	0	0	1148.77	0	71862	0	0	0	0	2.4522e+06	0	0	0	0	0	9800.32	3600.36	0	0	16772.3	0	0	0
1997	42F6	0	83774.9	117.926	0	0	0	0	0	0	0	0	0	0	0	0	0	0	0	0	0	0	0	0	5.08268e+06	0	0	0	1061.54	0	29311.4	0	0	0	0	2.10902e+06	0	0	0	0	0	1.86883e+06	8593.38	0	0	25820.3	56404.5	0	0
1997	42F7	191.991	0	40.6457	0	0	0	0	0	0	0	0	0	0	0	0	59743.5	0	0	0	0	0	0	0	242026	0	0	0	0	0	34974	0	0	0	0	3.80112e+06	0	0	0	0	0	2587.49	1898.82	0	0	1270.16	0	0	0
1997	43E8	38.8663	291.978	0	0	0	0	0	0	0	0	170.855	0	0	0	0	0	0	0	0	0	0	0	0	62.739	0	0	0	0	0	129.251	0	0	0	0	3383.7	0	0	0	0	0	2.26543e+06	293053	0	0	42124.7	0	0	0
1997	43E9	0	0	0	0	0	0	0	0	0	0	0	0	0	0	0	0	0	0	0	0	0	955889	0	39793.6	0	0	0	0	0	10444.1	0	0	0	8653.43	25824.6	0	0	0	0	0	2.87863e+07	5.31639e+06	0	0	55346.9	0	0	5745.51
1997	43F0	0	21356.5	0	0	0	0	58.4524	0	0	0	0	0	0	0	0	0	0	0	0	0	0	1.00816e+07	0	863.508	0	0	0	0	0	146299	0	0	0	0	2015.83	0	0	0	0	0	9.66534e+06	1.27103e+06	0	0	3362.56	0	0	0
1997	43F1	0	23824.7	0	0	0	0	0	0	0	0	0	0	0	0	0	0	0	0	0	0	0	261240	0	3670.46	0	0	0	427.631	0	13411.4	0	0	0	0	80.8981	0	0	0	0	0	3.78142e+06	386121	1406.15	0	1337.41	0	0	0
1997	43F2	0	321660	0	0	0	0	0	0	0	0	0	0	0	0	0	9047.18	0	0	0	0	0	9677.3	0	1.92814e+06	0	0	0	7999.86	0	860547	0	0	0	0	1.95758e+06	0	0	0	0	0	4.68015e+07	2.19033e+06	0	0	133131	0	0	0
1997	43F3	0	500328	0	0	0	0	0	0	0	0	0	0	0	0	0	0	0	0	0	0	0	0	0	4.30741e+06	0	0	0	0	0	447141	0	0	0	0	759901	0	0	0	0	0	7917.32	7547.03	0	0	28774.3	0	0	0
1997	43F4	0	1.05662e+06	0	0	0	0	0	0	0	0	0	0	0	0	0	0	0	0	0	0	0	0	0	63790	0	0	0	0	0	740295	0	0	0	0	1.13093e+07	0	0	0	0	0	622806	481508	0	0	11129.3	0	0	0
1997	43F5	0	618794	2861.09	0	0	0	0	0	0	0	0	0	0	0	0	0	0	0	0	0	0	69.7867	0	1.26429e+06	0	0	0	0	0	102631	0	0	0	0	7.37022e+06	0	0	0	0	0	362291	146419	0	0	853.984	0	0	0
1997	43F6	0	12790.7	0	0	0	0	0	0	0	0	0	0	0	0	0	7939.18	0	0	0	0	0	8092.09	0	3.92133e+06	0	0	0	0	0	14091.1	0	0	0	0	301200	0	0	0	7565.79	0	3.17767e+07	165069	0	0	1876.73	0	0	0
1997	43F7	0	113949	0	0	0	0	0	0	0	0	109.089	0	0	0	0	18620.8	0	0	0	0	0	0	0	843147	0	0	0	0	0	167063	0	0	0	0	2.18992e+06	0	0	0	0	0	208761	25381.6	0	0	17176.2	0	0	0
1997	44E6	0	0	0	0	0	0	0	0	0	0	13.1261	0	0	0	0	0	0	0	0	0	0	7158.38	0	0	0	0	0	0	0	59671.5	0	0	0	0	1.59482e+06	0	0	0	0	0	15311	140591	0	980.426	10087.5	0	0	0
1997	44E7	0	0	0	0	0	0	0	0	0	0	131.11	0	0	0	0	0	0	0	0	0	0	0	0	349150	0	0	0	0	0	44530.4	0	0	0	0	41612.2	0	0	0	0	0	623504	1.27212e+06	0	0	1368.79	0	0	0
1997	44E8	31.3384	173.348	0	0	0	0	82.4082	0	0	0	21.4186	0	0	0	0	0	0	0	0	0	0	18665.3	0	1927.89	0	0	0	31600.2	0	20911.8	0	0	0	21037.3	174526	0	0	0	0	0	8.07994e+06	979737	0	0	47127	0	0	0
1997	44E9	0	0	0	0	0	3.96908	830.582	0	0	0	21.4186	0	0	0	0	0	0	0	0	0	0	190204	0	0	0	0	0	843.094	0	98214.3	0	0	0	1492.83	5567.8	0	0	0	1551.01	0	6.57443e+06	7.50268e+06	204.227	0	0	0	0	0
1997	44F0	0	18944.9	0	0	0	0	0	0	0	0	0	0	0	0	0	0	0	0	0	0	0	1.61125e+06	0	29798.7	0	0	0	1956.97	0	49704	0	0	0	0	647.288	0	0	0	6461.95	0	4.06597e+06	4.77296e+06	0	0	0	0	0	584.215
1997	44F1	0	14364.2	0	12769.5	0	0	0	0	0	0	0	0	0	0	0	0	0	0	0	0	0	898893	0	2.96528e+06	0	0	0	0	0	22336	0	0	0	0	367.782	0	0	0	9255.15	0	6.50049e+07	2.84688e+06	0	0	65610	34472.3	0	0
1997	44F2	10.7683	981523	242.292	0	0	0	0	0	0	0	0	0	0	0	0	5999.6	0	0	0	0	0	0	0	107835	0	0	0	0	0	2.70424e+06	0	0	0	0	7.68534e+06	0	0	0	0	0	65929.8	132337	0	0	75459.6	0	0	0
1997	44F3	0	26678.4	8785.34	0	0	0	0	0	0	0	0	0	0	0	0	7420.48	0	0	0	0	0	1797.34	0	503722	0	0	0	0	0	285049	0	0	0	0	676463	0	0	0	10078.7	0	123662	2.02131e+06	0	0	452.65	0	0	0
1997	44F4	0	37996.7	0	12240.5	0	0	0	0	0	0	0	0	0	0	0	0	0	0	0	0	0	16539.5	0	1.37132e+06	0	0	0	828.036	0	450858	475.18	0	0	0	40060.3	0	0	0	0	0	8.74998e+06	1.30346e+06	0	0	3771.66	0	0	0
1997	44F5	0	10111.3	0	0	0	0	1105.41	0	0	0	0	0	0	0	0	10893.2	0	0	0	0	0	16706.6	0	844951	0	0	0	828.036	0	305664	1074.25	0	0	0	377.851	0	0	0	55528.5	0	2.1965e+07	1.6036e+06	0	0	631.373	112697	0	0
1997	45E7	0	0	1204.59	0	0	0	0	0	0	0	137.806	0	0	0	0	0	0	0	0	0	0	1987.17	0	50.8896	0	0	0	0	0	36.2491	0	0	0	0	778026	0	0	0	0	0	1.75139e+06	500852	0	0	3839.26	0	0	0
1997	45E8	0	0	0	0	0	0	32.7671	0	0	0	872.106	0	0	0	0	5160.03	0	0	0	0	0	86890.1	0	3053.85	0	0	0	3908.58	0	166391	0	0	0	5644.04	419594	0	0	0	6730.79	0	9.5104e+07	2.85015e+07	1553.86	0	346771	0	0	0
1997	45F0	0	0	0	0	0	3.96908	0	0	0	0	0	0	0	0	0	0	0	0	0	0	0	2434.39	0	11393.7	0	0	0	0	0	13456.4	0	0	0	0	0	0	0	0	0	0	421195	96421.3	138.853	0	0	0	0	0
1997	45F1	0	0	0	0	0	0	0	0	0	0	0	0	0	0	0	5569.38	0	0	0	103.498	0	182156	0	13074.7	0	0	0	1061.54	0	52771.1	0	0	0	0	218.426	0	0	0	0	0	814361	104337	975.693	0	0	0	0	0
1997	45F2	38.8663	1.70295e+06	2557.33	0	0	0	0	0	0	0	0	0	0	0	0	10252.6	0	0	0	0	0	186.957	0	165.377	0	0	0	0	0	1.51867e+06	0	0	0	0	5.8299e+06	0	0	0	0	0	173825	44501.7	0	0	7889.69	0	0	0
1997	45F3	1.02107	982598	231.832	52057.9	0	153.378	460.91	0	0	0	0	0	0	0	0	6994.83	0	0	0	0	0	6001.05	0	7.87511e+07	0	0	0	53.3132	0	366890	693.391	0	0	0	196648	0	0	0	30623.5	0	8.11061e+07	1.95676e+07	0	0	23057	0	0	0
1997	45F4	0	87433	0	0	0	493.464	115.497	0	0	0	0	0	0	0	0	0	0	0	0	0	0	84.0809	0	1.80158e+07	0	0	0	0	0	172166	439.461	0	0	0	138.268	0	0	0	0	0	8.29157e+07	1.53116e+06	0	0	938.879	79347.3	0	0
1997	46E7	0	0	0	0	0	0	803.923	0	0	0	0	0	0	0	0	0	0	0	0	0	0	291954	0	3567.54	0	0	0	0	0	155470	0	0	0	0	972212	0	0	0	0	0	1.21357e+08	1.41458e+07	0	0	190574	0	1304.02	0
1997	46E8	0	0	0	0	0	0	99.5109	0	0	0	21.4186	0	0	0	0	0	0	0	0	0	0	213959	0	0	0	0	0	274.353	0	233108	0	0	0	0	4936.11	0	0	0	85.8715	0	2.0008e+07	2.24087e+06	0	0	127.398	0	0	0
1997	46E9	0	367.958	0	0	0	320.209	5.03898	0	0	0	48.328	0	0	0	0	1691.51	0	0	0	333.098	0	1.64805e+06	0	52604.3	0	0	0	188.541	0	288660	0	364.147	0	0	0	0	0	0	180976	0	1.10558e+07	5.16934e+06	975.693	0	7479.11	0	0	0
1997	46F0	0	0	0	0	0	0	0	0	0	0	0	0	0	0	0	0	0	0	0	173.895	0	0	0	59291.1	0	0	0	0	0	75889.1	0	0	0	0	0	0	0	0	26502.4	0	1.25002e+07	1.63525e+06	0	0	0	0	0	0
1997	46F2	0	443919	0	0	0	0	0	0	0	0	0	0	0	0	0	0	0	0	0	0	0	378695	0	433416	0	0	0	46120.1	0	1.78146e+06	0	0	0	0	501640	0	0	0	0	0	1.23732e+08	8.19222e+06	0	0	0	0	0	0
1997	46F3	0	160375	0	0	0	0	0	0	0	0	0	0	0	0	0	0	0	0	0	0	0	2102.2	0	5.13622e+06	0	0	0	0	0	155835	0	0	0	0	126269	0	0	0	0	0	1.34242e+08	3.18509e+06	0	0	11089.9	0	0	0
1997	47E7	19.2893	5416	0	0	0	0	0	0	0	0	1431.01	0	0	0	0	0	0	0	0	0	0	231939	0	176.242	0	0	0	0	0	89996.3	0	0	0	0	3.30836e+06	0	0	0	1205.78	0	6.66281e+07	1.6423e+07	0	0	15482.8	0	0	0
1997	47E8	0	546.696	0	0	0	0	692.981	0	0	0	5.03633	0	0	0	0	0	0	0	0	0	0	1.16096e+07	0	30699.4	0	0	0	0	0	725604	0	819.67	0	2549.21	465599	0	0	0	0	0	4.41813e+08	8.40225e+07	0	0	469833	0	0	0
1997	47E9	0	2767.41	0	0	0	880.281	1389.65	0	0	0	46.381	0	0	0	0	4401.91	0	0	0	1516.55	0	46777	2940.24	47633.6	0	0	0	2835.55	934.662	442956	0	0	0	0	821.249	0	0	0	8724.11	0	2.06517e+07	1.04787e+07	0	0	312.496	1911.02	0	0
1997	47F0	0	1034.98	0	0	0	0	115.497	0	0	0	0	0	0	0	0	0	0	0	0	65.6391	0	15601	4.46687	406237	0	0	0	0	0	208961	0	0	0	0	0	0	0	0	44882.9	0	3.92173e+07	2.06764e+07	0	0	905.3	2293.62	0	0
1997	47F1	0	205244	0	5.67249	0	2.42259	133.125	0	0	0	0	0	0	0	0	0	0	0	0	0	0	304669	0	14968.7	0	0	0	7544.65	0	802627	0	0	0	0	27923.1	0	0	0	82034.2	0	5.52483e+07	6.63621e+06	287.974	0	30814.4	1113.51	0	0
1997	47F2	0	3046.21	0	0	0	0	2898.76	0	0	0	0	0	0	0	0	0	0	0	0	0	0	161.736	0	1.56166e+06	0	0	0	2336.16	0	347782	0	0	0	0	367.782	0	0	0	19143.1	0	2.36626e+08	9.09282e+06	0	0	1015.36	0	0	0
1997	48E8	0	0	0	0	0	0	53.4134	0	0	0	0	0	0	0	0	0	0	0	0	0	0	1.34158e+06	0	0	0	0	0	0	0	268364	0	1167.48	0	0	2.31585e+06	0	0	0	0	0	2.50621e+07	1.10188e+07	0	0	56331.3	0	0	0
1997	48E9	0	128.324	0	0	0	350.675	9967.56	0	0	0	21.4186	0	0	0	0	0	0	0	0	0	0	346872	53.3363	7790.72	0	0	0	1176.37	0	623028	0	364.147	0	0	0	0	0	0	181.484	0	4.138e+07	2.68069e+07	0	0	5579.84	0	0	0
1997	48F0	0	296101	0	0	0	443.772	410.523	0	0	0	0	0	0	0	0	0	0	0	0	8491.21	0	10027.8	0	8365.5	0	0	0	4438.3	0	354813	0	0	0	0	5184.98	0	0	0	61901.5	0	3.17981e+07	2.49132e+07	0	0	0	0	0	0
1997	48F1	0	1.16038e+06	0	0	0	0	0	0	0	0	0	0	0	0	0	0	0	0	0	0	0	18306.5	0	322.683	0	0	0	0	0	249271	0	2170.08	0	0	1.29603e+06	0	0	0	0	0	5.43052e+07	4.82387e+06	0	0	0	0	0	0
1997	49E8	0	0	0	0	0	887.544	0	0	0	0	0	0	0	0	0	0	0	0	0	0	0	441906	0	0	0	0	0	28570.9	0	264329	0	0	0	105.025	1.90297e+06	0	0	0	158019	0	1.39599e+07	1.22643e+06	0	1509.08	44127.8	0	0	0
1997	49F0	0	1304.3	0	0	0	946.457	27978.3	0	0	0	0	0	0	0	0	0	0	0	0	208.256	0	5979.14	513.795	6.01866e+06	0	0	0	1959.67	335.434	852612	0	792.509	0	0	0	0	0	0	35591.1	0	3.87686e+07	1.43418e+07	0	0	301.319	0	0	0
1997	49F1	0	1978.66	3.33749	0	0	0	70202.2	0	0	0	0	0	0	0	0	0	0	0	0	406.847	0	324642	0	281267	0	0	0	28109.8	0	247983	0	503.201	0	0	129555	0	0	0	0	0	1.55406e+08	2.24707e+07	0	0	0	0	0	0
1997	50E9	5.94703	0	0	0	0	90.8383	29481.2	0	0	0	90.6779	6338.72	0	0	0	0	0	0	0	0	0	71983.5	0	219965	0	0	0	0	0	77330	0	1945.26	0	0	296380	0	0	0	119705	0	3.88444e+06	180956	0	255.036	28170.4	6460.25	0	0
1997	50F0	0	0	0	0	0	16.8796	16589.9	0	0	0	0	0	0	0	0	0	0	0	0	0	0	212262	0	1.06912e+06	0	0	0	2082.82	0	225276	0	15366.3	0	0	80.8981	0	0	0	44731.4	0	3.6616e+07	9.92185e+06	0	0	8883.71	318112	0	0
1997	50F1	0	2110.18	0	0	0	0	6761.82	0	0	0	0	0	0	0	0	0	0	0	0	0	0	1.9493e+06	0	456231	0	0	0	12764.9	0	708934	0	228.381	0	0	12966.7	0	0	0	4780.94	0	8.18915e+07	2.36078e+07	0	0	0	3047.36	0	0
1997	50F2	0	102707	0	0	0	0	4197.08	0	5035.2	0	0	0	0	0	0	0	0	0	0	0	0	699107	0	459804	0	0	0	0	0	283332	531.064	305.007	0	0	33670.9	0	0	0	116321	0	4.41097e+07	960740	0	0	958.393	0	0	0
1997	51E9	0	0	0	0	0	36.5426	119223	0	0	0	0	80468.4	0	0	0	0	0	0	0	0	0	1.06141e+06	0	0	0	0	0	0	0	797.555	0	17542	0	0	3603.3	0	0	0	4780.94	0	4.59665e+06	152911	2759.15	0	401.905	0	0	0
1997	51F0	0	0	0	0	0	58.6378	1.14921e+06	0	73378	0	9.89108	0	0	0	0	0	0	0	0	0	0	1.45179e+06	0	184109	0	0	0	523.416	0	211001	0	15676.7	0	0	456.808	0	0	0	117635	86.0459	2.94956e+07	2.56608e+06	0	0	2964.97	211937	0	0
1998	32F1	798.534	315293	0	0	0	0	0	0	0	0	26.5554	0	0	12.8	0	0	0	0	106.155	0	0	0	0	7.36385e+06	0	0	0	0	0	0	0	0	0	0	791862	72.0321	0	0	0	0	0	1.12254e+06	0	0	8306.11	0	237.432	0
1998	32F2	133.562	0	9109.89	0	0	0	0	0	0	0	0	0	0	0	0	0	0	0	17016.7	0	0	12666.9	0	1.44215e+06	0	0	0	0	0	0	0	0	0	0	1.38872e+06	0	0	0	0	0	0	4.82251e+07	0	0	664.538	0	149.882	0
1998	33F1	62.7439	17925.9	38.7789	0	0	0	0	0	0	0	0	0	0	71.232	0	0	0	0	216.941	0	0	0	0	144194	0	0	0	0	0	0	0	0	0	0	252416	151.124	0	0	0	0	0	30991.4	0	0	600.102	0	0	0
1998	33F2	15.805	0	479.041	0	2523.43	0	0	0	0	0	54.5823	0	0	118.541	0	0	0	0	43725	0	0	426618	0	658047	0	0	0	0	0	0	0	0	0	0	2.28663e+06	40.821	0	0	0	0	0	8.12686e+06	0	0	1125.94	0	0	0
1998	34F2	0	0	120.322	0	0	0	0	56.9013	0	127.444	0	0	0	0	0	0	0	0	23176.3	0	0	0	0	1128.64	0	0	0	0	0	0	0	0	0	0	41516.4	0	0	0	0	0	0	0	0	0	0	0	0	0
1998	34F3	0	0	945.697	0	0	0	0	0	0	226.471	1.12044	0	0	0	0	0	0	0	61195.9	0	0	26853.7	0	626884	0	0	0	0	0	0	0	0	0	0	3.85271e+06	0	0	0	0	0	0	5.27354e+07	0	0	0	0	0	0
1998	35F1	0	42.2945	0	0	0	0	0	0	0	0	192.084	0	0	0	0	0	0	0	475.202	0	0	0	0	35015.6	0	0	0	0	0	0	0	0	0	0	61468.8	0	0	0	0	0	0	48812	0	0	0	0	0	0
1998	35F2	0	0	0	0	0	0	0	0	0	1964.89	54.5823	0	0	0	0	0	0	0	39.0811	55.4914	0	4290.64	0	5916.95	0	0	0	0	0	0	0	0	0	0	3.95093e+06	0	0	0	0	0	0	890.76	0	0	0	0	0	0
1998	35F3	0	0	0	0	0	0	0	0	0	836.361	0	0	0	0	0	0	0	0	0	46.4642	0	214.782	0	29212.8	0	0	0	0	0	0	0	0	0	0	2.07215e+06	0	0	0	0	0	0	8855.95	0	0	0	0	0	0
1998	36F0	773.729	0	164.077	0	0	0	0	0	0	0	1889.54	0	0	0	0	2575.89	0	0	16802.8	0	0	2.74458e+06	0	40547.8	0	0	0	0	0	0	0	0	0	0	4.03982e+06	0	0	0	0	0	0	4.6606e+06	0	0	567.188	0	2207.81	140020
1998	36F1	3.3159	0	0	0	0	0	0	0	0	10.4229	643.491	0	0	0	0	0	0	0	164506	0	0	185452	0	53358.3	0	0	0	0	0	0	0	30.6919	0	0	9.81873e+06	0	0	0	0	0	0	466232	0	0	7884.5	0	1442.15	0
1998	36F2	0	0	0	0	0	0	0	0	0	1059.8	10034.9	0	0	0	0	782.339	0	0	0	12892.9	0	15615.4	0	3.71493e+06	0	0	0	0	0	6107.03	0	0	0	0	1.49011e+06	0	0	0	0	0	0	8.90505e+06	0	0	21777.8	0	0	0
1998	36F3	0	0	0	0	0	0	0	0	0	111.024	451.123	0	28560.4	0	0	0	0	0	0	1631.25	0	792599	0	74620.4	0	0	0	0	0	8892.42	0	169.946	0	0	1.55609e+07	0	0	0	0	0	0	693533	0	0	237.93	0	21.1569	0
1998	36F4	0	0	0	0	0	0	0	186.301	0	6342.21	201.926	0	0	0	0	0	0	0	0	2430.63	0	49446.1	0	25844.9	0	0	0	0	0	3815.93	0	45.4654	0	0	8.17624e+06	0	0	0	0	0	0	48702.6	0	0	511.381	0	0	0
1998	36F5	140.409	0	0	0	0	0	0	14.258	0	1217.35	1044.85	0	0	0	0	0	0	0	159.439	7944.52	0	13139	0	332473	0	0	0	0	0	4186.63	0	45.4654	0	0	4.88287e+06	0	0	0	0	0	0	13591.2	0	0	0	0	0	0
1998	37F0	3.3159	0	3652.87	0	0	0	0	0	0	15.0659	0	0	0	0	0	5160.03	0	0	1147.94	0	0	838203	0	538871	0	0	0	0	0	36.2491	0	0	0	0	1.41936e+06	0	0	0	0	0	111095	594971	0	0	625.003	0	446.538	0
1998	37F1	0	0	369.228	0	0	0	0	3.33503	0	190.108	0	0	0	0	0	0	0	0	88065.3	926.049	0	87909.7	0	327107	0	0	0	0	0	11328.7	0	0	0	0	7.1478e+06	0	0	0	0	0	1167.54	104177	0	0	0	0	0	0
1998	37F2	31.3384	0	0	0	0	0	0	288.766	0	373.294	0	0	0	0	0	4531.03	0	0	0	1128.81	0	302661	0	351959	0	0	0	43.8092	0	159192	0	0	0	0	1.00621e+07	0	0	0	0	0	1486.82	918405	0	0	700.434	0	0	0
1998	37F3	0	0	0	0	0	0	0	105.502	0	146.365	54.5823	0	0	0	0	7939.18	0	0	0	0	0	251989	0	8.78272e+06	0	0	0	0	0	114087	0	0	0	0	1.384e+07	0	0	0	0	0	33546.8	1.50238e+06	0	0	3655.14	0	0	0
1998	37F4	0	0	0	0	0	0	0	100.761	0	164.904	1324.76	0	0	0	0	0	0	0	0	72416.3	0	2.01988e+06	0	395804	0	0	0	0	0	599752	0	0	0	0	1.65622e+07	0	0	0	0	0	0	205785	0	0	106.756	0	28.2138	0
1998	37F6	12168.5	0	0	0	0	0	0	0	0	0	73.584	0	0	0	0	485.241	0	0	0	0	0	214.782	0	2.39808e+06	0	0	0	0	0	45114.3	0	0	0	0	1.74583e+07	0	0	0	0	0	0	21318.7	0	0	0	0	46.7274	0
1998	38E9	68.3165	738.337	0	0	0	0	0	0	0	0	73.584	0	0	0	0	7420.48	0	0	0	0	0	3.12288e+06	0	1.53603e+06	0	0	0	0	0	89415.3	0	0	0	0	532529	0	0	0	0	0	2.95161e+06	5.76557e+07	0	0	62586.6	0	0	0
1998	38F0	24.8366	0	0	0	0	0	0	0	0	0	1092.86	0	0	0	0	4052.14	0	0	0	0	0	1.38296e+07	0	1.40661e+06	0	0	0	0	0	153982	0	0	0	0	800772	0	0	0	0	0	687022	3.97946e+07	0	0	120853	0	1605.45	0
1998	38F1	0	0	0	0	0	0	0	0	0	0	1067.74	0	0	0	0	0	0	0	0	0	0	2.16865e+06	0	93501.2	0	0	0	0	0	27868	0	0	0	0	7.29413e+06	0	0	0	0	0	3602.19	929361	0	0	1251.96	0	292.964	0
1998	38F2	0	1034.98	0	0	0	0	0	0	0	10.4229	0	0	0	0	0	0	0	0	737.269	0	0	0	0	0	0	0	0	0	0	0	0	0	0	0	1.17343e+06	0	0	0	0	0	0	359.929	0	0	0	0	21.1569	0
1998	38F3	10.7683	0	0	0	0	0	0	1426.55	0	566.753	46.381	0	0	0	0	3408.64	0	0	0	0	0	162591	0	1.60659e+06	0	0	0	0	0	153272	0	0	0	0	2.70496e+07	0	0	0	0	0	428.905	144639	0	0	1311.49	0	0	0
1998	38F5	88.2519	0	0	0	0	0	0	711.814	0	125.887	41.4775	0	0	0	0	0	0	0	0	430.802	0	16097	0	0	0	0	0	0	0	180877	0	0	0	0	1.50708e+06	0	0	0	0	0	1006.54	203.254	0	0	0	0	0	0
1998	38F6	164.243	0	265.927	0	0	0	0	0.950432	0	9.58435	62.2966	0	0	0	0	0	0	0	0	0	0	4.68071	0	161847	0	0	0.495225	3.75787	0	403917	0	0	0	0	9.47198e+06	8.19515	0	0	0	0	0	2418.09	0	0	176.716	0	0	0
1998	39E8	0	3970.34	0	0	0	0	0	0	0	0	0	0	0	0	0	0	0	0	0	39306.7	0	3402.79	0	754650	0	0	0	979.117	0	136533	0	0	0	0	28433.9	0	0	0	0	144.354	51170.6	1.24872e+07	0	0	0	0	315.527	0
1998	39E9	307.708	291.978	0	0	0	0	0	0	0	0	0	0	0	0	0	0	0	0	0	0	0	3.50718e+06	0	740477	0	0	0	2541.74	0	127207	0	0	0	0	1.50256e+06	0	0	0	0	0	1.13913e+07	1.66358e+07	0	0	322713	0	2226.68	0
1998	39F0	601.574	674.472	0	0	0	0	0	0	0	0	2266.39	0	0	0	0	0	0	0	0	25.4215	0	8.32102e+06	0	1.28725e+06	0	0	0	8623.23	0	541342	0	0	0	0	1.31207e+06	0	0	0	0	541.168	1.16862e+07	2.46429e+07	0	0	262623	0	0	0
1998	39F1	0	2063.82	0	0	0	0	0	0	0	0	239.93	0	0	0	0	0	0	0	356.401	0	0	877248	0	948290	0	0	0	0	0	157733	0	0	0	0	8.34375e+06	0	0	0	1314.48	0	974190	5.26836e+06	0	0	41268.9	0	46.7274	0
1998	39F2	0	1034.98	0	0	0	0	0	36.5352	0	20.9471	0	0	0	0	0	11559.6	0	0	1008.17	0	0	39367.7	0	1.49942e+06	0	0	0	0	0	2952.86	0	0	0	0	7.15791e+06	0	0	0	0	0	6043.19	65356.1	0	0	4977.3	0	0	0
1998	39F3	0	3145.16	5190.14	0	0	0	0	0	0	315.588	0	0	0	0	0	0	0	0	183.592	0	0	123902	0	222474	0	0	0	0	0	372.79	0	0	0	0	3.64877e+06	0	0	0	0	0	0	2893.3	0	0	0	0	0	0
1998	39F4	0	0	0	0	0	0	0	0	0	0	32.4034	0	0	0	0	0	0	0	0	0	0	84042.6	0	342.436	0	0	0	22.4866	0	140598	0	0	0	0	4.07455e+06	0	0	0	0	0	0	12964.2	0	0	0	0	0	0
1998	39F5	0	0	0	0	0	0	0	0	0	0	32.4034	0	0	0	0	0	0	0	0	0	0	25715.4	0	159383	0	0	0	0	0	612620	0	0	0	0	1.09735e+07	0	0	0	0	0	0	0	0	0	1451.41	0	0	0
1998	39F6	0	0	0	0	0	0	0	0	0	0	0	0	0	0	0	0	0	0	0	970.353	0	19.2233	0	47804.3	0	0	0	0	0	444563	0	0	0	0	1.271e+06	0	0	0	0	0	0	922.723	0	0	0	0	0	0
1998	40E8	222.389	337.236	191.765	0	0	0	0	0	0	0	1818.46	0	0	0	0	0	0	0	0	0	0	0	0	900842	0	0	0	384.737	0	107453	0	0	0	0	1.04544e+06	0	0	0	0	0	187898	6.36812e+06	0	0	7038.04	39823.8	1437.65	0
1998	40E9	144.656	10434.1	0	0	0	0	0	0	0	0	131.11	0	0	0	0	0	0	0	0	487.045	0	1.90135e+06	0	909383	0	0	0	8470.63	0	308099	0	0	0	0	886257	0	0	0	0	413.512	2.37221e+07	4.52162e+07	0	0	831413	0	1913.5	0
1998	40F0	0	0	0	0	0	0	0	0	0	0	0	0	0	0	0	0	0	0	0	0	0	971165	0	1.17795e+06	0	0	0	0	0	177801	0	0	0	0	856271	0	0	0	0	0	3.04952e+07	1.93961e+07	2691.7	0	169765	0	0	0
1998	40F1	19.2893	4658.57	0	0	0	0	0	0	0	0	0	0	0	0	0	0	0	0	0	0	0	1.20635e+07	0	1.01399e+06	0	0	0	0	0	596997	0	0	0	0	9.06e+06	0	0	0	3162.11	0	5.91224e+06	1.14506e+07	0	0	154686	0	0	0
1998	40F2	254.487	5256.38	0	0	0	0	0	0	0	0	0	0	0	0	0	0	0	0	39.0811	0	0	1.04613e+08	0	421110	0	0	0	9884.65	0	731529	0	0	0	0	1.31051e+07	0	0	0	2426.35	0	2.49245e+06	6.79428e+06	0	0	11396.4	0	0	0
1998	40F3	0	258.338	0	0	0	0	0	0	0	0	0	0	0	0	0	0	0	0	39.0811	0	0	1.9373e+06	0	1.35554e+06	0	0	0	0	0	3399.19	0	0	0	0	7.01251e+06	0	0	0	0	0	7995.1	1.1753e+06	0	0	0	0	0	0
1998	40F4	19.2893	1617.69	22751.8	0	0	0	0	0	0	0	0	0	0	0	0	0	0	0	594.002	0	0	894880	0	2.21681e+06	0	0	0	0	0	157996	0	0	0	0	4.57094e+06	0	0	0	0	0	9210.58	124726	0	0	19800.5	0	0	0
1998	40F5	19.4332	989.332	41.3271	0	0	0	0	0	0	0	86.9857	0	0	0	0	0	0	0	0	105.322	0	21554.4	0	122455	0	0	0	0	0	3.70053e+06	0	0	0	0	4.97471e+06	0	0	0	1205.78	161.235	1988.97	12927.9	0	0	0	0	0	0
1998	40F6	0	0	38.7789	0	0	0	0	5.68952	0	0	33.5793	0	0	0	0	0	0	0	0	0	0	253.017	0	19576.6	0	0	3.86276	0	0	1.12338e+06	0	0	0	0	6.1694e+06	40.821	169.631	0	0	0	1716.22	3867.57	0	0	13794.1	0	0	0
1998	41E7	0	0	0	0	0	0	0	0	0	0	0	0	0	0	0	0	0	0	0	0	0	69.5884	0	93995.2	0	0	0	0	0	42894.8	0	0	0	0	2.33166e+06	0	0	0	0	0	933192	4.36177e+07	0	0	355.25	0	0	0
1998	41E8	0	0	0	0	0	0	0	0	0	0	0	0	0	0	0	0	0	0	0	0	0	12.374	0	8358.96	0	0	0	0	0	69864.7	0	0	0	15740.6	426859	0	0	0	0	0	6.68195e+06	3.8694e+06	0	0	63251.4	0	315.527	0
1998	41E9	0	8177.69	0	0	0	0	0	0	0	0	1359.97	0	0	0	0	0	0	0	0	0	0	920579	0	167839	0	0	0	0	0	13725.2	0	0	0	0	343601	0	0	0	4780.94	0	3.01767e+06	8.59719e+06	0	0	15443.3	0	1240.15	3506.09
1998	41F0	0	4453.08	0	0	0	0	0	0	0	0	137.806	0	0	0	0	0	0	0	0	0	0	6.64765e+07	0	3.70708e+06	0	0	0	0	0	172052	0	0	0	1061.88	595142	0	0	0	0	0	2.04009e+07	9.96824e+06	0	0	59733.1	0	46.7274	5301.85
1998	41F1	0	7414.03	0	0	0	0	0	0	0	0	0	0	0	0	0	0	0	0	0	0	0	3.9041e+06	0	3.77086e+06	0	0	0	214.639	0	240458	0	0	0	0	399247	0	0	0	7839.54	0	8.011e+07	7.93559e+06	0	0	154063	1911.02	0	0
1998	41F2	0	116657	0	0	0	0	0	0	0	0	0	0	0	0	0	0	0	0	0	0	0	2.9805e+06	0	3.25501e+06	0	0	0	1958.23	0	811750	0	0	0	0	878449	0	0	0	0	0	5.58107e+06	1.35907e+06	0	0	32730.6	0	0	0
1998	41F3	0	137910	0	0	0	0	0	0	0	0	325.855	0	0	0	0	0	0	0	0	0	0	609785	0	7.93967e+06	0	0	0	0	0	434061	0	0	0	0	1.45668e+06	0	0	0	0	0	968973	170229	0	0	44557	0	0	0
1998	41F4	0	294545	0	0	0	0	0	0	0	0	32.4034	0	0	0	0	9047.18	0	0	0	0	0	422704	0	61563.9	0	0	0	1061.54	0	3.55508e+06	0	0	0	0	7.26268e+06	0	0	0	427.42	404.358	34353.6	60620.4	0	0	214222	0	0	0
1998	41F5	0	0	0	0	0	0	0	0	0	0	63.6385	0	0	0	0	0	0	0	0	651.939	0	3353.64	0	988198	0	0	0	0	0	2.71e+06	0	0	0	0	5.07396e+06	22.8192	0	0	0	3302.34	7142.8	58913.4	0	0	43583.5	0	0	0
1998	41F6	61.3942	18472.9	1002.67	0	0	0	0	0	0	0	145.873	0	0	0	0	0	0	0	0	0	0	0	0	138439	0	0	6.43793	0	0	724736	0	0.603061	0	0	1.07701e+07	300.653	0	0	0	0	0	51699.3	0	0	1393.38	0	0	0
1998	41F7	125.354	0	0	0	0	0	0	0	0	20.9471	0	0	0	0	0	0	0	0	0	0	0	0	0	283898	0	0	0.28404	0	0	23411.2	0	0	0	0	1.46147e+07	0	0	0	0	0	5864.04	18936.3	0	0	2760.44	0	0	0
1998	42E8	0	0	0	0	0	0	0	0	0	0	0	0	0	0	0	0	0	0	0	0	0	1397.33	0	5916.95	0	0	0	0	0	564.974	0	0	0	13535.3	35293.5	0	0	0	0	0	1.84314e+06	108347	0	0	163140	0	0	0
1998	42E9	0	0	0	0	0	0	0	0	0	0	63.6385	0	0	0	0	0	0	0	0	0	0	25256.8	0	30234.5	0	0	0	0	0	7253.71	0	0	0	12069.8	145587	0	0	0	0	0	7.25869e+06	670660	0	0	17473.7	0	0	0
1998	42F0	0	4465.21	0	0	0	0	0	0	0	0	0	0	0	0	0	0	0	0	0	0	0	1.91721e+06	0	2410.45	0	0	0	8586.91	0	189367	898.575	0	0	2412.15	216376	0	0	0	0	0	1.98362e+06	1.58739e+06	0	0	20337.1	0	0	0
1998	42F1	0	2770.39	0	0	0	0	0	0	0	0	60.1626	0	0	0	0	0	0	0	0	0	0	5.10166e+06	0	167920	0	0	0	0	0	35616.5	0	0	0	2031.58	10728.5	0	0	0	0	0	5.92124e+06	1.15985e+06	0	0	853.984	0	0	0
1998	42F2	0	369673	0	0	0	0	0	0	0	0	0	0	0	0	0	0	0	0	0	0	0	276627	0	456902	0	0	0	0	0	124704	0	0	0	0	6.29746e+06	0	0	0	0	0	27693.9	8989.46	0	0	7403.69	0	0	0
1998	42F3	0	308143	0	0	0	0	0	0	0	0	0	0	0	0	0	0	0	0	0	0	0	7345.92	0	3.43299e+06	0	0	0	0	0	91463.2	0	0	0	0	2.23648e+07	0	0	0	0	0	3.08233e+06	94891.5	0	0	119470	0	0	0
1998	42F4	0	28861.7	0	0	0	0	0	0	0	0	0	0	0	0	0	2103.13	0	0	0	0	0	1379.82	0	84999.5	0	0	0	0	0	43184.3	0	0	0	0	959395	0	0	0	0	0	11228.7	4222.78	0	0	103576	0	0	0
1998	42F5	19.2893	142416	0	4171.18	0	0	0	0	0	0	0	0	0	0	0	0	0	0	0	0	0	0	0	1.67303e+06	0	0	0.495225	0	0	95109.4	0	0	0	0	1.34716e+06	8.19515	0	0	0	38.0613	304409	166901	0	0	47189.7	0	0	0
1998	42F6	0	22553.7	92.5705	0	0	0	0	0	0	0	187.164	0	0	0	0	21254.2	0	0	0	0	0	1312.89	0	113839	0	0	3.86276	0	0	69142.5	0	0	0	0	2.569e+06	5.16939	0	0	0	0	2475.9	14091.7	0	0	17648.9	0	46.7274	0
1998	42F7	88.2519	0	0	0	0	0	0	0	0	0	0	0	0	0	0	0	0	0	0	0	0	0	0	376775	0	0	0	0	0	139.272	0	0	0	0	502205	0	0	0	0	0	42823	2712.85	0	0	774.57	0	0	0
1998	43E8	0	0	0	0	0	0	0	0	0	0	0	0	0	0	0	0	0	0	0	0	0	100.287	0	233048	0	0	0	694.273	0	10573.7	0	0	0	3847.1	9664.91	0	0	0	0	0	8.54957e+06	1.31956e+06	0	0	102962	1197.05	0	0
1998	43E9	0	0	0	0	0	0	0	0	0	0	0	0	0	0	0	0	0	0	0	0	0	424241	0	3309.12	0	0	0	0	0	26970.6	0	0	0	6799.24	62010.9	0	0	0	0	0	6.50035e+06	2.57868e+06	0	0	133694	1911.02	0	0
1998	43F0	0	173.348	0	11795.6	0	0	0	0	0	0	0	0	0	0	0	0	0	0	0	0	0	593678	0	12243.1	0	0	0	1804.57	0	257921	0	0	0	14794.1	355405	0	0	0	0	0	6.51475e+06	451993	0	0	57313.1	0	71.9887	0
1998	43F1	0	285483	0	0	0	0	0	0	0	0	67.5284	0	0	0	0	0	0	0	0	0	0	1.07494e+07	0	2.50145e+06	0	0	0	694.273	0	738675	0	0	0	0	434378	0	0	0	0	0	2.34591e+07	1.17844e+06	0	0	16472.3	0	0	0
1998	43F2	0	927448	0	0	0	0	0	0	0	0	0	0	0	0	0	0	0	0	0	0	0	436259	0	377849	0	0	0	6139.26	0	1.12337e+06	0	0	0	0	1.83675e+06	0	0	0	6223.39	0	1.6344e+06	51869.4	0	0	14279.2	0	0	0
1998	43F3	0	5416	0	0	0	0	0	0	0	0	0	0	0	0	0	0	0	0	0	0	0	6239.4	0	34002.8	0	0	0	0	0	21783.1	0	0	0	0	750899	0	0	0	0	0	90544.8	21035.1	0	0	4957.32	0	0	0
1998	43F4	0	265398	0	0	0	0	0	0	0	0	0	0	0	0	0	0	0	0	0	0	0	0	0	0	0	0	0	0	0	29235.6	0	0	0	0	4.21104e+06	0	0	0	9919.62	0	0	0	0	0	3317.15	0	0	0
1998	43F5	0	206962	0	0	0	0	0	0	0	0	0	0	0	0	0	0	0	0	0	0	0	355.013	0	2.29042e+06	0	0	0	0	0	13983.1	0	0	0	0	2.30322e+06	0	0	0	0	0	9.37822e+06	914029	0	0	101311	0	0	0
1998	43F6	0	145038	0	0	0	0	0	0	0	0	0	0	0	0	0	0	0	0	0	0	0	3.86837	0	303695	0	0	0.495225	0	0	14929.3	0	0	0	0	330968	32.6673	0	0	0	0	133720	9365.98	0	0	3766.89	0	0	0
1998	43F7	0	9064.47	0	30088.3	0	0	0	0	0	0	0	0	0	0	0	0	0	0	0	0	0	0	0	5.60558e+06	0	0	0	0	0	67540.7	0	0	0	0	443450	0	0	0	0	0	9.29774e+06	131391	0	0	5230.8	0	0	0
1998	44E6	10.5367	0	0	0	0	0	0	0	0	3098.91	1666.4	0	0	0	0	0	0	0	0	173.895	0	108827	0	3052.19	0	0	0	0	0	249590	0	0	0	0	6.0883e+06	0	0	0	0	0	4748.74	695333	0	0	20121.9	0	0	0
1998	44E7	0	0	0	0	0	0	0	0	0	0	16.9552	0	0	0	0	0	0	0	0	0	0	1658.44	0	12227.3	0	0	0	0	0	39201.3	0	0	0	0	173418	0	0	0	0	0	242732	713726	76.1101	0	13138.3	0	0	0
1998	44F0	1.02107	115508	0	0	0	0	163	0	0	0	54.5823	0	0	0	0	0	0	0	0	0	0	2.93065e+06	0	19540.4	0	0	0	523.416	0	396523	0	396.254	0	0	55383.4	0	0	0	22545.6	0	3.90543e+06	4.98355e+06	0	0	19654.3	0	87.4811	0
1998	44F2	0	7908.69	0	0	0	0	0	0	0	0	0	0	0	0	0	0	0	0	0	0	0	0	0	2637.91	0	0	0	0	0	53644.7	0	0	0	0	406823	0	0	0	0	0	3916	15817.4	0	0	2535.24	0	0	0
1998	44F3	0	108333	0	111.358	0	0	0	0	0	0	0	0	0	0	0	0	0	0	0	0	0	47930.9	0	5232.55	0	0	0	0	0	256778	422.068	0	0	0	1.35918e+06	0	0	0	750.887	0	2.44626e+06	397941	0	0	8275.75	0	36.6933	0
1998	44F4	0	11375.4	0	0	0	0	0	0	0	0	0	0	0	0	0	0	0	0	0	0	0	41830.1	0	3.65496e+06	0	0	0	1548.95	0	99093.7	0	0	0	0	19581.6	0	0	0	0	0	1.04208e+07	48347.5	0	0	0	0	0	0
1998	44F5	0	61716.8	0	7509.41	0	0	0	0	5861.7	0	0	0	0	0	0	0	0	0	0	0	0	1064.35	0	7.44018e+06	0	0	0	0	0	226534	0	0	0	0	59158.6	0	0	0	62224.7	0	3.27363e+07	277249	0	0	27643.9	145.6	0	0
1998	45E7	0	0	506.048	0	0	0	0	0	0	0	0	0	0	0	0	0	0	0	0	0	0	7342.51	0	594.153	0	0	0	0	0	652.374	0	0	0	0	246858	0	0	0	0	0	1.26646e+07	622430	0	0	21898	0	0	0
1998	45E8	0	1209.81	0	0	0	0	0	0	0	0	559.68	0	0	0	0	0	0	0	0	0	0	254801	0	222164	0	0	0	0	0	43703.3	0	0	0	2280.26	515582	0	0	0	0	0	1.87508e+07	2.70493e+06	0	0	440937	0	71.9887	0
1998	45F0	0	0	0	0	0	0	0	0	0	0	0	0	0	0	0	83877.3	0	0	0	0	0	3638.51	0	1.09682e+06	0	0	0	3.28918	0	26675.5	0	0	0	0	0	0	0	0	0	31.9422	1.94728e+06	1.38743e+06	104.286	0	0	0	0	0
1998	45F1	0	61592	0	0	0	0	0	0	0	0	0	0	0	0	0	0	0	0	0	0	0	6822.44	0	4950.08	0	0	0	0	0	148390	0	0	0	0	4181.68	0	0	0	12715.1	67.8427	5.51361e+06	2.14807e+06	104.286	0	0	0	0	0
1998	45F2	38.5787	4.0268e+06	0	896.229	0	0	0	0	0	0	0	0	0	0	0	0	0	0	0	0	0	228795	0	3615.77	0	0	0	0	0	1.05341e+06	0	0	0	0	4.90027e+06	0	0	0	0	0	321575	456769	0	0	631.373	0	0	0
1998	45F3	0	257849	0	0	0	0	0	0	0	0	0	0	0	0	0	0	0	0	0	0	0	350119	0	1.09378e+07	0	0	0	0	0	1.10377e+06	0	0	0	0	91581.6	0	0	0	0	0	4.59073e+07	1.60591e+06	0	0	507.679	0	0	0
1998	45F4	0	17488.1	0	0	0	0	0	0	23855.3	0	0	0	0	0	0	4771.04	0	0	0	0	0	1699.44	0	1.68494e+07	0	0	0	0	0	39164.7	0	0	0	0	0	0	0	0	0	0	1.03776e+07	824835	0	0	0	43354.8	0	0
1998	46E7	14.6242	0	0	0	0	0	0	0	0	0	122.921	0	0	0	0	1889.93	0	0	0	0	0	40795.3	0	6964.84	0	0	0	0	0	25466.9	0	0	0	0	163023	0	0	0	0	0	2.60848e+07	2.60771e+06	0	0	3855.25	0	0	0
1998	46E8	0	0	0	0	0	0	0	0	0	0	16.9552	0	0	0	0	0	0	0	0	0	0	7118.09	0	0	0	0	0	377.083	0	140671	0	0	0	1140.09	8189.79	0	0	0	0	0	1.70606e+07	1.27466e+06	2449.37	0	19887.7	0	0	0
1998	46E9	0	1034.98	0	0	0	0	95.2454	0	0	0	16.9552	0	0	0	0	0	0	0	0	382.214	0	63723.3	0	54821.5	0	0	0	0	0	247696	0	0	0	0	593.127	0	0	0	47190	27.0519	2.34603e+07	2.30532e+07	868.414	0	631.373	0	0	0
1998	46F0	0	0	0	0	0	0	0	0	0	0	0	0	0	0	0	0	0	0	0	0	0	4195.12	178.307	503003	0	0	0	0	2369.08	22676.6	0	0	0	0	0	0	0	0	0	0	1.06122e+07	6.1564e+06	0	0	0	0	0	0
1998	46F2	0	185341	0	0	0	0	0	0	0	0	0	0	0	0	0	0	0	0	0	0	0	783127	0	475283	0	0	0	74942.7	0	1.43581e+06	0	0	0	0	435964	0	0	0	6786.77	0	3.68554e+07	7.52965e+06	0	0	2932.9	0	0	0
1998	46F3	0	48158	0	0	0	0	0	0	0	0	0	0	0	0	0	0	0	0	0	0	0	2314.71	0	9.74912e+07	0	0	0	0	0	108012	0	0	0	0	35176.5	0	0	0	0	0	7.10106e+07	3.24954e+06	0	0	18962	0	0	0
1998	47E7	0	0	2.22855	0	0	0	0	0	0	0	122.921	0	0	0	0	0	0	0	0	0	0	93775.7	0	14124.5	0	0	0	0	0	12790.8	0	0	0	0	63821.1	0	0	0	0	0	7.69331e+06	1.70398e+06	0	0	647.872	0	0	0
1998	47E8	0	33563.4	0	0	0	0	0	0	0	0	0	0	0	0	0	0	0	0	0	0	0	179956	0	1958.92	0	0	0	2943.76	2769.64	282103	0	0	0	1591.53	1.45022e+06	0	0	0	915.834	0	8.69922e+06	1.55082e+06	0	0	53003	0	297.665	0
1998	47F0	0	0	0	0	0	0	0	0	0	0	0	0	0	0	0	0	0	0	0	46.4642	0	4488.05	268.209	356127	0	0	0	274.353	0	170315	0	0	0	0	702.363	0	0	0	25295.5	0	3.93087e+07	7.29814e+06	0	0	567.188	0	0	0
1998	47F1	0	45254.4	0	0	0	0	133.534	0	0	0	0	0	0	0	0	0	0	0	0	0	0	101714	0	2.21194e+06	0	0	0	1061.54	0	280074	0	0	0	0	7074.78	0	0	0	20163.6	0	7.55122e+07	1.51763e+07	0	0	95968.7	0	0	0
1998	47F2	0	37565.7	0	3540.77	0	109544	10225.8	0	709.808	0	60.1626	0	0	0	0	0	0	0	0	65.6391	0	355.013	22.9096	7.02686e+06	0	0	0	1061.54	0	358965	0	0	0	0	116.811	0	0	0	0	0	5.39641e+07	2.14429e+06	0	0	29028.8	38515.5	0	0
1998	48E8	31.3384	1304.3	0	0	0	133.896	0	0	0	0	13.1261	0	0	0	0	0	0	0	0	0	0	902783	0	92170.1	0	0	0	0	0	45995.1	0	2597.87	0	9658.94	1.2159e+06	0	0	0	0	0	1.75397e+07	7.72365e+06	0	0	34245	0	0	0
1998	48E9	0	64.1618	0	0	0	0	0	0	0	0	0	0	0	0	0	0	0	0	0	0	0	105838	6.98795	34064.5	0	0	0	274.353	0	96031	0	0	0	10087.5	3943.22	0	0	0	0	0	2.04127e+07	1.26258e+06	0	0	900.334	0	0	0
1998	48F0	19.2893	10847.7	0	0	0	0	12854.7	0	0	0	0	0	0	0	0	0	0	0	0	1627.69	0	92588.5	20.9638	846152	0	0	0	5857.51	0	943695	0	0	0	0	32.9803	0	0	0	802.887	29.6248	2.47304e+07	1.52659e+07	0	0	0	0	0	0
1998	48F1	0	432149	0	0	0	0	685.534	0	0	0	0	0	0	0	0	0	0	0	0	0	0	37455.3	0	2.30333e+06	0	0	0	0	0	339537	0	0	0	0	668954	0	0	0	4272.77	0	8.76836e+07	8.87248e+06	0	0	25565.2	0	0	0
1998	49E8	678.515	17772.4	0	0	0	488.152	713.477	0	0	0	16.9552	814.099	0	0	0	0	0	0	0	0	0	1.19692e+07	0	0	0	0	0	10350.8	0	1.19291e+06	0	0	0	9034.4	3.15479e+07	0	0	0	80800.3	0	8.77144e+07	3.28493e+06	1147.7	1346.3	1.1738e+06	0	0	0
1998	49F0	0	5373.86	0	0	0	56.0441	19043.8	0	0	0	0	0	0	0	0	0	0	0	0	1041.06	0	90427.7	6456.28	8.42232e+06	0	0	0	0	0	403288	0	0	0	0	0	0	0	0	0	0	8.62983e+07	1.12084e+07	0	0	0	8878.79	0	0
1998	49F1	0	44699.2	0	0	0	0	30214.6	0	3216	0	13.1261	0	0	0	0	0	0	0	0	135.616	0	394686	55.9036	1.23556e+07	0	0	0	17760.6	0	1.61803e+06	0	0	0	0	1315	0	0	0	54645.8	0	1.17786e+08	1.64957e+07	0	0	631.373	1197.05	0	0
1998	50E9	23.5787	0	0	0	0	0	2993.76	0	0	0	246.836	38911.8	0	0	0	0	0	0	0	0	0	134627	0	989932	0	0	0	0	0	86638.2	0	9585.04	0	0	295186	0	0	0	0	0	3.38504e+07	1.36521e+06	520.427	0	43367.8	92568	0	0
1998	50F0	0	1120.08	0	0	0	28.8218	19580.3	0	2344.65	0	9.89108	83.1253	0	0	0	0	0	3762.72	0	0	0	81717.6	28.9885	366042	0	0	0	0	0	340874	0	68280.4	0	0	1395.15	0	0	0	237032	0	2.59102e+07	7.39934e+06	12658.8	0	0	5297.66	0	0
1998	50F1	0	5179.55	0	0	0	258.116	34537.4	0	194.799	0	51.2997	0	0	0	0	0	0	0	0	499.647	0	697278	658.783	957351	0	0	0	95732.6	0	2.41673e+06	0	0	0	1061.88	9485.59	0	0	0	0	0	1.96411e+07	5.88736e+06	2006.51	0	829.291	0	0	0
1998	50F2	0	42469.8	0	0	0	0	11407.1	0	0	0	0	0	0	0	0	0	0	0	0	0	0	647298	0	3.01761e+06	0	0	0	0	0	224899	0	0	0	1802.29	6380.22	0	0	0	3801.82	0	7.63554e+07	308186	0	0	3922.9	0	0	0
1998	51E9	1.95245	0	0	0	0	438.511	150327	0	0	0	93.9292	291769	0	0	0	0	0	0	0	0	0	1.13708e+06	0	1225.23	0	0	0	0	0	7606.84	0	45583.8	0	2412.15	2937.41	0	0	0	146605	0	1.11983e+07	4.20183e+06	7843.17	0	9124.85	2733.89	0	0
1998	51F0	0	0	0	0	0	28.8218	117380	0	16421.6	0	16.9552	0	0	0	0	0	0	0	0	0	0	2.17002e+06	0	867516	0	0	0	0	0	110539	0	27498	0	0	0	0	0	0	125880	0	3.11291e+07	8.96435e+06	13418.6	0	2483.5	145056	0	0
1999	32F1	193.834	0	0	0	0	0	0	0	0	269.532	8265.01	0	0	1059.52	0	0	0	0	0	0	0	8.77687	0	2.00008e+06	0	0	0	0	0	0	0	0	0	0	1.00368e+06	0	0	0	0	0	0	1.47711e+06	0	0	15499.5	0	0	5060.84
1999	32F2	0	0	45.6682	0	0	0	0	0	0	0	0	0	0	0	0	0	0	0	1306.79	0	0	0	0	22035.3	0	0	0	0	0	0	0	0	0	0	87786.8	0	0	0	0	0	0	2.34961e+07	0	0	0	0	0	0
1999	33F1	0	0	253.341	0	0	0	0	0	0	0	0	0	0	0	0	0	0	0	93.9644	31.4973	0	1202.85	0	60443.4	0	0	0	0	0	0	0	0	0	0	6899.46	82.3423	0	0	0	0	0	3004.79	0	0	0	0	0	0
1999	33F2	0	0	1420.5	0	0	0	0	0	0	0	0	0	0	31.7696	0	0	0	0	31580.9	0	0	287030	0	8621.76	0	0	0	0	0	0	0	0	0	0	151191	0	0	0	0	0	0	250471	0	0	567.188	0	0	0
1999	34F2	0	0	0	0	0	0	0	28.516	0	0	0	0	0	9.3312	0	0	0	0	418.909	0	0	0	0	37805.1	0	0	0	0	0	0	0	0	0	0	3736.85	8.19515	0	0	0	0	0	44825.2	0	0	0	0	0	0
1999	34F3	0	0	0	0	0	0	0	0	0	0	39.5643	0	0	0	0	0	0	0	34300.9	0	0	336.164	0	62904	0	0	0	0	0	0	0	0	0	0	2.26728e+06	0	0	0	0	0	0	266136	0	0	0	0	0	0
1999	35F1	2712.37	0	38.7789	0	0	0	0	0	0	161.135	972.373	0	0	392.986	0	0	0	0	30.2415	0	0	0	0	344379	0	0	0	0	0	0	0	0	0	0	104657	0	9312.05	0	0	0	0	5.50364e+06	0	0	19686.7	0	0	0
1999	35F2	51.0292	0	0	0	0	0	0	36.5352	0	1298.96	10.0727	0	0	0	0	0	0	0	22.836	0	0	3.86837	0	1.22592e+06	0	0	0	0	0	0	0	0	0	0	3.53292e+06	17.3705	0	0	0	0	0	24410.2	0	0	205.745	0	0	0
1999	35F3	19.2893	0	0	0	0	0	0	0	0	20.8459	0	0	0	0	0	1691.51	0	0	0	38.4889	0	1014.16	0	68127.8	0	0	0	0	0	90.0028	0	0	0	0	1.05746e+06	0	0	0	0	0	0	36752.8	0	0	0	0	0	0
1999	36F0	356.382	0	0	0	0	0	0	0	0	20.9471	1846.87	0	0	0	0	0	0	0	481.53	0	0	437714	0	2366.34	0	0	0	0	0	0	0	0	0	0	1.53174e+06	0	0	0	376.547	0	0	3.85748e+06	0	0	0	0	0	2.4486e+06
1999	36F1	7717.66	738.337	0	0	0	0	0	0	0	5917.53	0	0	0	0	0	0	0	0	0	245.459	0	87823.6	0	499756	0	0	0	0	0	1681.5	0	0	0	0	1.07366e+07	0	0	0	0	0	776.447	701821	0	0	0	0	0	0
1999	36F2	0	0	71.151	0	0	0	0	296.126	0	1622.27	7783.28	0	0	0	0	574.003	0	0	1416.36	0	0	422813	0	1.56089e+06	0	0	0	0	0	1380.01	0	0	0	0	8.46378e+06	0	0	0	0	0	0	7.4809e+07	0	0	3052.07	0	0	0
1999	36F3	3.3159	0	0	0	0	0	0	16.216	0	2594.52	1550.72	0	0	0	0	8481.25	0	0	1558	470.818	0	871531	0	55672.7	0	0	0	0	0	9533.69	0	0	0	0	3.02951e+07	0	0	0	0	0	0	403301	0	0	0	0	0	0
1999	36F4	0	0	0	0	0	0	0	210.059	0	901.637	1541.71	0	0	0	0	0	0	0	0	5740.27	0	12852.6	0	2366.34	0	0	0	0	0	38022.2	0	0	0	0	467727	0	0	0	0	0	0	43425	0	0	205.745	0	0	0
1999	36F5	31.3384	0	0	0	0	0	0	284.697	0	439.095	14.4176	0	0	0	0	0	0	0	177.118	1508.82	0	16576.7	0	4564.05	0	0	0	0	0	27964.1	0	0	0	0	611492	0	0	0	0	0	0	30492.1	0	0	1562.26	0	0	0
1999	37F0	0	13385.6	0	0	0	0	0	0	0	0	3285.84	0	0	0	0	0	0	0	49.4778	0	0	2.32864e+06	0	957649	0	0	0	0	243.359	46311	0	0	0	8927.55	1.30936e+06	0	0	0	12957.9	0	979038	1.48702e+07	0	0	5982.12	0	3600.85	0
1999	37F1	0	143605	0	0	0	0	0	1275.49	0	3019.4	0	0	0	0	0	0	0	0	7521.15	655.691	0	336209	0	9824	0	0	0	0	0	958.845	0	0	0	0	9.37044e+06	0	0	0	0	0	0	2.77954e+07	0	0	1809.65	0	0	0
1999	37F2	0	1209.81	0	0	0	0	0	0	0	322.16	32.4034	0	0	0	0	5160.03	0	0	0	0	0	832331	0	100524	0	0	0	0	0	3143.58	0	0	0	0	7.01941e+06	0	0	0	0	0	0	2.0822e+06	0	0	0	0	0	0
1999	37F3	0	0	0	0	0	0	0	0	0	3252.21	10308	0	0	0	0	0	0	0	0	0	0	181280	0	1.68379e+06	0	0	0	0	0	122928	0	0	0	0	8.98439e+06	0	0	0	0	0	10713.8	1.53004e+07	0	0	12657.7	1724.38	0	0
1999	37F4	0	0	0	0	0	0	0	171.404	0	10.4229	1585.92	0	0	0	0	0	0	0	0	7347.92	0	463058	0	24.6781	0	0	0	0	0	501955	0	0	0	0	2.66971e+06	0	0	0	0	0	0	250879	0	0	507.679	0	0	0
1999	37F6	24.8366	0	2.22855	0	0	0	0	0	0	5298.19	31.2164	0	0	0	0	0	0	0	0	31.4973	0	44.9568	0	1.86969e+06	0	0	0	0	0	908.813	0	0	0	0	2.81496e+06	0	0	0	0	0	0	19084.8	0	0	176.716	0	0	0
1999	38E9	0	10659.3	0	0	0	0	0	0	0	0	698.189	0	0	0	0	0	0	0	0	0	0	2.46681e+06	0	395208	0	0	0	0	0	29698	0	0	0	0	834896	0	0	0	0	0	6.77375e+06	3.9531e+07	0	0	48124.1	0	2846.92	0
1999	38F0	0	19319.6	0	0	0	0	0	0	0	0	9553.83	0	0	0	0	0	0	0	0	0	0	2.10812e+07	0	300452	0	0	0	0	0	166611	0	364.109	0	0	622650	0	0	0	1351.56	0	390114	8.18186e+07	0	0	18440.4	0	146.999	0
1999	38F1	3.3159	67302.4	0	0	0	0	0	590.176	0	373.294	656.89	0	0	0	0	0	0	0	82254.4	0	0	1.86185e+06	0	103916	0	0	0	0	0	0	0	0	0	0	8.43131e+06	0	0	0	0	0	0	412996	0	0	978.423	0	0	0
1999	38F2	0	878.164	0	0	0	0	0	0	0	0	0	0	0	0	0	0	0	0	0	0	0	100928	0	0	0	0	0	0	0	0	0	0	0	0	490929	0	0	0	0	0	0	15584.5	0	0	0	0	0	0
1999	38F3	0	6481.32	0	0	0	0	0	1189.23	0	248.707	0	0	0	0	0	4052.14	0	0	0	721.092	0	158189	0	1.68887e+06	0	0	0	0	0	840089	0	0	0	0	1.7509e+07	0	0	0	0	0	132.765	1.57129e+06	0	0	3452.56	0	0	0
1999	38F5	0	0	0	0	0	0	0	149.555	0	4587.41	6134.17	0	0	0	0	0	0	0	0	6354.85	0	717.762	0	750337	0	0	0	0	0	293738	0	0	0	0	3.5184e+06	0	0	0	0	0	0	88217.3	0	0	0	0	0	0
1999	38F6	99.2692	2110.18	132.185	0	0	0	0	588.911	0	22280.2	11343.4	0	0	0	0	0	0	0	0	11922.5	1.9652	4566.99	0	751348	0	0	0	0	0	328236	0	0	0	0	1.77689e+07	0	0	0	0	0	0	265938	0	0	1428.8	0	0	0
1999	39E8	0	57513.8	0	0	0	0	0	48.6852	0	0	222.015	0	0	0	0	0	0	0	0	34343.2	0	0	0	5873.04	0	0	0	17143	0	14563.1	0	0	0	0	25693.3	0	0	0	0	1672.39	4925.46	8.0667e+06	0	0	452.65	0	0	0
1999	39E9	47.4916	0	0	0	0	0	0	0	0	0	0	0	0	0	0	0	0	0	0	0	0	226933	0	388696	0	0	0	0	0	195680	0	0	0	0	247708	0	0	0	6223.39	0	2.53977e+06	3.79945e+07	0	0	106743	0	228.877	0
1999	39F0	0	51643.2	0	0	0	0	0	0	0	0	355.007	0	0	0	0	7420.48	0	0	0	173.895	0	4.51522e+06	0	2.25538e+06	0	0	0	274.353	0	626746	0	0	0	0	1.76515e+06	0	0	0	0	0	1.2049e+07	5.32773e+07	229.981	0	338419	0	124.853	1396.08
1999	39F1	7.648	0	0	0	0	0	0	1.89651	0	15.0659	0	0	0	0	0	0	0	0	0	0	0	2.85912e+06	0	312708	0	0	0	0	0	8138.45	0	0	0	0	6.35223e+06	0	0	0	0	0	68853.7	2.43072e+06	0	0	355.25	0	0	0
1999	39F2	42.2525	52013.1	0	0	0	0	0	0	0	1093.23	0	0	0	0	0	0	0	0	159.439	0	0	5.81459e+06	0	9890.25	0	0	0	0	0	363.405	0	0	0	0	1.17632e+07	0	0	0	0	0	0	936642	0	0	631.373	0	0	0
1999	39F3	0	4628.61	0	0	0	0	0	21.7819	0	533.002	211.975	0	0	0	0	0	0	0	61.5544	0	0	489594	0	66232.8	0	0	0	0	0	142403	0	0	0	0	6.67336e+06	0	0	0	0	0	1092.53	54856	0	0	507.679	0	0	0
1999	39F4	5.18897	0	0	0	0	0	0	164.985	0	0	1298.87	0	0	0	0	5160.03	0	0	0	0	0	152626	0	189161	0	0	0	0	0	959679	0	0	0	0	8.41755e+06	0	0	0	0	0	0	13984.7	0	0	16874.9	0	0	0
1999	39F5	0	2540.18	0	0	0	0	0	28.516	0	10.4229	72.8929	0	0	0	0	0	0	0	0	0	0	1097.58	0	517471	0	0	0	0	0	390193	0	0	0	0	1.97797e+06	0	0	0	0	0	0	1115.46	0	0	3769.11	0	0	0
1999	39F6	1128.54	0	32.6224	0	0	0	0	51.671	0	4626.43	184.037	0	0	0	0	574.003	0	0	0	21453.8	0	2298.93	0	269195	0	0	0	0	0	84699.7	0	0	0	0	1.71319e+07	307.908	0	0	0	0	0	192279	0	0	11459.5	0	0	0
1999	40E8	0	743285	0	0	0	0	0	0	0	0	731.903	0	0	0	0	0	0	0	0	0	0	38134.2	0	951.481	0	0	0	0	0	479840	0	0	0	0	1.1487e+06	0	0	0	0	0	38342	9.18883e+07	0	0	6512.66	0	228.877	2937.53
1999	40E9	0	154454	0	0	0	0	0	0	0	0	0	0	0	0	0	0	0	0	0	103.498	0	51496.8	0	4101.29	0	0	0	9252.06	0	22040.8	0	0	0	0	462751	0	0	0	2965.96	207.839	5.36585e+06	2.32451e+07	0	0	5264.06	0	1862.51	0
1999	40F0	47.4916	24551.5	0	0	0	0	0	0	0	0	0	0	0	0	0	0	0	0	0	0	0	1.91581e+07	0	568656	0	0	0	0	0	167202	0	0	0	0	1.17081e+06	0	0	0	0	0	1.32098e+07	3.15752e+07	0	0	216618	0	0	1602.51
1999	40F1	0	35207	0	0	188.206	0	0	0	0	0	0	0	0	0	0	0	0	0	0	0	0	7.84888e+07	0	1.24552e+06	0	0	0	0	0	280801	0	0	0	0	3.47683e+06	0	0	0	4032.73	0	4.20887e+07	1.53374e+07	0	0	171605	0	0	0
1999	40F2	0	88342.1	0	0	0	0	0	0	0	0	0	0	0	0	0	18345.9	0	0	0	0	0	6.30699e+07	0	4.66502e+06	0	0	0	14314.5	168767	1.37446e+06	0	0	0	0	1.01185e+07	0	0	0	0	0	1.33316e+07	5.7516e+06	1229.89	0	273387	639.777	0	0
1999	40F3	0	75169.7	0	0	0	0	0	0	0	0	0	0	0	0	0	0	0	0	49.4778	0	0	1.093e+07	0	220919	0	0	0	0	0	6599.41	0	0	0	0	5.45351e+06	0	0	0	0	0	21866.7	174687	0	0	7924.19	0	0	0
1999	40F4	38.8663	353700	4.76574	0	0	0	0	0	0	0	32.4034	0	0	0	0	0	0	0	2334.32	0	0	603530	0	498496	0	0	0	0	0	93078.2	0	0	0	0	8.47741e+06	23.8007	0	0	0	0	0	55139.4	0	0	3526.28	0	0	0
1999	40F5	31.3384	521808	0	0	0	0	0	0	0	0	978.2	0	0	0	0	0	0	0	0	25.4215	0	9785.21	0	76038.4	0	0	0	0	0	3.85859e+06	0	0	0	0	5.51012e+06	0	0	0	0	534.808	4390.78	923842	0	0	13772.2	0	0	0
1999	40F6	398.089	2273	61.8125	0	0	0	0	8.54082	0	429.497	4368.86	0	430.398	0	0	0	0	0	0	454.605	0	1852.23	0	85658.7	0	0	0	6.54918	0	319129	0	0	0	0	6.62958e+06	631.732	0	0	0	0	0	39563.4	0	0	478.437	0	0	0
1999	41E7	0	4310.1	0	0	0	0	0	0	0	0	7.20881	0	0	0	0	0	0	0	0	0	0	0	0	38695.3	0	0	0	90.5309	0	188812	0	0	0	0	256761	0	0	0	0	0	15104	1.11835e+07	0	0	853.984	0	0	0
1999	41E8	0	1595.04	0	0	0	0	0	0	0	0	0	0	0	0	0	1507.35	0	0	0	0	0	1637.68	0	4332.16	0	0	0	0	0	98725.8	0	0	0	2031.58	1.81882e+06	0	0	0	0	0	4.60709e+06	3.40911e+07	0	0	75659.1	0	0	0
1999	41E9	0	806.191	0	0	0	0	0	0	0	0	493.789	369.183	0	0	0	0	0	0	0	0	0	188776	0	186831	0	0	0	0	0	74028.6	0	0	0	1398.44	516288	0	0	0	1205.78	0	8.41145e+06	1.38157e+07	0	0	91701.9	0	171.63	0
1999	41F0	0	505.543	0	0	0	723.947	0	0	0	0	249.643	0	0	0	0	0	0	0	0	0	0	1.0213e+07	0	35744.2	0	0	0	4577.83	0	86679	0	0	0	0	114635	0	0	0	6223.39	0	2.2627e+06	1.76974e+06	0	0	24055.9	0	0	5672.18
1999	41F1	0	10940.6	0	0	0	0	0	0	0	0	0	0	0	0	0	0	0	0	0	0	0	2.58231e+08	0	404439	0	0	0	17197.4	2369.08	166858	0	0	0	0	220859	0	0	0	0	0	2.80099e+07	1.6058e+07	0	0	3769.1	0	0	0
1999	41F2	66.5817	1.08109e+06	0	0	0	0	0	0	0	0	0	0	0	0	0	0	0	0	0	0	0	626562	0	50688.7	0	0	0	9249.91	0	687206	0	0	0	0	791212	0	0	0	0	0	1.58867e+06	665918	0	0	507.679	0	0	0
1999	41F3	1.02107	835855	0	0	0	0	0	0	0	0	0	0	0	0	0	0	0	0	0	0	0	592707	0	591476	0	0	0	4779.46	0	537876	0	0	0	0	958439	0	0	0	0	0	2.25511e+06	1.17687e+07	0	0	17129.7	2033.08	0	0
1999	41F4	38.8663	2.9899e+06	0	0	0	0	0	0	0	0	0	0	0	0	0	0	0	0	0	0	0	53874.2	0	2.20815e+06	0	0	0	0	0	1.3061e+06	0	0	0	0	3.65811e+06	0	0	0	8303.65	0	33941.6	72879.6	0	0	112600	0	0	0
1999	41F5	0	790188	0	0	0	0	0	0	0	0	1789.58	0	0	0	0	0	0	0	0	2697.41	0	16.6374	0	158122	0	0	0	0	0	247491	0	0	0	0	2.1417e+06	34.7695	0	0	0	50.9927	0	125811	0	0	958.393	0	0	0
1999	41F6	64.9693	194711	0	0	0	0	0	0	0	43.8602	282.583	0	0	0	0	0	0	0	0	55.4914	0	328.869	0	84078.8	0	0	0	0	0	41434.1	0	0	0	0	9.49747e+06	0	0	0	0	0	0	13172.2	0	0	9816.18	0	0	0
1999	41F7	231.616	29833.2	0	0	0	0	0	0	0	0	1070.3	0	0	0	0	5999.6	0	0	0	0	0	94.7919	0	117831	0	0	0	0	0	7366.49	0	0	0	0	5.48106e+06	0	0	0	0	0	0	44471.3	0	0	4461.32	0	0	0
1999	42E8	0	0	0	0	0	0	0	0	0	0	0	0	0	0	0	2103.13	0	0	0	0	0	15545	0	28175.5	0	0	0	0	0	40228.5	0	0	0	7809.96	1.43089e+06	0	0	0	2598.26	0	1.79566e+07	8.83797e+06	0	0	49200.8	0	0	0
1999	42E9	0	410.546	0	0	0	0	0	0	0	0	109.089	0	0	0	0	0	0	0	0	0	0	91918.1	0	18044.8	0	0	0	0	0	20268.8	0	0	0	4520.22	408645	0	0	0	0	0	1.34207e+07	1.34217e+06	0	0	52264.4	0	228.877	0
1999	42F0	0	1832.18	0	0	0	0	0	0	0	0	107.644	0	0	0	0	5569.38	0	0	0	0	0	9.05296e+07	0	656341	0	0	0	0	0	169118	0	0	0	5782.55	252690	0	0	0	213.184	0	1.47202e+08	4.98186e+07	0	0	334999	0	0	0
1999	42F1	14.6242	77701.8	0	0	0	0	564.084	0	0	0	140.47	0	0	0	0	0	0	0	0	0	0	1.35106e+07	0	101705	0	0	0	6997.89	0	1.0654e+06	850.948	0	0	1802.29	39934.6	0	0	0	0	41.1135	2.9843e+06	905746	13.6299	0	18675.2	0	0	0
1999	42F2	0	35429.6	0	0	0	0	0	0	0	0	0	0	0	0	0	0	0	0	0	0	0	2.29971e+06	0	2.36309e+06	0	0	0	0	0	197043	0	0	0	0	1.33342e+06	0	0	0	0	0	2.69709e+06	402109	0	0	58049.8	0	0	0
1999	42F3	31.3384	211387	0	0	0	0	0	0	0	0	0	0	0	0	0	0	0	0	0	0	0	22261.6	0	4507.89	0	0	0	0	0	783501	0	0	0	0	9.81822e+06	0	0	0	0	0	90478.2	147334	0	0	140204	0	0	0
1999	42F4	0	279672	421.975	0	0	0	0	0	0	0	0	0	0	0	0	0	0	0	0	0	0	16.883	0	25590.7	0	0	0	0	0	472758	0	0	0	0	1.66269e+07	0	0	0	0	0	2475.9	34808.8	0	0	53032.8	0	0	0
1999	42F5	15.805	1.6808e+06	0	0	0	0	0	0	0	0	143.075	0	0	0	0	0	0	0	0	0	0	99.376	0	85318.8	0	0	0	1907.55	0	527606	0	0	0	0	2.21753e+06	8.19515	0	0	0	69.878	11631.8	56591	0	0	96345.2	0	0	0
1999	42F6	31.3719	230107	22.3415	0	0	0	0	15.6946	0	0	1037.7	0	0	0	0	0	0	0	0	0	0	0	0	57166.6	0	0	0	0	0	352162	0	0	0	0	2.78326e+06	15.5082	0	0	0	0	33157.4	194088	0	0	52517.6	0	0	0
1999	42F7	0	3362.92	0	0	0	0	0	0	0	4.2382	21.4186	0	0	0	0	30984.4	0	0	0	0	0	3.86837	0	25092	0	0	0	0	0	5586.65	0	0	0	0	2.6108e+06	8.19515	0	0	0	0	1092.53	13110.9	0	0	3933.28	0	0	0
1999	43E8	1044.28	14390	0	0	0	0	0	0	0	0	0	0	0	0	0	174.334	0	0	0	0	0	28950.6	0	104007	191.413	0	0	0	0	265119	0	0	0	2691.56	529186	0	0	0	287.196	0	2.48379e+07	1.33238e+07	0	0	154856	489.423	0	0
1999	43E9	0	0	0	0	0	0	0	0	0	0	26.5554	0	0	0	0	7939.18	0	0	0	0	0	326604	0	85787.1	0	0	0	344.985	0	69028.2	0	0	0	52230.2	358358	0	0	0	0	0	3.80281e+07	7.48187e+06	0	0	313385	0	647.462	1675.53
1999	43F0	0	27322.8	0	0	0	0	41.3412	0	0	0	0	0	0	0	0	0	0	0	0	0	0	5.68313e+06	0	26690.3	0	0	0	43161.7	0	173587	0	0	0	17610.9	341638	0	0	0	0	0	4.22782e+07	1.23806e+07	0	0	123311	0	468.961	0
1999	43F1	0	122623	0	0	0	0	2392.86	0	0	0	53.6926	0	0	0	0	0	0	0	0	0	0	8.93525e+06	0	438431	0	0	0	49181.9	0	791021	0	0	0	0	17622.2	0	0	0	23179.4	0	1.14981e+07	1.83176e+06	0	0	700.434	0	0	0
1999	43F2	0	21601.3	0	0	0	0	0	0	0	0	0	0	0	0	0	0	0	0	0	0	0	1.93825e+06	0	401058	0	0	0	633.499	0	85256.8	0	0	0	0	1.0377e+06	0	0	0	0	0	2.50057e+07	479268	0	0	9730.67	0	0	0
1999	43F3	0	20973.1	0	0	0	0	0	0	0	0	0	0	0	0	0	0	0	0	0	0	0	110723	0	242102	0	0	0	828.036	0	407289	0	0	0	0	6.43992e+06	0	0	0	0	0	351729	435424	0	0	121802	0	0	0
1999	43F4	0	317.828	91.9043	0	0	0	0	0	0	0	0	0	0	0	0	0	0	0	0	0	0	14698	0	8560.87	0	0	0	0	0	44701	0	0	0	0	5.65568e+06	0	0	0	0	0	25029.9	37088.8	0	0	5287.81	0	0	0
1999	43F5	0	175421	0	3346.24	0	28.8218	0	0	0	0	0	0	0	0	0	0	0	0	0	0	0	2694.85	0	96.8143	0	0	0	0	0	17352.4	0	0	0	0	1.65781e+06	0	0	0	0	0	76452.9	237765	0	0	507.679	0	0	0
1999	43F6	67.827	463007	0	0	0	0	0	0	0	0	0	0	0	0	0	0	0	0	0	0	0	341.026	0	1676.76	0	0	0	0	0	59202.4	0	0	0	0	1.21552e+06	0	0	0	0	0	373993	247622	0	0	2416.23	0	0	0
1999	43F7	208.979	42995.5	0	0	0	0	0	0	0	0	367.165	0	0	0	0	0	0	0	0	0	0	3848.34	0	1.57306e+06	0	0	0	0	0	216729	0	0	0	0	1.23611e+06	8.19515	0	0	427.42	0	2.90776e+06	463851	0	0	21739.5	0	0	0
1999	44E6	53.5782	0	0	0	0	0	0	0	0	0	1737.33	1794.47	0	0	0	174.334	0	0	0	0	0	31612.3	0	1225.23	0	0	0	0	0	710125	0	0	0	1308.26	1.32476e+07	0	0	0	376.547	0	207359	2.50792e+06	0	987.141	17968.9	0	105.058	0
1999	44E7	7.648	0	0	0	0	0	16.0359	0	0	0	704.147	0	0	0	0	0	0	0	0	444.64	0	0	0	87671.6	0	0	0	0	0	265060	0	0	0	1914.57	1.14691e+06	0	0	0	0	0	6.23859e+06	1.06967e+07	7.24833	0	84942.4	110.589	0	0
1999	44E8	0	0	0	0	0	0	0	0	0	0	46.381	0	0	0	0	0	0	0	0	0	0	428883	0	224904	0	0	0	0	0	38797.7	0	0	0	2549.21	492940	0	0	0	542.454	0	5.73404e+07	5.1005e+06	0	0	191106	0	0	0
1999	44E9	0	5470.06	0	0	0	0	0	0	0	0	0	0	0	0	0	0	0	0	0	0	0	1.27254e+07	0	168151	0	0	0	0	0	512315	0	0	0	0	2.22783e+06	0	0	0	1551.01	0	3.56928e+07	3.14436e+07	8821.81	0	37792.3	0	637.258	0
1999	44F0	0	505.543	0	4875.32	0	0	6148.73	0	0	0	577.104	0	0	0	0	0	0	0	0	8.93919	0	1.6543e+07	0	870.575	0	0	0	46949	0	651445	0	0	0	0	516660	0	0	0	0	0	1.20893e+07	7.38538e+06	0	0	123263	0	592.966	0
1999	44F1	0	97542.4	0	0	0	0	0	0	1796.14	0	0	0	0	0	0	0	0	0	0	0	0	2.13592e+07	0	415230	0	0	0	0	0	195349	0	0	0	3138.28	2.11922e+06	0	0	0	0	0	2.41345e+07	1.17002e+06	0	0	181364	0	0	0
1999	44F2	31.3384	66769	0	0	0	0	0	0	0	0	0	0	0	0	0	0	0	0	0	0	0	2.60281e+06	0	786144	0	0	0	0	0	451698	0	0	0	0	4.65777e+06	0	0	0	2426.35	0	9.24911e+06	2.80031e+06	0	0	73270.3	0	0	0
1999	44F3	172.716	180929	0	0	0	0	6.06458	0	0	0	0	0	0	0	0	0	0	0	0	0	0	11780.7	0	104145	0	0	0	0	0	685748	0	0	0	0	5.3423e+06	0	0	0	1314.48	0	778367	1.42858e+06	0	0	5131.86	0	0	0
1999	44F4	0	79094.5	3435.84	0	0	0	0	0	0	0	9.89108	0	0	0	0	0	0	0	0	0	0	12430.3	0	39077.1	0	0	0	0	0	219343	0	0	0	0	1.19524e+06	0	0	0	3801.82	0	5.34272e+06	161747	0	0	312.496	0	0	0
1999	44F5	0	62546.8	0	13521.2	0	0	0	0	0	0	0	0	0	0	0	0	0	0	0	0	0	16.883	0	1.32904e+07	0	0	0	3427.45	0	510582	0	0	0	0	2424.26	0	0	0	9919.62	0	1.29421e+07	833010	26325.9	0	59979.4	84750.9	0	0
1999	45E7	449.551	0	8.74412	0	0	0	183.375	0	0	0	2856.47	0	0	0	0	0	0	0	0	0	0	118015	0	5154.95	0	0	0	0	3702.45	7969.79	0	0	0	0	4.71707e+06	0	0	0	213.184	0	4.30626e+06	1.69818e+06	0	0	22402	0	0	0
1999	45E8	0	878.164	0	0	0	0	25798.7	0	0	0	1446.99	0	0	0	0	0	0	0	0	0	0	326747	0	55706.8	0	0	0	9356.76	448.407	549878	0	0	0	0	205969	0	0	0	11814.7	0	3.08001e+07	1.38985e+07	603.207	0	9900.05	0	146.999	3506.09
1999	45F0	0	0	0	0	0	0	11.9869	0	0	0	0	0	0	0	0	6924.65	0	0	0	2916.74	0	33244.8	638.005	4.80201e+06	0	0	0	0	0	203994	0	0	0	0	2444.97	0	0	0	33599.2	0	3.20806e+06	2.16581e+06	0	0	0	0	0	0
1999	45F1	0	2525.75	0	0	0	0	2554.18	0	0	0	673.742	0	0	0	0	0	0	0	0	478.677	0	2.61799e+06	0	661722	0	0	0	11715.3	0	825886	0	0	0	0	26380.5	0	0	0	13226.6	0	2.01977e+07	3.49901e+06	277.705	0	774.57	0	0	0
1999	45F2	10.7683	28103.2	0	0	0	0	41.3412	0	0	0	0	0	0	0	0	0	0	0	0	0	0	1.29373e+06	0	231631	0	0	0	0	0	1.78189e+06	0	0	0	0	4.38439e+06	0	0	0	0	0	530761	1.41426e+06	0	0	71536.5	0	0	0
1999	45F3	0	329410	0	1914.54	0	0	0	0	0	0	0	0	0	0	0	0	0	0	0	0	0	371764	0	1.70495e+06	0	0	0	0	0	1.48095e+06	0	0	0	0	1.53976e+06	0	0	0	0	0	3.25782e+07	1.47489e+06	0	0	7108.73	0	0	0
1999	45F4	0	25656.2	0	5869.44	0	0	41.3412	0	0	0	0	0	0	0	0	0	0	0	0	46.4642	0	548.653	0	1.44268e+06	0	0	0	427.631	0	204747	0	0	0	0	3838.64	0	0	0	23362.1	0	2.84485e+07	369318	0	0	10014.1	4320.64	0	0
1999	46E7	19.2893	0	0	0	0	0	0	0	0	0	1514.26	0	0	0	0	0	0	0	0	0	0	521304	0	6751.04	0	0	0	0	0	51133.4	0	0	0	0	993939	0	0	0	0	0	6.60806e+06	4.53514e+06	0	272.27	22114.5	0	0	0
1999	46E8	0	2841.32	0	0	0	0	130306	0	0	0	42606.8	99.9389	0	0	0	0	0	0	0	0	0	4.44557e+06	0	109976	0	0	0	0	0	1.22071e+06	0	1665.6	0	19.1699	8.51463e+06	0	0	0	1814.23	0	1.09754e+08	3.14625e+07	229.981	0	1.09445e+06	0	0	1149.15
1999	46E9	0	0	0	1667.29	0	0	8645.99	0	0	0	16.9552	0	0	0	0	7420.48	0	0	0	0	0	1.81114e+06	12372.9	385.307	0	0	0	0	0	226018	0	0	0	0	5878.12	0	0	0	0	0	7.53591e+06	4.27533e+06	619.878	0	355.25	0	0	789.51
1999	46F0	0	0	0	0	0	0	0	0	0	0	0	0	0	0	0	6924.65	0	0	0	31.4973	0	134655	179.625	1.02734e+06	0	0	0	0	0	121129	0	672.034	0	0	106.682	0	0	0	915.834	0	1.00728e+07	6.98361e+06	0	0	0	0	0	0
1999	46F2	0	127872	0	0	0	0	743.039	0	0	0	0	0	0	0	0	0	0	0	0	0	0	1.77813e+06	0	315510	0	0	0	28067.1	0	1.19854e+06	0	0	0	0	237772	0	0	0	153.082	0	3.24872e+07	2.57009e+06	0	0	9392.82	0	0	0
1999	46F3	0	343007	0	0	0	12.4393	265.441	0	0	0	51.2997	0	0	0	0	0	0	0	0	0	0	4206.1	0	5.81973e+06	0	0	0	0	0	333261	0	0	0	0	744735	0	0	0	25574.8	0	9.55883e+06	2.74667e+06	0	0	51712.4	0	0	0
1999	47E7	0	0	0	0	0	0	0	0	0	0	46.381	140.347	0	0	0	0	0	0	0	0	0	114191	0	0	0	0	0	0	0	26053	0	0	0	0	1.06354e+06	0	0	0	0	0	3.56207e+06	2.39556e+06	0	0	0	0	0	0
1999	47E8	38.8663	12765.3	18.1338	0	0	0	4060.15	0	0	0	2467.17	640.28	0	0	0	0	0	0	0	0	0	1.53078e+07	0	130668	0	0	0	8521.25	0	1.52797e+06	0	986.433	0	2549.21	3.08542e+06	0	0	0	82906.9	0	1.35364e+08	2.13308e+07	1500.41	0	1.66598e+06	3765.2	105.058	0
1999	47E9	24.8366	6011.17	0	0	0	45.5787	74667	0	1650.94	0	91.059	0	0	0	0	0	0	0	0	113.837	0	362970	33755.4	76892.1	0	0	0	6818.12	0	550673	0	0	0	0	10412.9	0	0	0	14712.2	0	2.08201e+07	9.13234e+06	60422.7	0	11218.2	0	124.853	4703.14
1999	47F0	0	2215.9	0	462.516	0	9377.79	3302.7	0	523.769	0	133.307	0	0	0	0	6924.65	0	0	0	1525.87	0	21565.3	2671.55	244920	0	0	0	510.616	0	477601	0	0	0	0	643.271	0	0	0	829.989	0	1.31457e+07	9.11339e+06	104.286	0	0	0	0	0
1999	47F1	0	7582.77	0	0	0	0	1601.13	0	0	0	0	0	0	0	0	0	0	0	0	0	0	572505	0	106331	0	0	0	759.067	0	332326	0	0	0	0	927.904	0	0	0	4032.73	0	4.86562e+07	2.89565e+06	476.256	0	32033.1	0	0	0
1999	47F2	0	16109.9	0	415.775	0	538.176	13953.8	0	0	0	1591.9	0	0	0	0	0	0	0	0	0	0	13646.8	0	1.30763e+06	0	0	0	14658.4	0	602200	0	0	0	0	31688.2	0	0	0	34565.5	0	2.35831e+07	1.60324e+06	1287.72	0	3516.21	0	0	0
1999	48E8	0	0	0	51100	0	0	826.776	0	0	0	0	0	0	0	0	0	0	0	0	0	0	1.53471e+06	0	44533.3	220.858	0	0	0	0	163489	0	10013.9	0	34591.8	2.77785e+06	0	0	0	915.834	0	4.29462e+07	1.00351e+07	0	0	504223	3986.28	0	0
1999	48E9	0	57791.9	0	0	0	0	205889	0	0	0	0	0	0	0	0	0	0	0	0	0	0	129081	16.0309	24941.9	0	0	0	63727.9	0	142593	0	719.183	6029.28	0	177409	0	0	0	3937.93	0	2.18899e+06	3.35186e+06	138.853	0	10856	0	105.058	0
1999	48F0	0	4420.67	0	0	0	148.801	1182.1	0	0	0	21.4186	0	0	0	0	0	0	0	0	0	0	916891	253.547	477013	0	0	0	0	0	239993	0	0	0	0	218.426	0	0	0	213.184	0	2.07517e+07	1.06516e+07	7360.48	0	0	0	0	0
1999	48F1	0	1166.29	0	0	0	0	14064.2	0	0	0	0	0	0	0	0	0	0	0	0	0	0	128891	0	2.42355e+06	0	0	0	0	0	184399	0	0	0	0	218720	0	0	0	0	0	5.83975e+07	1.31098e+06	0	0	103887	0	0	0
1999	49E8	24.8366	0	0	0	0	0	133.125	0	0	0	585.276	44.4615	0	0	0	0	0	0	0	0	0	8.97516e+06	0	4815.41	0	0	0	2229.24	0	467511	0	0	0	987.47	2.44083e+06	0	0	0	2268.37	0	1.15653e+07	762950	0	63.6954	381427	639.777	0	0
1999	49F0	0	10404.3	0	0	0	4539.04	52059.3	0	0	0	107.964	0	0	0	0	0	0	0	0	31.4973	0	220170	170577	2.1846e+06	0	0	0	0	0	523148	0	986.433	0	0	10814.8	0	0	0	1748.78	0	9.01567e+06	4.18417e+06	29155.1	0	1262.75	0	0	0
1999	49F1	0	159975	0	0	0	0	129170	0	780.704	0	9.89108	0	0	0	0	0	0	0	0	0	0	2.37083e+06	0	2.43103e+06	0	0	0	33568.9	0	925696	0	0	0	0	540262	0	0	0	106788	0	7.09008e+06	4.04466e+06	100311	0	0	0	0	0
1999	50E9	409.895	1732.55	0	0	0	0	12033.7	0	0	0	92.0686	21086.6	0	0	0	0	0	0	0	0	0	23871.6	0	3035.63	0	0	0	16316.6	0	73578.8	0	2523.41	0	0	43794.3	0	0	0	3408.19	0	1.79962e+06	542538	0	96.886	6421.69	0	0	0
1999	50F0	0	0	0	0	0	108105	95678.5	0	2192.4	0	167.014	0	0	0	0	0	0	0	0	0	0	538868	1335.42	314911	0	0	0	0	0	61907.3	0	31616.8	0	3151.44	414.803	0	0	0	213.184	0	1.86724e+07	1.17776e+07	288066	0	0	0	0	2627.47
1999	50F1	0	34210.6	0	0	0	36.5426	76096.4	0	10016	0	311.492	0	0	0	0	0	0	0	0	2868.6	0	1.5198e+06	1572.83	305366	0	0	0	37920.4	0	1.20674e+06	0	11235.1	0	0	32477.2	0	0	0	46676.4	0	4.67375e+07	2.71268e+07	0	0	0	11618	0	0
1999	50F2	0	7953.94	0	0	0	0	7255.68	0	0	0	95.948	0	0	0	0	0	0	0	0	0	0	587981	2.63112	2.12385e+06	0	0	0	783.631	0	149300	0	0	0	0	201989	0	0	0	0	0	1.71115e+07	1894.96	0	0	4222.62	0	0	0
1999	51E9	0	0	0	0	0	4353.7	40618.9	0	3833.29	0	119.917	89110.7	0	0	0	0	0	0	0	0	0	259876	0	107735	0	0	0	0	448.407	16206.7	0	39473.6	0	10777	438.332	0	0	0	19086.9	0	926061	513758	3431.89	0	1931.72	30304.2	0	0
1999	51F0	0	0	0	0	0	0	102644	0	0	0	129.614	0	0	0	0	0	0	0	0	0	0	1.35924e+06	0	62468.1	0	0	0	0	0	27427.3	0	2688.14	0	0	463.036	0	0	0	511.194	0	3.78322e+06	3.15999e+06	4729.31	0	18028.8	0	0	0
2000	32F1	1947.57	0	1777.66	0	0	0	0	0	0	0	1278.01	0	0	0	0	0	0	0	556.977	8.93919	0	546273	0	505584	0	0	0	0	0	0	0	0	0	0	3.46235e+06	0	0	0	0	0	0	8.00472e+07	0	211.934	34072.9	0	0	1991.81
2000	32F2	0	0	0	0	0	0	0	0	0	0	0	0	0	0	0	0	0	0	16.7407	0	0	0	0	25656.8	0	0	0	0	0	0	0	0	0	0	27399	0	0	0	0	0	0	3.95299e+06	0	0	0	0	0	0
2000	33F1	0	0	190.047	0	0	0	0	0	0	0	0	0	0	0	0	0	0	0	114.671	0	0	0	0	0	0	0	0	0	0	0	0	0	0	0	102066	17.3705	0	0	0	0	0	116.686	0	0	0	0	0	0
2000	33F2	17.0097	0	11398.7	0	0	0	0	0	0	15.0659	0	0	0	0	0	0	0	0	12732.1	0	0	184.414	0	9960.16	0	0	0	0	0	104.857	0	0	0	0	595853	0	0	0	0	0	0	644202	0	0	0	0	21.1569	0
2000	34F2	1098.71	0	0	0	0	0	0	0	0	586.302	225.168	0	0	0	11.87	0	0	0	380.601	0	0	7569.93	0	70196.7	0	0	0	0	0	0	0	0	0	0	63818.7	17.3705	0	0	0	0	0	11008.2	0	0	0	0	0	0
2000	34F3	0	0	0	0	0	0	0	0	0	4.2382	109.089	0	0	0	0	0	0	0	24689.7	0	0	4270.19	0	176.242	0	0	0	0	0	0	0	0	0	0	574205	0	0	0	0	0	0	284718	0	0	0	0	0	0
2000	35F1	0	0	0	0	0	0	0	0	0	0	0	0	0	0	0	0	0	0	0	0	0	548.653	0	0	0	0	0	0	0	0	0	0	0	0	27667.6	0	0	0	0	0	0	2863.54	0	0	0	0	0	0
2000	35F2	0	0	0	0	0	0	0	0	0	509.785	152.002	0	0	0	0	0	0	0	52837.6	0	0	22548.9	0	65466	0	0	0	0	0	0	0	0	0	0	4.65672e+06	0	0	0	0	0	0	42221.2	0	0	0	0	0	0
2000	35F3	0	0	0	0	0	0	0	0	0	125.48	0	0	0	0	0	10893.2	0	0	0	151.371	0	5044.49	0	0	0	0	0	0	0	0	0	0	0	0	16808.3	0	0	0	0	0	0	1661.97	0	0	0	0	0	0
2000	36F0	371.972	0	0	0	0	0	0	0	0	324.117	107.644	0	0	0	0	0	0	0	6373.02	89.5727	0	585916	0	0	0	0	0	0	0	0	0	44.7977	0	0	8.56073e+06	0	0	0	0	0	0	1.28709e+06	0	0	0	0	0	7635.13
2000	36F1	0	0	0	0	0	0	0	0	0	62.7401	1402.09	0	0	0	0	0	0	0	0	31.4973	0	46948.8	0	9374.6	0	0	0	0	0	0	0	0	0	0	1.48359e+06	0	0	0	0	0	0	1.81731e+06	0	0	0	0	0	0
2000	36F2	0	0	2087.52	0	0	0	0	570.32	0	0	13084.3	0	0	0	0	0	0	0	1948.3	0	0	157444	0	54500.3	0	0	0	0	0	0	0	0	0	0	4.21257e+06	0	0	0	482.663	0	0	2.69928e+07	0	0	355.25	0	0	0
2000	36F3	31.3384	0	0	0	0	0	0	520.999	0	10830	730.449	0	0	0	0	0	0	0	138.645	3498.93	0	1.98344e+06	0	43454.9	0	0	0	0	0	46245	0	0	0	0	7.42529e+06	0	0	0	0	0	776.447	1.40864e+06	0	0	127.398	0	0	0
2000	36F4	0	0	0	0	0	0	0	147.877	0	23741.9	8348.21	0	0	43.2	0	0	0	0	39.0811	22077.1	0	2870.7	0	94968	0	0	0	436.968	0	3227.8	0	0	0	0	1.44705e+06	0	0	0	0	0	0	348728	0	0	0	0	0	0
2000	36F5	31.3384	1732.55	61.8125	0	0	0	0	0	0	17733.7	3995.32	0	0	0	0	0	0	0	3608.75	18740.9	0	1802.78	0	622060	0	0	0	0	0	5.81423	0	0	0	0	4.96006e+06	0	0	0	0	0	0	151349	0	0	0	0	0	0
2000	37F0	200.489	0	93.1793	0	0	0	0	0	0	0	23865	0	0	0	0	0	0	0	201.271	0	0	2.24707e+06	0	75957.7	0	0	0	0	0	363.405	0	0	0	0	2.51557e+06	0	0	0	1679.2	0	1.22741e+06	5.06977e+07	0	0	356.894	0	87.6726	0
2000	37F1	0	1617.69	8.74412	0	0	0	0	0	0	20.9471	3990.41	0	0	0	0	134.996	0	0	0	118.822	0	1.25806e+06	0	121104	0	0	0	0	0	16891.1	0	0	0	0	7.69402e+06	0	0	0	0	0	601806	6.64958e+07	0	0	401.905	0	0	0
2000	37F2	0	0	40.2412	0	0	0	0	170.835	0	6.86422	0	0	0	0	0	2103.13	0	0	0	40904.5	0	656228	0	7325.22	0	0	0	0	0	202073	0	14.9326	0	0	2.27531e+06	0	0	0	0	0	0	695837	0	0	0	0	0	0
2000	37F3	0	0	0	0	0	0	0	258.528	0	533.002	0	0	0	0	0	0	0	0	0	0	0	622597	0	42065.3	0	0	0	0	0	184186	0	0	0	0	1.01073e+06	0	0	0	0	0	1193.35	150438	0	0	0	0	0	0
2000	37F4	0	0	0	0	0	0	0	3.33503	0	10538.9	14245.5	0	0	3402.02	0	0	0	0	0	124822	0	612425	0	480646	0	0	0	0	0	385730	0	0	0	0	1.73876e+07	0	0	0	0	0	0	383594	0	0	0	0	0	0
2000	37F6	1447.96	0	0	0	0	0	0	142.26	0	25438.3	13468.3	0	0	0	0	0	0	0	0	756.634	0	885.734	0	2.68787e+06	0	0	0	0	0	76.6178	0	0	0	0	1.00203e+07	0	0	0	0	0	0	52224.6	0	0	72.6356	0	0	0
2000	38E9	31.3384	7626.3	0	0	0	0	0	0	0	0	12704.6	518.452	0	0	0	0	0	0	0	0	0	3.49501e+06	0	672610	0	0	0	0	0	71325.5	0	0	0	0	486045	0	0	0	915.834	0	4.55628e+07	3.44659e+07	0	0	4899.22	0	58.4484	661.48
2000	38F0	0	3739.75	0	0	0	0	0	0	0	0	1591.32	0	0	0	0	0	0	0	0	0	0	6.40188e+06	0	36455.3	0	0	0	0	0	58103.2	0	0	0	0	136372	0	0	0	0	0	7.52169e+06	1.04613e+08	0	0	10274.5	0	0	0
2000	38F1	0	4148.92	0	0	0	0	0	0	0	15.0659	0	0	0	0	0	0	0	0	0	0	0	164228	0	5346.58	0	0	0	0	0	104.857	0	0	0	0	1.57964e+06	0	0	0	0	0	11705.9	808465	0	0	401.905	0	0	0
2000	38F2	0	0	0	0	0	0	0	0	0	30.1318	0	0	0	0	0	0	0	0	575.611	0	0	2555.7	0	129.376	0	0	0	0	0	0	0	24.6358	0	0	398442	0	0	0	0	0	0	8683.98	0	0	0	0	0	0
2000	38F3	0	0	0	0	0	0	0	201.191	0	764.678	0	0	0	0	0	0	0	0	39.0811	20.1943	0	3.37649e+06	0	419382	0	0	0	0	0	609799	0	0	0	0	1.05237e+07	0	0	0	0	0	4279.52	1.68725e+06	0	0	0	0	0	0
2000	38F5	10.7683	0	0	0	0	0	0	0	0	10041.4	4809.63	0	0	0	0	0	0	0	0	28660.7	0	185095	0	383620	0	0	0	0	0	204135	0	371.381	0	0	2.6059e+06	12.2154	0	0	0	0	0	216693	0	0	0	0	0	0
2000	38F6	80.7643	0	6088.86	0	0	0	0	134.388	0	45658.4	30880.1	0	0	0	0	0	0	0	0	18435.5	0	760.78	0	1866.22	0	0	0	0	0	11674.4	0	151.789	0	0	2.17243e+07	321.833	0	0	0	0	0	114368	0	0	0	0	0	0
2000	39E8	0	9295.67	11.3765	0	0	0	0	0	0	0	9.89108	220.201	0	0	0	0	0	0	0	127519	0	0	0	73349.4	0	0	0	76.5617	0	240673	0	0	0	0	182299	0	0	0	1205.78	1245.86	34443.5	7.2677e+06	0	0	4829.29	0	46.7274	0
2000	39E9	24.8366	456.366	0	0	0	0	0	0	0	0	3276.99	0	0	0	0	0	0	0	0	0	0	3.92011e+06	0	119959	0	0	0	0	0	92558.2	0	0	0	0	1.83479e+06	0	0	0	1551.01	0	1.3152e+08	2.74507e+07	0	0	63300.4	0	2294.74	24789.5
2000	39F0	0	24893.3	0	0	0	0	0	0	0	0	2929.34	0	0	0	0	0	0	0	0	0	0	8.68676e+06	0	180563	0	0	0	0	0	63773.6	0	0	0	0	429589	0	0	0	0	47.579	1.0565e+08	8.66046e+07	0	0	94275.7	0	297.665	0
2000	39F1	0	78090	0	0	0	0	0	0	0	108.039	170.762	0	0	0	0	0	0	0	0	0	0	3.07277e+06	0	16187	0	0	0	0	0	130273	0	0	0	0	8.09542e+06	0	0	0	0	0	1.11019e+07	1.32544e+07	0	0	187338	0	0	0
2000	39F2	0	1034.98	0	0	0	0	0	0	0	6.86422	137.806	0	0	0	0	0	0	0	556.975	0	0	2.33625e+06	0	22150.6	0	0	0	0	2369.08	0	0	0	0	0	7.11375e+06	0	0	0	0	0	0	230668	0	0	1426.85	1911.02	0	0
2000	39F3	0	1508.11	79.134	0	0	0	0	0	0	93.8064	106.221	0	0	0	0	0	0	0	0	0	0	3.15372e+06	0	332244	0	0	0	0	0	91612.7	0	0	0	1061.88	9.72182e+06	0	0	0	0	0	0	253796	0	0	273.451	0	0	0
2000	39F4	0	0	0	0	0	0	0	28.516	0	496.402	147.168	0	0	0	0	0	0	0	0	0	0	496292	0	745071	0	0	0	0	0	170542	0	0	0	0	3.10077e+06	0	0	0	0	0	0	71341.8	0	0	150.66	0	0	0
2000	39F5	0	1617.69	0	0	0	0	0	16.216	0	0	185.524	0	0	0	0	0	0	0	0	0	0	1.17313e+06	0	52547.5	0	0	0	0	0	230940	0	1.20612	0	0	4.22211e+06	12.2154	0	0	0	0	0	571478	0	0	0	0	0	0
2000	39F6	20.7559	0	1369.41	0	0	0	0	243.802	0	25664.7	4789.33	0	0	0	0	0	0	0	0	89073.3	0	4891.96	0	571279	0	0	0	107.053	0	234712	0	19.3999	0	0	4.99208e+06	935.775	0	0	0	0	0	205042	0	0	452.65	0	0	0
2000	40E8	0	2897.1	0	0	0	0	0	0	0	0	2879.7	0	0	0	0	0	0	0	0	0	0	2799.98	0	35148.4	0	0	0	0	0	568723	0	0	0	0	766454	0	0	0	915.834	0	9.66926e+06	1.36639e+07	0	0	11437.1	0	653.755	0
2000	40E9	77.7326	26.1422	0	0	0	0	0	0	0	0	6302.56	0	0	0	0	0	0	0	0	103.498	0	55538.5	0	23131.2	0	0	0	0	0	147919	0	0	0	0	299699	0	0	0	0	0	1.7486e+07	7.80241e+06	0	0	120933	0	3365.25	0
[truncated: 1,732 more rows]
[truncated: 29 more columns]
