# Supplementary material for: Temporal and spatial differences between taxonomic and trait biodiversity in a large marine ecosystem: Causes and consequences
Source: PLoS One. 2017 Dec 18;12(12):e0189731. doi: 10.1371/journal.pone.0189731 (PMC5734758; doi:10.1371/journal.pone.0189731)
Supplement: S2 Dataset — (XLSX) [file pone.0189731.s008.xlsx]

## Sheet: Sheet1
Year	Subarea	Sric	SEve	TRic	Teve
1983	32F1	16	0.411876	0.651313	0.673511
1983	32F2	10	0.610277	0.183114	0.865645
1983	33F1	13	0.276396	0.582415	0.680384
1983	33F2	4	0.195323	0.0688221	0.85518
1983	34F2	10	0.39111	0.538077	0.819004
1983	34F3	10	0.414457	0.22478	0.768665
1983	35F1	10	0.278387	0.513499	0.737224
1983	35F2	11	0.366424	0.252343	0.814051
1983	35F3	7	0.523903	0.182119	0.781322
1983	36F0	9	0.201698	0.165962	0.781628
1983	36F1	8	0.427608	0.204861	0.879784
1983	36F2	16	0.403915	0.646712	0.779331
1983	36F3	11	0.457216	0.241301	0.858468
1983	36F4	12	0.11162	0.33183	0.64808
1983	36F5	14	0.167996	0.272849	0.794534
1983	37F0	9	0.520125	0.196407	0.903142
1983	37F1	8	0.102504	0.141979	0.898127
1983	37F2	5	0.23634	0.11381	0.765368
1983	37F3	9	0.484985	0.196407	0.897092
1983	37F4	17	0.288539	0.593169	0.82445
1983	37F6	13	0.223452	0.285907	0.795411
1983	38E9	11	0.338724	0.214481	0.863233
1983	38F0	10	0.499287	0.196407	0.888177
1983	38F1	8	0.718513	0.480733	0.896318
1983	38F2	6	0.269049	0.347871	0.890993
1983	38F3	11	0.48107	0.519013	0.826372
1983	38F5	13	0.475895	0.276059	0.85596
1983	39E8	12	0.209313	0.500997	0.857426
1983	39E9	13	0.436754	0.642052	0.859573
1983	39F0	11	0.457795	0.480733	0.854015
1983	39F1	11	0.677775	0.446604	0.846811
1983	39F2	16	0.480947	0.794999	0.766407
1983	39F3	11	0.292697	0.528929	0.821116
1983	39F4	11	0.520364	0.466869	0.750776
1983	39F5	14	0.171142	0.671091	0.824987
1983	40E8	13	0.246292	0.616731	0.863754
1983	40E9	13	0.209422	0.592918	0.87553
1983	40F0	13	0.311373	0.480733	0.834965
1983	40F1	11	0.0898265	0.577462	0.839179
1983	40F2	13	0.553567	0.577462	0.848333
1983	40F3	11	0.825863	0.217437	0.882314
1983	40F4	7	0.131117	0.18243	0.854221
1983	40F5	13	0.530226	0.65689	0.771417
1983	40F6	16	0.439517	0.629788	0.771023
1983	41E7	9	0.551915	0.188248	0.921573
1983	41E8	8	0.566482	0.188248	0.911653
1983	41E9	7	0.88672	0.186456	0.969858
1983	41F0	12	0.52927	0.57551	0.755757
1983	41F1	11	0.180597	0.584861	0.872858
1983	41F2	12	0.709451	0.480733	0.877739
1983	41F3	12	0.786824	0.689979	0.850452
1983	41F4	12	0.662667	0.579385	0.813325
1983	41F5	10	0.630956	0.545601	0.842864
1983	41F6	9	0.636845	0.214481	0.84043
1983	41F7	9	0.492272	0.278244	0.782134
1983	42E8	7	0.609942	0.139021	0.918291
1983	42E9	8	0.176021	0.188248	0.911461
1983	42F0	10	0.18376	0.419967	0.821695
1983	42F1	11	0.122361	0.569405	0.792768
1983	42F2	11	0.724212	0.495559	0.877741
1983	42F3	4	0.614174	0.0150705	0.778412
1983	42F5	3	0.535134	0.139021	0.870151
1983	42F6	9	0.379028	0.500329	0.827464
1983	42F7	9	0.389083	0.553238	0.831484
1983	43E8	7	0.473106	0.186456	0.959978
1983	43E9	9	0.475759	0.188248	0.890202
1983	43F0	13	0.181769	0.640101	0.863606
1983	43F1	7	0.195351	0.244643	0.891541
1983	43F2	9	0.377765	0.445303	0.803405
1983	43F4	3	0.622184	0.0139872	0.988881
1983	43F5	10	0.230407	0.310411	0.79672
1983	43F6	11	0.282678	0.4985	0.771537
1983	43F7	8	0.327856	0.219793	0.833101
1983	44E6	11	0.582054	0.57236	0.873607
1983	44E7	12	0.382194	0.556391	0.749325
1983	44E8	12	0.486812	0.214243	0.872156
1983	44E9	10	0.310994	0.447103	0.819371
1983	44F0	10	0.447637	0.543831	0.854188
1983	44F1	12	0.302617	0.470783	0.841031
1983	44F2	9	0.292052	0.485609	0.835481
1983	44F3	7	0.230373	0.455548	0.817055
1983	44F4	6	0.0531229	0.380712	0.639422
1983	44F5	5	0.147488	0.0871285	0.888937
1983	45E7	11	0.561318	0.591118	0.841554
1983	45E8	9	0.380224	0.484149	0.865624
1983	45F0	9	0.54922	0.465326	0.804897
1983	45F1	13	0.151925	0.590967	0.871783
1983	45F2	8	0.107372	0.443512	0.844532
1983	45F3	9	0.0765891	0.443512	0.832778
1983	45F4	12	0.410292	0.546243	0.857401
1983	46E7	10	0.220945	0.589338	0.764982
1983	46E8	17	0.298923	0.572612	0.780469
1983	46E9	13	0.372644	0.484149	0.728832
1983	46F0	9	0.35472	0.218437	0.774122
1983	46F2	9	0.226446	0.271469	0.845425
1983	46F3	9	0.316177	0.201908	0.887968
1983	47E8	17	0.221065	0.653412	0.784277
1983	47E9	16	0.246789	0.694355	0.767843
1983	47F0	9	0.613875	0.447103	0.873789
1983	47F1	10	0.22619	0.470783	0.822243
1983	47F2	6	0.289832	0.156396	0.825136
1983	48F0	7	0.573435	0.440722	0.86943
1983	49E8	10	0.33648	0.482504	0.909386
1983	49F1	3	0.830788	0.00469561	0.858874
1983	50F0	6	0.423769	0.17322	0.691827
1983	50F1	4	0.739015	0.0418212	0.948364
1983	51F0	5	0.634914	0.0871285	0.921732
1984	32F1	13	0.470389	0.629857	0.776218
1984	32F2	6	0.493265	0.076865	0.80543
1984	33F1	14	0.317855	0.557033	0.729395
1984	33F2	17	0.237643	0.582458	0.737978
1984	34F2	17	0.196866	0.745215	0.731634
1984	34F3	9	0.257285	0.225929	0.801597
1984	35F1	15	0.337025	0.650038	0.788633
1984	35F2	11	0.589354	0.613014	0.773564
1984	35F3	9	0.396947	0.525633	0.797221
1984	36F0	15	0.245043	0.317676	0.820536
1984	36F1	16	0.491894	0.635878	0.778833
1984	36F2	12	0.367915	0.611074	0.795266
1984	36F3	12	0.229571	0.272661	0.817596
1984	36F4	15	0.389075	0.639648	0.806516
1984	36F5	12	0.414747	0.490706	0.771805
1984	37F0	15	0.446537	0.644554	0.806608
1984	37F1	9	0.284396	0.457546	0.845293
1984	37F2	8	0.163663	0.147179	0.8429
1984	37F3	16	0.357799	0.600468	0.80641
1984	37F4	16	0.352562	0.498931	0.722581
1984	37F6	7	0.674491	0.185	0.798069
1984	38E9	11	0.448213	0.480733	0.89062
1984	38F0	10	0.503485	0.480733	0.85136
1984	38F1	9	0.113303	0.196407	0.827397
1984	38F2	8	0.473257	0.475989	0.850513
1984	38F3	13	0.574384	0.630053	0.871446
1984	38F5	14	0.395269	0.371148	0.753302
1984	38F6	3	0.00947785	0.0418212	0.827348
1984	39E8	14	0.0953963	0.273954	0.84021
1984	39E9	13	0.620909	0.633673	0.878876
1984	39F0	12	0.419583	0.577462	0.849858
1984	39F1	14	0.373097	0.689979	0.819627
1984	39F2	8	0.262276	0.472574	0.877002
1984	39F3	12	0.413722	0.63578	0.826938
1984	39F4	9	0.617603	0.216671	0.897505
1984	39F5	12	0.342901	0.63598	0.805436
1984	39F6	2	0.0365186	0.0418212	0.891216
1984	40E8	10	0.503273	0.47446	0.892391
1984	40E9	11	0.0578879	0.245701	0.856059
1984	40F0	12	0.417105	0.609327	0.836586
1984	40F1	13	0.294046	0.594846	0.807298
1984	40F2	8	0.408907	0.457087	0.764384
1984	40F3	15	0.421764	0.71309	0.778405
1984	40F4	10	0.455378	0.196515	0.858067
1984	40F5	11	0.616001	0.256217	0.833109
1984	40F6	8	0.567216	0.20569	0.86279
1984	41E8	10	0.223581	0.450704	0.836171
1984	41E9	11	0.323593	0.568654	0.843316
1984	41F0	10	0.201754	0.599976	0.812401
1984	41F1	18	0.170798	0.710127	0.787782
1984	41F2	13	0.212176	0.625808	0.766484
1984	41F3	9	0.054248	0.24839	0.884205
1984	41F4	11	0.719662	0.592918	0.855936
1984	41F5	16	0.616033	0.550491	0.791739
1984	41F6	10	0.454921	0.613183	0.830063
1984	41F7	11	0.422337	0.277517	0.732769
1984	42E8	15	0.270584	0.633673	0.842202
1984	42E9	8	0.0303261	0.4322	0.851663
1984	42F0	15	0.451503	0.688027	0.752298
1984	42F1	15	0.34476	0.595125	0.829836
1984	42F2	11	0.18965	0.544385	0.828949
1984	42F3	9	0.413144	0.49153	0.872123
1984	42F4	7	0.316031	0.472574	0.881967
1984	42F5	12	0.479315	0.613183	0.776656
1984	42F6	8	0.285908	0.191054	0.856795
1984	42F7	3	0.734045	0.0418212	0.969114
1984	43E8	18	0.135957	0.689979	0.753516
1984	43E9	13	0.0613854	0.67235	0.834881
1984	43F0	13	0.285198	0.616731	0.84142
1984	43F1	10	0.359053	0.453889	0.836506
1984	43F2	10	0.361113	0.472676	0.881487
1984	43F3	10	0.556763	0.544385	0.869942
1984	43F4	4	0.342612	0.271748	0.902862
1984	43F5	17	0.366854	0.617187	0.847507
1984	43F6	7	0.301696	0.188248	0.863281
1984	43F7	11	0.401752	0.23376	0.869708
1984	44E8	20	0.147155	0.676869	0.790955
1984	44E9	17	0.170185	0.617982	0.79209
1984	44F0	17	0.235011	0.498379	0.784581
1984	44F1	15	0.0692717	0.758358	0.798954
1984	44F2	8	0.240878	0.188248	0.896745
1984	44F3	12	0.584042	0.590967	0.886984
1984	44F4	14	0.0714061	0.607236	0.854702
1984	44F5	17	0.29995	0.712437	0.850571
1984	45E7	14	0.0846004	0.578646	0.865061
1984	45E8	18	0.0796662	0.694253	0.788864
1984	45F0	12	0.427964	0.537451	0.798267
1984	45F1	10	0.280913	0.478781	0.858423
1984	45F2	7	0.078434	0.478781	0.814297
1984	45F3	8	0.0814496	0.552907	0.809661
1984	45F4	14	0.401239	0.607236	0.831401
1984	46E7	10	0.212117	0.542463	0.818645
1984	46E8	25	0.15454	0.842275	0.82822
1984	46E9	16	0.247925	0.503395	0.843342
1984	46F0	12	0.314053	0.453889	0.7328
1984	46F2	13	0.140008	0.596334	0.767432
1984	46F3	10	0.426361	0.470783	0.794876
1984	47E8	17	0.176948	0.67367	0.811652
1984	47E9	9	0.452438	0.230179	0.813585
1984	47F0	10	0.270756	0.612064	0.846785
1984	47F1	10	0.0899018	0.548422	0.800924
1984	47F2	6	0.257341	0.220086	0.836813
1984	48E8	7	0.244219	0.228179	0.902653
1984	48E9	16	0.312042	0.637143	0.784066
1984	48F0	7	0.413882	0.524154	0.859142
1984	48F1	7	0.173831	0.453715	0.812452
1984	49E8	8	0.244879	0.228179	0.890489
1984	49F0	9	0.296099	0.425095	0.813761
1984	49F1	5	0.204543	0.177791	0.793385
1984	50E9	15	0.123687	0.599384	0.847685
1984	50F0	13	0.386125	0.658778	0.824002
1984	50F1	15	0.42552	0.737442	0.828508
1984	50F2	10	0.145514	0.470783	0.806424
1984	51E9	6	0.230887	0.148312	0.960324
1984	51F0	12	0.49418	0.497316	0.827386
1985	32F1	12	0.474977	0.653579	0.731555
1985	32F2	7	0.309965	0.238089	0.721612
1985	33F1	12	0.273897	0.582415	0.711056
1985	33F2	14	0.106977	0.675698	0.762898
1985	34F2	15	0.278919	0.653579	0.758015
1985	34F3	6	0.661971	0.134876	0.790301
1985	35F1	7	0.350242	0.169212	0.841339
1985	35F2	14	0.12781	0.280092	0.74381
1985	35F3	4	0.0899423	0.0708664	0.873659
1985	36F0	13	0.255612	0.650445	0.809699
1985	36F1	19	0.327974	0.780817	0.782039
1985	36F2	14	0.142282	0.300724	0.69957
1985	36F3	11	0.385806	0.235662	0.850179
1985	36F4	13	0.339055	0.356242	0.82128
1985	36F5	11	0.505595	0.170328	0.804315
1985	37F0	16	0.439202	0.651608	0.801089
1985	37F1	13	0.349989	0.589068	0.847146
1985	37F2	11	0.19292	0.277564	0.822428
1985	37F3	11	0.452488	0.266465	0.881447
1985	37F4	15	0.24505	0.256768	0.836246
1985	37F6	12	0.464561	0.310026	0.735321
1985	38E9	18	0.135256	0.781989	0.81332
1985	38F0	15	0.387363	0.646072	0.791811
1985	38F1	12	0.658081	0.542744	0.809377
1985	38F2	6	0.00828978	0.140432	0.835523
1985	38F3	12	0.514476	0.542744	0.851381
1985	38F5	14	0.461212	0.304609	0.807443
1985	38F6	11	0.508833	0.233651	0.80247
1985	39E8	16	0.0908693	0.634365	0.861063
1985	39E9	18	0.187878	0.781989	0.808478
1985	39F0	14	0.427907	0.689979	0.831171
1985	39F1	12	0.504823	0.552184	0.865773
1985	39F2	9	0.591294	0.473946	0.832078
1985	39F3	12	0.518237	0.510749	0.846844
1985	39F4	10	0.446168	0.210706	0.887642
1985	39F5	10	0.606465	0.500997	0.818622
1985	39F6	6	0.237899	0.188248	0.938123
1985	40E8	18	0.330067	0.702601	0.820328
1985	40E9	16	0.310556	0.616543	0.751857
1985	40F0	11	0.263451	0.577462	0.827354
1985	40F1	13	0.107906	0.522479	0.842654
1985	40F2	8	0.176085	0.38124	0.825164
1985	40F3	12	0.493433	0.544385	0.859953
1985	40F4	10	0.779853	0.595506	0.859289
1985	40F5	12	0.499967	0.595506	0.862111
1985	40F6	9	0.415786	0.490017	0.847727
1985	41E7	13	0.40201	0.659428	0.880229
1985	41E8	8	0.252991	0.472574	0.846784
1985	41E9	14	0.209268	0.745009	0.770081
1985	41F0	12	0.172608	0.577462	0.82186
1985	41F1	15	0.215539	0.590967	0.830402
1985	41F2	11	0.205135	0.577462	0.805675
1985	41F3	11	0.528766	0.592918	0.844167
1985	41F4	14	0.714833	0.592918	0.857485
1985	41F5	13	0.478739	0.59393	0.853393
1985	41F6	10	0.217503	0.545912	0.865313
1985	41F7	10	0.398449	0.289378	0.725298
1985	42E8	12	0.402688	0.636831	0.878399
1985	42E9	8	0.366141	0.214053	0.858989
1985	42F0	11	0.152515	0.559121	0.813276
1985	42F1	13	0.263903	0.577462	0.814032
1985	42F2	10	0.243936	0.520528	0.818651
1985	42F3	12	0.452662	0.689979	0.833654
1985	42F4	11	0.333293	0.4322	0.839459
1985	42F5	12	0.435901	0.586645	0.864694
1985	42F6	8	0.556639	0.472574	0.824703
1985	42F7	7	0.334158	0.188248	0.857652
1985	43E8	6	0.556042	0.285416	0.755696
1985	43E9	13	0.224457	0.611634	0.800712
1985	43F0	15	0.0529454	0.600336	0.709598
1985	43F1	12	0.0971614	0.590967	0.855706
1985	43F2	11	0.314928	0.577462	0.853687
1985	43F3	11	0.567076	0.592918	0.858497
1985	43F4	6	0.257304	0.188248	0.927759
1985	43F5	10	0.1636	0.58476	0.857246
1985	43F6	9	0.172576	0.211164	0.902481
1985	43F7	8	0.371544	0.574024	0.877752
1985	44E6	10	0.512419	0.466692	0.895206
1985	44E7	14	0.244305	0.501433	0.835686
1985	44E8	14	0.214786	0.653938	0.854293
1985	44E9	15	0.197898	0.501267	0.804595
1985	44F0	12	0.199445	0.57551	0.811367
1985	44F1	13	0.196384	0.577462	0.818546
1985	44F2	8	0.442561	0.461629	0.862893
1985	44F3	9	0.4102	0.522479	0.835892
1985	44F4	7	0.213617	0.440722	0.743453
1985	44F5	11	0.198649	0.569731	0.830698
1985	45E7	8	0.0910333	0.442545	0.856169
1985	45E8	13	0.270355	0.249544	0.792059
1985	45F0	12	0.521849	0.459678	0.832584
1985	45F1	8	0.0631579	0.17322	0.888656
1985	45F2	12	0.169755	0.577462	0.855138
1985	45F3	11	0.227538	0.481424	0.82548
1985	45F4	18	0.341777	0.66524	0.80651
1985	46E7	7	0.142359	0.308145	0.818847
1985	46E8	10	0.380824	0.554275	0.761608
1985	46E9	12	0.319811	0.532957	0.818473
1985	46F0	12	0.495063	0.552907	0.784392
1985	46F2	10	0.112113	0.590967	0.864211
1985	46F3	8	0.45583	0.433874	0.807477
1985	47E7	14	0.243208	0.517983	0.881732
1985	47E8	18	0.118549	0.787842	0.826604
1985	47E9	8	0.497458	0.368747	0.745997
1985	47F0	15	0.3964	0.715211	0.807622
1985	47F1	17	0.264272	0.634832	0.835133
1985	47F2	10	0.221511	0.470783	0.82292
1985	48E8	4	0.312982	0.460493	0.84084
1985	48E9	17	0.335194	0.739323	0.810448
1985	48F0	16	0.294184	0.745441	0.811806
1985	48F1	9	0.286835	0.470783	0.852478
1985	49E8	13	0.203214	0.581817	0.821159
1985	49F0	10	0.552349	0.537451	0.763183
1985	49F1	12	0.333029	0.457546	0.832696
1985	50E9	12	0.128275	0.647069	0.810843
1985	50F0	15	0.378501	0.72767	0.829311
1985	50F1	13	0.490093	0.585005	0.820919
1985	50F2	9	0.498289	0.235311	0.819849
1985	51E9	10	0.184073	0.532922	0.760659
1985	51F0	14	0.391865	0.742202	0.808027
1986	32F1	13	0.437071	0.65361	0.695758
1986	33F1	8	0.24541	0.560338	0.742676
1986	33F2	8	0.153074	0.260096	0.721424
1986	34F2	8	0.233691	0.221018	0.720569
1986	34F3	9	0.111822	0.273934	0.833703
1986	35F1	12	0.161783	0.561741	0.796184
1986	35F2	8	0.366331	0.493576	0.71998
1986	35F3	5	0.308783	0.0768273	0.903744
1986	36F0	20	0.0418927	0.887733	0.843047
1986	36F1	24	0.252755	0.879865	0.777654
1986	36F2	16	0.418389	0.513823	0.8089
1986	36F3	9	0.183203	0.249023	0.741171
1986	36F4	8	0.396389	0.264198	0.836767
1986	36F5	8	0.307559	0.281339	0.653697
1986	37F0	15	0.410095	0.833253	0.721639
1986	37F1	10	0.327265	0.609788	0.887727
1986	37F2	10	0.235134	0.482464	0.776263
1986	37F3	7	0.632578	0.188248	0.910535
1986	37F4	13	0.518678	0.325109	0.84412
1986	37F6	10	0.437395	0.27076	0.678648
1986	38E9	15	0.116328	0.759114	0.835227
1986	38F0	13	0.539711	0.759377	0.839378
1986	38F1	12	0.0775751	0.616511	0.79446
1986	38F2	7	0.144655	0.448747	0.747986
1986	38F3	9	0.368065	0.196407	0.890549
1986	38F5	12	0.446484	0.285393	0.864541
1986	38F6	16	0.361872	0.380984	0.785698
1986	39E8	12	0.379529	0.500997	0.826911
1986	39E9	16	0.267564	0.630053	0.852755
1986	39F0	16	0.400744	0.636916	0.780494
1986	39F1	13	0.418018	0.625808	0.844904
1986	39F2	11	0.182237	0.67317	0.358024
1986	39F3	4	0.731214	0.0688221	0.920409
1986	39F4	13	0.515051	0.659433	0.788457
1986	39F5	15	0.421802	0.35586	0.782691
1986	39F6	17	0.278071	0.345636	0.661546
1986	40E8	15	0.44666	0.583624	0.818288
1986	40E9	16	0.305832	0.710243	0.787316
1986	40F0	14	0.328116	0.625808	0.849961
1986	40F1	11	0.375988	0.522479	0.880171
1986	40F2	9	0.207798	0.47446	0.83917
1986	40F3	9	0.563697	0.514321	0.802176
1986	40F4	9	0.190929	0.544026	0.8171
1986	40F5	13	0.349993	0.520216	0.777115
1986	40F6	9	0.473028	0.205723	0.786106
1986	41E7	5	0.418843	0.137434	0.888697
1986	41E8	8	0.560554	0.240986	0.802767
1986	41E9	13	0.336922	0.625808	0.797671
1986	41F0	15	0.0982663	0.712853	0.841292
1986	41F1	16	0.251874	0.688027	0.807319
1986	41F2	11	0.48131	0.577462	0.872214
1986	41F3	9	0.471222	0.582968	0.864689
1986	41F4	10	0.441013	0.58476	0.852713
1986	41F5	10	0.54687	0.498808	0.777355
1986	41F6	10	0.456792	0.531763	0.772901
1986	41F7	7	0.489893	0.129125	0.808399
1986	42E8	9	0.470311	0.362641	0.825639
1986	42E9	12	0.391335	0.625808	0.778646
1986	42F0	12	0.282189	0.625808	0.7995
1986	42F1	14	0.253069	0.512596	0.82676
1986	42F2	8	0.784373	0.470783	0.888091
1986	42F3	10	0.408971	0.617649	0.783619
1986	42F4	12	0.526921	0.516207	0.854699
1986	42F5	12	0.565324	0.287629	0.855752
1986	42F6	13	0.318769	0.586645	0.806239
1986	42F7	11	0.438201	0.58476	0.768846
1986	43E8	14	0.298758	0.476587	0.790987
1986	43E9	16	0.165786	0.620601	0.795303
1986	43F0	11	0.168416	0.444653	0.866169
1986	43F1	14	0.349565	0.640101	0.84545
1986	43F2	8	0.233599	0.436654	0.842389
1986	43F3	6	0.28485	0.139021	0.853473
1986	43F4	12	0.437843	0.585772	0.848341
1986	43F5	15	0.231547	0.689979	0.841661
1986	43F6	12	0.0250289	0.196407	0.871213
1986	43F7	5	0.443625	0.0689919	0.68867
1986	44E6	11	0.579903	0.216671	0.85241
1986	44E7	10	0.271605	0.216671	0.853584
1986	44E8	18	0.172017	0.684613	0.834564
1986	44E9	15	0.195657	0.481424	0.820409
1986	44F0	20	0.344421	0.691947	0.813512
1986	44F1	14	0.270854	0.650489	0.830489
1986	44F2	7	0.684398	0.406593	0.82809
1986	44F3	8	0.570785	0.552907	0.87575
1986	44F4	11	0.0867909	0.584861	0.860626
1986	44F5	16	0.191495	0.585005	0.838105
1986	45E7	11	0.0779463	0.372126	0.826672
1986	45E8	22	0.157654	0.711029	0.826121
1986	45F0	13	0.409574	0.257721	0.775089
1986	45F1	13	0.162643	0.602621	0.840751
1986	45F2	9	0.512788	0.567511	0.874429
1986	45F3	11	0.0600754	0.577872	0.848964
1986	45F4	11	0.398182	0.622977	0.764787
1986	46E7	9	0.234719	0.446604	0.84229
1986	46E8	18	0.270231	0.745009	0.797801
1986	46E9	12	0.297161	0.470783	0.742942
1986	46F0	17	0.364852	0.57551	0.81183
1986	46F2	12	0.0700981	0.480733	0.871677
1986	46F3	12	0.183168	0.520528	0.669586
1986	47E7	12	0.303621	0.625901	0.831766
1986	47E8	14	0.257962	0.680275	0.777397
1986	47E9	5	0.525222	0.133981	0.887095
1986	47F0	16	0.376948	0.360309	0.813871
1986	47F1	15	0.12315	0.693217	0.855807
1986	47F2	8	0.2146	0.209134	0.842358
1986	48E8	11	0.160296	0.311937	0.840521
1986	48E9	6	0.524554	0.100748	0.909046
1986	48F0	14	0.218494	0.600306	0.806206
1986	48F1	11	0.12825	0.582968	0.845344
1986	49E8	5	0.399968	0.0871285	0.92425
1986	49F0	13	0.368787	0.645142	0.840019
1986	49F1	8	0.0925048	0.17062	0.921059
1986	50E9	15	0.199464	0.503996	0.837216
1986	50F0	14	0.586147	0.510322	0.827506
1986	50F1	9	0.414758	0.271469	0.862244
1986	50F2	6	0.2569	0.581188	0.738178
1986	51E9	14	0.364422	0.506802	0.81984
1986	51F0	19	0.492737	0.774821	0.814056
1987	32F1	10	0.239705	0.44066	0.757032
1987	33F1	8	0.364862	0.367811	0.741487
1987	33F2	16	0.0585568	0.678385	0.784666
1987	34F2	13	0.103216	0.673929	0.817727
1987	34F3	9	0.3894	0.209087	0.725794
1987	35F1	6	0.437034	0.202875	0.849154
1987	35F2	12	0.240965	0.254183	0.797014
1987	35F3	12	0.345382	0.561932	0.706176
1987	36F0	14	0.279956	0.620477	0.836733
1987	36F1	20	0.295524	0.722432	0.82068
1987	36F2	20	0.281107	0.659774	0.781619
1987	36F3	16	0.363746	0.329767	0.826017
1987	36F4	13	0.200153	0.313289	0.751112
1987	36F5	18	0.156085	0.341486	0.755958
1987	37F0	15	0.38417	0.373438	0.827013
1987	37F1	14	0.463269	0.532517	0.84527
1987	37F2	11	0.277115	0.459965	0.821508
1987	37F3	19	0.410704	0.860098	0.799516
1987	37F4	17	0.136461	0.345636	0.780563
1987	37F6	14	0.529081	0.333599	0.661039
1987	38E9	12	0.359113	0.592918	0.867819
1987	38F0	17	0.30959	0.830565	0.827722
1987	38F1	15	0.504708	0.663375	0.858443
1987	38F2	7	0.314627	0.191776	0.782363
1987	38F3	8	0.482618	0.547487	0.860944
1987	38F5	10	0.45038	0.25938	0.863575
1987	38F6	14	0.463815	0.344753	0.807226
1987	39E8	16	0.48784	0.651341	0.884864
1987	39E9	13	0.401009	0.613183	0.85131
1987	39F0	15	0.420324	0.567981	0.82575
1987	39F1	16	0.365327	0.832141	0.86517
1987	39F2	9	0.441009	0.60163	0.816537
1987	39F3	12	0.284424	0.805604	0.850868
1987	39F4	14	0.367493	0.613697	0.759618
1987	39F5	11	0.514976	0.218221	0.812469
1987	39F6	12	0.367801	0.324551	0.80858
1987	40E8	17	0.339426	0.667298	0.837256
1987	40E9	21	0.292478	0.733118	0.783789
1987	40F0	8	0.364034	0.480733	0.82806
1987	40F1	14	0.53595	0.646072	0.834153
1987	40F2	15	0.454652	0.523171	0.813781
1987	40F3	11	0.693826	0.522699	0.793191
1987	40F4	11	0.437447	0.592918	0.798245
1987	40F5	12	0.492305	0.500997	0.819032
1987	40F6	12	0.0800352	0.31769	0.704879
1987	41E7	8	0.365212	0.472574	0.9097
1987	41E8	6	0.359714	0.201908	0.856622
1987	41E9	10	0.172378	0.559121	0.818271
1987	41F0	12	0.475124	0.73885	0.837742
1987	41F1	13	0.478822	0.481424	0.854883
1987	41F2	10	0.486665	0.55376	0.867852
1987	41F3	10	0.483538	0.514321	0.873757
1987	41F4	12	0.347171	0.58476	0.862437
1987	41F5	15	0.410737	0.600368	0.571133
1987	41F6	9	0.319251	0.500419	0.841774
1987	41F7	10	0.200679	0.21867	0.842795
1987	42E8	5	0.705551	0.440722	0.853409
1987	42E9	8	0.2136	0.423417	0.777731
1987	42F0	11	0.42186	0.586957	0.8806
1987	42F1	14	0.309755	0.479751	0.844079
1987	42F2	10	0.190966	0.537767	0.825593
1987	42F3	7	0.810631	0.207486	0.913411
1987	42F4	11	0.501629	0.50562	0.849906
1987	42F5	19	0.669114	0.723603	0.800326
1987	42F6	13	0.268559	0.581342	0.823863
1987	42F7	9	0.332826	0.56263	0.837171
1987	43E8	11	0.222261	0.517334	0.868139
1987	43E9	12	0.133126	0.648682	0.802957
1987	43F0	12	0.209273	0.623856	0.799459
1987	43F1	14	0.159273	0.730277	0.734307
1987	43F2	11	0.385351	0.615857	0.812151
1987	43F3	7	0.598108	0.443512	0.84172
1987	43F4	10	0.252255	0.603604	0.843924
1987	43F5	11	0.0992632	0.609028	0.857029
1987	43F6	9	0.229833	0.472574	0.891705
1987	43F7	10	0.395799	0.190134	0.871886
1987	44E8	15	0.246347	0.689979	0.808064
1987	44E9	17	0.289672	0.512596	0.777079
1987	44F0	19	0.216928	0.761071	0.789635
1987	44F1	13	0.451633	0.66524	0.799108
1987	44F2	12	0.534644	0.57767	0.873716
1987	44F3	8	0.414998	0.443512	0.877369
1987	44F4	10	0.110255	0.551446	0.756938
1987	44F5	18	0.367398	0.629827	0.812837
1987	45E8	15	0.194112	0.691946	0.800304
1987	45F0	10	0.411502	0.46828	0.746813
1987	45F1	14	0.332375	0.577462	0.791445
1987	45F2	10	0.195855	0.470783	0.870049
1987	45F3	12	0.139734	0.590368	0.89472
1987	45F4	16	0.125725	0.594	0.805756
1987	46E7	9	0.323186	0.196407	0.905759
1987	46E8	17	0.26593	0.536925	0.773028
1987	46E9	15	0.255271	0.517781	0.712779
1987	46F0	12	0.382481	0.590967	0.848879
1987	46F2	12	0.122896	0.68182	0.826393
1987	46F3	9	0.072007	0.231968	0.890549
1987	47E7	11	0.194914	0.216671	0.855428
1987	47E8	10	0.432926	0.205697	0.892813
1987	47E9	10	0.272575	0.227919	0.887618
1987	47F0	17	0.301123	0.646776	0.775625
1987	47F1	13	0.175488	0.590967	0.805187
1987	47F2	9	0.233468	0.224148	0.824377
1987	48E8	3	0.294629	0.0418212	0.930334
1987	48E9	13	0.289952	0.646776	0.805189
1987	48F0	12	0.282529	0.569731	0.80839
1987	48F1	13	0.106509	0.629685	0.766318
1987	49E8	3	0.140779	0.0418212	0.880199
1987	49F0	15	0.401543	0.265818	0.843982
1987	49F1	9	0.136998	0.23691	0.862079
1987	50E9	5	0.14359	0.0871285	0.928797
1987	50F0	15	0.263318	0.552554	0.823283
1987	50F1	12	0.532774	0.28169	0.796296
1987	50F2	11	0.0736828	0.510322	0.728189
1987	51E9	16	0.129133	0.581853	0.802281
1987	51F0	18	0.343922	0.552554	0.830396
1988	32F1	13	0.304065	0.523595	0.716261
1988	32F2	8	0.331527	0.32622	0.764228
1988	33F1	11	0.101576	0.679499	0.771759
1988	33F2	17	0.573719	0.668692	0.649779
1988	34F2	12	0.516454	0.705136	0.822842
1988	34F3	7	0.600118	0.220402	0.81213
1988	35F1	13	0.282032	0.56269	0.769945
1988	35F2	9	0.509615	0.229937	0.771981
1988	35F3	9	0.21828	0.209087	0.818585
1988	36F0	9	0.264385	0.184092	0.839371
1988	36F1	11	0.398332	0.538363	0.731824
1988	36F2	12	0.290731	0.231706	0.824367
1988	36F3	8	0.0678407	0.252026	0.77771
1988	36F4	13	0.315337	0.718708	0.715705
1988	36F5	12	0.369971	0.288877	0.794131
1988	37F0	8	0.370024	0.804466	0.782185
1988	37F1	14	0.448839	0.686316	0.801375
1988	37F2	5	0.283206	0.0656783	0.900206
1988	37F3	10	0.320791	0.216671	0.848449
1988	37F4	15	0.33249	0.692886	0.80466
1988	37F6	11	0.191466	0.40231	0.796918
1988	38E9	15	0.268085	0.759114	0.834705
1988	38F0	15	0.364151	0.808035	0.811732
1988	38F1	14	0.28887	0.690061	0.803219
1988	38F2	4	0.0114579	0.0811808	0.895967
1988	38F3	4	0.375623	0.0973283	0.874597
1988	38F5	11	0.432339	0.306937	0.829109
1988	38F6	20	0.335986	0.387705	0.646884
1988	39E8	16	0.0769571	0.583624	0.825454
1988	39E9	13	0.27124	0.642052	0.849456
1988	39F0	13	0.547658	0.597726	0.787063
1988	39F1	5	0.0484901	0.11381	0.837266
1988	39F2	7	0.399628	0.4322	0.905281
1988	39F3	9	0.237559	0.512685	0.877707
1988	39F4	13	0.417058	0.314818	0.809075
1988	39F5	10	0.37628	0.230885	0.82143
1988	39F6	16	0.265946	0.313725	0.733219
1988	40E8	16	0.193823	0.719346	0.795058
1988	40E9	16	0.427714	0.620601	0.733868
1988	40F0	5	0.502995	0.360605	0.7361
1988	40F1	6	0.548526	0.141979	0.927942
1988	40F2	10	0.326528	0.609788	0.813481
1988	40F3	9	0.563816	0.596613	0.784219
1988	40F4	7	0.489132	0.163037	0.83412
1988	40F5	15	0.351892	0.662317	0.782403
1988	40F6	16	0.314717	0.654553	0.809434
1988	41E7	11	0.439929	0.562602	0.827865
1988	41E8	9	0.479188	0.196407	0.894535
1988	41E9	10	0.610056	0.609788	0.838038
1988	41F0	11	0.210341	0.497737	0.84423
1988	41F1	10	0.324724	0.478781	0.859666
1988	41F4	12	0.519433	0.291053	0.826266
1988	41F5	12	0.460533	0.519699	0.793775
1988	41F6	14	0.416329	0.696859	0.806584
1988	41F7	13	0.239566	0.6753	0.68469
1988	42E8	14	0.468569	0.712853	0.812989
1988	42E9	11	0.633748	0.633673	0.852439
1988	42F0	10	0.218669	0.446604	0.829314
1988	42F1	6	0.39306	0.185746	0.897175
1988	42F2	5	0.707208	0.185746	0.82689
1988	42F3	3	0.270332	0.0418212	0.910293
1988	42F4	9	0.436804	0.550962	0.817685
1988	42F5	14	0.484161	0.613183	0.784415
1988	42F6	15	0.472296	0.525916	0.840945
1988	42F7	11	0.568513	0.576153	0.768441
1988	43E8	14	0.27934	0.650332	0.861325
1988	43E9	16	0.324122	0.657335	0.833917
1988	43F0	10	0.296314	0.499689	0.857247
1988	43F1	6	0.419336	0.17322	0.832574
1988	43F2	7	0.7088	0.187491	0.899008
1988	43F3	9	0.564801	0.217437	0.892537
1988	43F4	4	0.54715	0.0708664	0.914128
1988	43F5	14	0.526724	0.781694	0.831333
1988	43F6	11	0.523645	0.586645	0.872914
1988	43F7	10	0.485308	0.514321	0.89167
1988	44E7	10	0.303746	0.232957	0.850318
1988	44E8	10	0.125745	0.592178	0.774735
1988	44E9	9	0.388904	0.216614	0.863099
1988	44F0	10	0.301415	0.478781	0.83691
1988	44F1	12	0.0760194	0.629685	0.791283
1988	44F2	9	0.551039	0.550856	0.893301
1988	44F4	10	0.16407	0.447103	0.799827
1988	44F5	11	0.499856	0.554275	0.793172
1988	45E8	15	0.278302	0.514584	0.801848
1988	45F0	12	0.474033	0.509988	0.782234
1988	45F1	11	0.316437	0.478781	0.885695
1988	45F2	10	0.5135	0.57551	0.843231
1988	45F3	12	0.323476	0.590967	0.739194
1988	45F4	16	0.31486	0.587648	0.793471
1988	46E7	9	0.210645	0.196407	0.900643
1988	46E8	19	0.373913	0.668947	0.820756
1988	46E9	20	0.256259	0.696097	0.786058
1988	46F0	10	0.383656	0.440722	0.880701
1988	46F2	13	0.300417	0.590967	0.820982
1988	46F3	12	0.506814	0.201491	0.837266
1988	47E8	18	0.310697	0.624248	0.794252
1988	47E9	13	0.424419	0.585005	0.879262
1988	47F0	19	0.296942	0.676524	0.82912
1988	47F1	14	0.125263	0.585974	0.82501
1988	47F2	11	0.233194	0.246996	0.706411
1988	48E8	16	0.287371	0.529109	0.800234
1988	48E9	13	0.127831	0.583947	0.809878
1988	48F0	15	0.231185	0.66941	0.829823
1988	48F1	12	0.145651	0.478781	0.84102
1988	49E8	8	0.516542	0.214243	0.894453
1988	49F0	6	0.631182	0.119328	0.790755
1988	49F1	11	0.15561	0.227919	0.844372
1988	50E9	13	0.137604	0.426677	0.796335
1988	50F0	13	0.218747	0.330079	0.813821
1988	50F1	14	0.444733	0.312189	0.82522
1988	50F2	13	0.4216	0.478781	0.805296
1988	51E9	13	0.426717	0.253844	0.873866
1988	51F0	10	0.273922	0.225751	0.87427
1989	32F1	14	0.375854	0.65361	0.746955
1989	32F2	8	0.603395	0.181391	0.9076
1989	33F1	17	0.210693	0.598922	0.745082
1989	33F2	15	0.61018	0.657887	0.728381
1989	34F2	16	0.369191	0.653998	0.695799
1989	34F3	12	0.272397	0.262208	0.793974
1989	35F1	13	0.215624	0.573496	0.719184
1989	35F2	11	0.371965	0.262208	0.782944
1989	35F3	14	0.285022	0.627671	0.756194
1989	36F0	12	0.340031	0.546227	0.822755
1989	36F1	14	0.396357	0.72546	0.746541
1989	36F2	15	0.362111	0.610172	0.702652
1989	36F3	10	0.517864	0.411897	0.717866
1989	36F4	17	0.264299	0.789883	0.800738
1989	36F5	15	0.247032	0.316358	0.787122
1989	37F0	15	0.159009	0.544586	0.855835
1989	37F1	17	0.291828	0.652	0.827745
1989	37F2	12	0.526328	0.485859	0.835557
1989	37F3	12	0.338414	0.285986	0.841394
1989	37F4	13	0.28697	0.249335	0.861828
1989	37F6	11	0.409476	0.272849	0.733601
1989	38E9	13	0.130714	0.598911	0.883852
1989	38F0	14	0.43185	0.542744	0.870556
1989	38F1	7	0.19621	0.620365	0.767255
1989	38F2	10	0.0927448	0.187091	0.722059
1989	38F3	11	0.478993	0.485216	0.753003
1989	38F5	11	0.4418	0.310875	0.803964
1989	38F6	14	0.391185	0.313289	0.755379
1989	39E8	9	0.237811	0.197098	0.934598
1989	39E9	16	0.405799	0.640479	0.836799
1989	39F0	14	0.329353	0.609788	0.862745
1989	39F1	11	0.233799	0.625719	0.790096
1989	39F2	9	0.396113	0.480733	0.876821
1989	39F3	14	0.263444	0.6337	0.635669
1989	39F4	14	0.40138	0.591501	0.848997
1989	39F5	11	0.549197	0.264198	0.803407
1989	39F6	17	0.394456	0.742856	0.803056
1989	40E8	17	0.234533	0.638495	0.86556
1989	40E9	16	0.404471	0.705986	0.79959
1989	40F0	10	0.423894	0.217437	0.837308
1989	40F1	9	0.479059	0.480733	0.850508
1989	40F2	10	0.51626	0.480733	0.897012
1989	40F3	7	0.474372	0.447364	0.847534
1989	40F4	9	0.676083	0.454833	0.837975
1989	40F5	15	0.452097	0.63598	0.77168
1989	40F6	14	0.225394	0.676054	0.749034
1989	41E7	9	0.344973	0.519953	0.839449
1989	41E8	11	0.3231	0.493416	0.870484
1989	41E9	11	0.565748	0.466399	0.843374
1989	41F0	11	0.487803	0.73885	0.833104
1989	41F1	11	0.394923	0.595107	0.819416
1989	41F2	10	0.551276	0.577462	0.836173
1989	41F3	10	0.56987	0.480733	0.909065
1989	41F4	12	0.642447	0.592918	0.85444
1989	41F5	21	0.456081	0.824963	0.801851
1989	41F6	16	0.405048	0.686316	0.813856
1989	41F7	15	0.26495	0.430186	0.794883
1989	42E8	15	0.405999	0.653938	0.831389
1989	42E9	11	0.307468	0.499689	0.870644
1989	42F0	10	0.25004	0.478781	0.858682
1989	42F1	10	0.566658	0.554275	0.832058
1989	42F2	10	0.46186	0.480733	0.92121
1989	42F3	10	0.541331	0.480733	0.904107
1989	42F4	13	0.425171	0.500997	0.852491
1989	42F5	15	0.504485	0.739113	0.859661
1989	42F6	13	0.503097	0.613183	0.820182
1989	42F7	11	0.505719	0.514358	0.798274
1989	43E8	14	0.460039	0.623555	0.85762
1989	43E9	12	0.286475	0.478781	0.840152
1989	43F0	13	0.357715	0.586957	0.842982
1989	43F1	16	0.564644	0.612491	0.770603
1989	43F2	9	0.578048	0.478781	0.905025
1989	43F3	5	0.52679	0.424177	0.932663
1989	43F4	5	0.55513	0.104624	0.908629
1989	43F5	10	0.534396	0.424041	0.860433
1989	43F6	9	0.64787	0.480733	0.910554
1989	43F7	10	0.627716	0.482464	0.860309
1989	44E7	14	0.274477	0.244935	0.874001
1989	44E8	11	0.429001	0.250317	0.779137
1989	44E9	15	0.388654	0.634212	0.787693
1989	44F0	12	0.430351	0.533165	0.780464
1989	44F1	16	0.437514	0.659942	0.827391
1989	44F2	12	0.641124	0.566471	0.785916
1989	44F3	7	0.338509	0.228886	0.931448
1989	44F4	9	0.54237	0.283322	0.936612
1989	44F5	11	0.295613	0.472574	0.887889
1989	45E7	9	0.281861	0.27373	0.804244
1989	45E8	17	0.287839	0.639724	0.808239
1989	45F0	9	0.312549	0.472676	0.847354
1989	45F1	11	0.389315	0.602621	0.849014
1989	45F2	7	0.515035	0.406593	0.86571
1989	45F3	11	0.423533	0.17322	0.89972
1989	45F4	16	0.423909	0.521497	0.817325
1989	46E7	15	0.193952	0.486664	0.828632
1989	46E8	18	0.209994	0.643717	0.779674
1989	46E9	7	0.367165	0.156396	0.804191
1989	46F0	7	0.342587	0.201908	0.813864
1989	46F2	8	0.497314	0.440722	0.87125
1989	46F3	8	0.303181	0.201484	0.881948
1989	47E7	15	0.392702	0.670117	0.78689
1989	47E8	14	0.533287	0.266542	0.875061
1989	47E9	13	0.264581	0.298872	0.887744
1989	47F0	13	0.437609	0.585005	0.87358
1989	47F1	17	0.206673	0.707079	0.762466
1989	47F2	15	0.27646	0.585005	0.880906
1989	48E8	10	0.378061	0.453462	0.848561
1989	48E9	17	0.460432	0.532957	0.798046
1989	48F0	17	0.379389	0.719568	0.787857
1989	48F1	11	0.293023	0.480733	0.738183
1989	49E8	12	0.434402	0.259494	0.837194
1989	49F0	14	0.484819	0.510322	0.796587
1989	49F1	23	0.553594	0.73015	0.808499
1989	50F0	20	0.40893	0.685788	0.830634
1989	50F1	17	0.448633	0.334048	0.818831
1989	50F2	15	0.475259	0.624435	0.758435
1989	51F0	18	0.409927	0.556028	0.846115
1990	32F1	13	0.675091	0.529595	0.832573
1990	33F1	19	0.467377	0.664521	0.803115
1990	33F2	9	0.239802	0.668692	0.647788
1990	34F2	10	0.25328	0.191562	0.799472
1990	34F3	12	0.204303	0.376528	0.723925
1990	35F2	11	0.095222	0.369483	0.778242
1990	35F3	7	0.578955	0.139221	0.82269
1990	36F0	14	0.420769	0.236618	0.761088
1990	36F1	17	0.414964	0.675698	0.761982
1990	36F2	17	0.298554	0.672787	0.771096
1990	36F3	9	0.482559	0.487734	0.792743
1990	36F4	13	0.322778	0.247056	0.867877
1990	36F5	16	0.149863	0.598163	0.760097
1990	37F0	14	0.461565	0.338648	0.81009
1990	37F1	15	0.302381	0.654117	0.763106
1990	37F2	9	0.484822	0.389238	0.826867
1990	37F3	11	0.303076	0.277951	0.815532
1990	37F4	12	0.398354	0.627333	0.780218
1990	37F6	11	0.360028	0.415971	0.792794
1990	38E9	19	0.25211	0.663232	0.806594
1990	38F0	15	0.261543	0.650131	0.816932
1990	38F1	10	0.380615	0.479288	0.835758
1990	38F2	8	0.109222	0.213721	0.844373
1990	38F3	12	0.516417	0.534122	0.81314
1990	38F5	19	0.329784	0.733345	0.77277
1990	38F6	18	0.366469	0.724965	0.80759
1990	39E8	19	0.221938	0.656892	0.828716
1990	39E9	16	0.190649	0.708489	0.811699
1990	39F1	11	0.313011	0.614231	0.807735
1990	39F3	8	0.595152	0.238985	0.840399
1990	39F4	11	0.483973	0.488202	0.856058
1990	39F5	13	0.452748	0.633008	0.84497
1990	39F6	19	0.29511	0.742856	0.808435
1990	40E8	11	0.247394	0.500997	0.89996
1990	40E9	16	0.361284	0.592918	0.841506
1990	40F0	12	0.507053	0.736898	0.825632
1990	40F1	9	0.490596	0.199823	0.762579
1990	40F2	11	0.456232	0.577462	0.859024
1990	40F3	8	0.442951	0.565243	0.725983
1990	40F4	7	0.554969	0.406076	0.812893
1990	40F5	11	0.479633	0.485216	0.799995
1990	40F6	18	0.224976	0.68831	0.81502
1990	41E7	11	0.411938	0.500997	0.865399
1990	41E8	14	0.434683	0.519953	0.84652
1990	41E9	13	0.321994	0.617432	0.829449
1990	41F0	14	0.581163	0.610564	0.816683
1990	41F1	9	0.538025	0.457546	0.836414
1990	41F2	10	0.568412	0.480733	0.888715
1990	41F3	10	0.721502	0.480733	0.865705
1990	41F5	14	0.391406	0.662317	0.826534
1990	41F6	17	0.452359	0.784325	0.784875
1990	41F7	16	0.333668	0.822081	0.835883
1990	42E8	15	0.279275	0.529059	0.88859
1990	42E9	11	0.365943	0.480733	0.848041
1990	42F0	13	0.524316	0.519953	0.861833
1990	42F1	13	0.535287	0.433109	0.825884
1990	42F2	7	0.620529	0.440722	0.944078
1990	42F3	10	0.518852	0.480733	0.866607
1990	42F4	8	0.525932	0.537451	0.868556
1990	42F5	15	0.558747	0.63598	0.821888
1990	42F6	16	0.485459	0.742748	0.823488
1990	42F7	15	0.435464	0.630053	0.875525
1990	43E8	16	0.331279	0.686424	0.819571
1990	43E9	14	0.25915	0.519953	0.818025
1990	43F0	13	0.356039	0.609788	0.846395
1990	43F1	16	0.420845	0.71264	0.779909
1990	43F2	10	0.679223	0.480733	0.926614
1990	43F3	6	0.495748	0.457546	0.929872
1990	43F4	8	0.715825	0.457546	0.891608
1990	43F5	12	0.472473	0.480733	0.870621
1990	43F6	11	0.631531	0.480733	0.925494
1990	43F7	13	0.452331	0.529948	0.829604
1990	44E6	12	0.281233	0.519953	0.873722
1990	44E7	14	0.104122	0.653938	0.794859
1990	44E8	13	0.364816	0.499689	0.848341
1990	44E9	20	0.466417	0.739086	0.788192
1990	44F0	18	0.483478	0.579613	0.768766
1990	44F1	15	0.522012	0.600124	0.712766
1990	44F2	11	0.743386	0.480733	0.929339
1990	44F3	11	0.534882	0.478781	0.864637
1990	44F4	13	0.413798	0.592918	0.881776
1990	44F5	13	0.208609	0.590967	0.822653
1990	45E7	6	0.135893	0.247818	0.866889
1990	45E8	20	0.302896	0.695722	0.830656
1990	45F0	15	0.335279	0.494082	0.823895
1990	45F1	18	0.552706	0.494082	0.826076
1990	45F2	11	0.590384	0.591087	0.873503
1990	45F3	15	0.497314	0.642052	0.839713
1990	45F4	11	0.206261	0.56377	0.837403
1990	46E8	21	0.279137	0.630902	0.811539
1990	46E9	17	0.34879	0.500997	0.818281
1990	46F0	19	0.392383	0.688996	0.801022
1990	46F2	10	0.285566	0.478781	0.866221
1990	46F3	16	0.422803	0.571228	0.722687
1990	47E7	15	0.174522	0.584749	0.779049
1990	47E8	18	0.390745	0.647716	0.743427
1990	47E9	14	0.3412	0.478781	0.831451
1990	47F0	11	0.528051	0.585005	0.835727
1990	47F1	13	0.306829	0.295419	0.848075
1990	47F2	13	0.287888	0.478781	0.840549
1990	48E9	19	0.282364	0.63918	0.816037
1990	48F0	13	0.563801	0.493167	0.8196
1990	48F1	17	0.331936	0.611603	0.858095
1990	49F0	16	0.509552	0.532957	0.858707
1990	49F1	16	0.410742	0.66941	0.825431
1990	50E9	18	0.521895	0.683492	0.831773
1990	50F0	16	0.516947	0.551047	0.774194
1990	50F1	17	0.440729	0.646776	0.853801
1990	50F2	15	0.397167	0.670028	0.842717
1990	51E9	20	0.196566	0.5941	0.84088
1990	51F0	15	0.357928	0.562256	0.849994
1991	32F1	19	0.453117	0.776309	0.719377
1991	32F2	13	0.55297	0.459299	0.818595
1991	33F1	19	0.432155	0.750513	0.7395
1991	33F2	13	0.649157	0.635054	0.846258
1991	34F2	18	0.459562	0.699207	0.763498
1991	34F3	13	0.327071	0.290514	0.794274
1991	35F1	12	0.432993	0.560122	0.764698
1991	35F2	17	0.397608	0.863386	0.818251
1991	35F3	14	0.29436	0.588003	0.818086
1991	36F0	14	0.478337	0.50976	0.811058
1991	36F1	23	0.300429	0.848801	0.796027
1991	36F2	13	0.0818024	0.668008	0.831017
1991	36F3	9	0.331986	0.22629	0.749873
1991	36F4	13	0.378386	0.304609	0.833599
1991	36F5	10	0.242943	0.302391	0.87149
1991	37F0	14	0.264068	0.53806	0.852779
1991	37F1	9	0.475766	0.446604	0.877625
1991	37F2	10	0.045114	0.275926	0.856078
1991	37F3	9	0.241583	0.287645	0.856171
1991	37F4	17	0.268162	0.637823	0.813332
1991	37F6	15	0.324457	0.304609	0.820475
1991	38E9	12	0.124231	0.26655	0.915812
1991	38F0	15	0.556597	0.549794	0.837697
1991	38F1	14	0.608308	0.538247	0.820001
1991	38F2	10	0.2362	0.21549	0.827631
1991	38F3	11	0.228373	0.568135	0.854383
1991	38F5	10	0.297729	0.451087	0.800012
1991	38F6	11	0.306592	0.281445	0.824341
1991	39E8	11	0.0826693	0.24839	0.877647
1991	39E9	13	0.143508	0.525884	0.861177
1991	39F0	10	0.586602	0.196407	0.906851
1991	39F1	14	0.192703	0.610583	0.812723
1991	39F2	12	0.368716	0.59176	0.81948
1991	39F3	11	0.0647001	0.262355	0.752656
1991	39F4	11	0.292101	0.500997	0.852185
1991	39F5	11	0.35622	0.45852	0.823044
1991	39F6	10	0.39962	0.281445	0.792173
1991	40E8	10	0.322766	0.232712	0.863394
1991	40E9	11	0.387795	0.196407	0.867661
1991	40F0	16	0.34721	0.636916	0.783336
1991	40F1	12	0.453189	0.577462	0.825806
1991	40F2	9	0.452322	0.446604	0.849391
1991	40F5	11	0.461606	0.495115	0.803143
1991	40F6	13	0.485163	0.689455	0.867268
1991	41E7	8	0.265495	0.272376	0.757322
1991	41E8	11	0.127783	0.493416	0.9045
1991	41E9	15	0.481859	0.665701	0.851867
1991	41F0	12	0.386707	0.57551	0.810862
1991	41F1	9	0.547742	0.457546	0.839211
1991	41F3	10	0.429614	0.480733	0.86495
1991	41F4	8	0.797792	0.184382	0.914775
1991	41F5	16	0.468487	0.643449	0.847737
1991	41F6	14	0.326893	0.60013	0.859995
1991	41F7	10	0.39622	0.567895	0.832553
1991	42E9	19	0.167106	0.733118	0.824946
1991	42F0	8	0.669434	0.484149	0.855992
1991	42F1	9	0.526014	0.57551	0.821325
1991	42F2	12	0.608605	0.609788	0.891947
1991	42F3	9	0.556937	0.478781	0.886039
1991	42F4	15	0.464182	0.613183	0.839685
1991	42F5	20	0.382368	0.759429	0.747804
1991	42F6	22	0.441406	0.86267	0.769546
1991	42F7	20	0.453563	0.799031	0.677118
1991	43E8	19	0.339805	0.668364	0.843989
1991	43E9	18	0.0675205	0.796415	0.796048
1991	43F0	9	0.439167	0.57551	0.835362
1991	43F1	11	0.38261	0.478781	0.845416
1991	43F2	9	0.315347	0.478781	0.852221
1991	43F3	13	0.377662	0.520528	0.854949
1991	43F4	9	0.576719	0.480733	0.91893
1991	43F5	17	0.53874	0.686209	0.840857
1991	43F6	19	0.285433	0.735682	0.828753
1991	43F7	19	0.502839	0.707065	0.751442
1991	44E6	5	0.295239	0.053384	0.942442
1991	44E7	12	0.242342	0.480733	0.836539
1991	44E8	11	0.395134	0.552184	0.869956
1991	44E9	11	0.371095	0.498379	0.75818
1991	44F0	13	0.487524	0.566471	0.809354
1991	44F1	13	0.329697	0.736898	0.810457
1991	44F2	10	0.394534	0.478781	0.817126
1991	44F3	6	0.555531	0.17322	0.948046
1991	44F4	10	0.235224	0.296909	0.833779
1991	44F5	18	0.37188	0.634832	0.852708
1991	45E7	7	0.131679	0.252779	0.863345
1991	45E8	12	0.297288	0.565366	0.851816
1991	45F0	10	0.490813	0.482469	0.901314
1991	45F1	10	0.499672	0.247193	0.864362
1991	45F2	10	0.239545	0.478781	0.899909
1991	45F3	14	0.427015	0.580465	0.819036
1991	45F4	19	0.408659	0.620602	0.781254
1991	46E8	12	0.502453	0.46828	0.837168
1991	46E9	8	0.125609	0.457546	0.899835
1991	46F0	10	0.425696	0.569731	0.877347
1991	46F2	11	0.379799	0.239967	0.790046
1991	46F3	14	0.176492	0.337111	0.868446
1991	47E8	22	0.349034	0.807597	0.838777
1991	47E9	20	0.270292	0.498379	0.827698
1991	47F0	9	0.328164	0.17322	0.829125
1991	47F1	13	0.208444	0.350422	0.850839
1991	47F2	13	0.364472	0.484149	0.841798
1991	48E8	11	0.30249	0.470662	0.797957
1991	48E9	23	0.339963	0.659372	0.810821
1991	48F0	8	0.358236	0.17322	0.873501
1991	48F1	14	0.326998	0.615235	0.847117
1991	49E8	20	0.252803	0.634576	0.849878
1991	49F0	12	0.325879	0.307445	0.851538
1991	49F1	15	0.361521	0.569052	0.790124
1991	50E9	18	0.556501	0.69004	0.795173
1991	50F0	14	0.488756	0.598012	0.831686
1991	50F1	14	0.481519	0.716689	0.830922
1991	50F2	12	0.45976	0.510322	0.767727
1991	51E9	18	0.520489	0.569139	0.856769
1991	51F0	13	0.452608	0.23881	0.879127
1992	32F1	18	0.531547	0.727441	0.76019
1992	32F2	16	0.523945	0.591647	0.691889
1992	33F1	10	0.383966	0.498282	0.894751
1992	33F2	18	0.509612	0.693269	0.788677
1992	34F2	14	0.135187	0.537706	0.754935
1992	34F3	10	0.512768	0.258616	0.695852
1992	35F1	16	0.383652	0.759069	0.825465
1992	35F2	12	0.542213	0.261029	0.758439
1992	35F3	10	0.358589	0.225929	0.779646
1992	36F0	10	0.313876	0.797863	0.801397
1992	36F1	10	0.344375	0.246945	0.80838
1992	36F2	7	0.280755	0.140513	0.785149
1992	36F3	9	0.321403	0.26198	0.775251
1992	36F4	5	0.432013	0.076865	0.753105
1992	36F5	15	0.383639	0.304833	0.8553
1992	37F0	12	0.333749	0.647877	0.807738
1992	37F1	16	0.352442	0.545205	0.826507
1992	37F2	9	0.49083	0.610101	0.830025
1992	37F3	7	0.336033	0.209414	0.825768
1992	37F4	11	0.291992	0.287356	0.877365
1992	37F6	14	0.183823	0.40231	0.809238
1992	38E9	13	0.189347	0.731286	0.805201
1992	38F0	17	0.559795	0.599249	0.837877
1992	38F1	14	0.335971	0.544586	0.806661
1992	38F2	9	0.0828067	0.231269	0.734743
1992	38F3	9	0.55595	0.184428	0.889952
1992	38F5	17	0.356249	0.464109	0.686206
1992	38F6	12	0.316025	0.272853	0.77588
1992	39E8	15	0.030125	0.515215	0.851217
1992	39E9	13	0.296764	0.525884	0.848408
1992	39F0	13	0.32539	0.50562	0.855243
1992	39F1	14	0.400755	0.693392	0.828755
1992	39F2	9	0.113995	0.518769	0.823223
1992	39F3	10	0.365699	0.61646	0.831277
1992	39F4	14	0.449557	0.617902	0.857773
1992	39F5	15	0.482311	0.658311	0.82874
1992	39F6	21	0.368117	0.380984	0.817131
1992	40E8	12	0.123346	0.611601	0.84159
1992	40E9	15	0.410323	0.597726	0.835415
1992	40F0	10	0.378155	0.480733	0.798618
1992	40F1	11	0.599344	0.500997	0.848472
1992	40F3	15	0.574296	0.61646	0.786268
1992	40F5	13	0.451097	0.641008	0.858286
1992	40F6	10	0.435023	0.348612	0.829916
1992	41E8	10	0.101976	0.529566	0.755728
1992	41E9	12	0.285527	0.613183	0.882693
1992	41F0	12	0.407962	0.57551	0.828173
1992	41F1	12	0.590197	0.756495	0.849348
1992	41F3	13	0.531746	0.649282	0.82722
1992	41F4	10	0.382687	0.500997	0.849139
1992	41F5	11	0.474221	0.706846	0.867583
1992	41F6	13	0.354174	0.70148	0.771655
1992	41F7	10	0.425737	0.627137	0.782588
1992	42E8	12	0.476471	0.499686	0.860603
1992	42E9	14	0.220975	0.611712	0.805068
1992	42F0	8	0.548183	0.194455	0.836783
1992	42F1	11	0.45772	0.484149	0.766108
1992	42F2	10	0.616013	0.480733	0.88222
1992	42F3	11	0.545718	0.480733	0.852416
1992	42F4	9	0.609217	0.468708	0.858562
1992	42F5	12	0.54774	0.592918	0.812483
1992	42F6	12	0.492254	0.514936	0.830796
1992	42F7	9	0.535813	0.463964	0.808437
1992	43E8	15	0.250724	0.594481	0.860462
1992	43E9	18	0.46017	0.730573	0.801763
1992	43F0	14	0.534819	0.610564	0.756017
1992	43F1	11	0.486208	0.498379	0.883998
1992	43F2	9	0.326477	0.457546	0.863543
1992	43F3	7	0.483047	0.17322	0.886428
1992	43F4	10	0.422454	0.520528	0.887089
1992	43F5	8	0.598002	0.470783	0.859462
1992	43F6	12	0.320869	0.495032	0.839226
1992	43F7	13	0.494738	0.574024	0.858158
1992	44E6	10	0.188331	0.246286	0.912519
1992	44E7	10	0.602957	0.214481	0.871603
1992	44E8	15	0.452129	0.50562	0.820975
1992	44E9	18	0.345929	0.607964	0.829084
1992	44F0	12	0.561773	0.486799	0.873717
1992	44F1	16	0.574392	0.682953	0.790661
1992	44F2	10	0.722071	0.592918	0.880199
1992	44F3	9	0.547296	0.478781	0.868562
1992	44F4	11	0.124867	0.239315	0.820901
1992	44F5	18	0.161098	0.637451	0.811703
1992	45E7	9	0.310021	0.293677	0.855751
1992	45E8	15	0.258117	0.401496	0.727269
1992	45F1	8	0.446501	0.230129	0.859225
1992	45F2	9	0.423428	0.45151	0.817721
1992	45F3	16	0.239428	0.581588	0.812881
1992	45F4	16	0.451891	0.318144	0.862034
1992	46E8	22	0.259773	0.603621	0.859312
1992	46E9	9	0.465164	0.199823	0.869643
1992	46F0	9	0.548515	0.457546	0.890323
1992	46F2	10	0.243403	0.194455	0.79514
1992	46F3	17	0.261016	0.567358	0.740459
1992	47E7	13	0.339644	0.701311	0.808081
1992	47E9	21	0.318322	0.704155	0.809331
1992	47F0	12	0.43169	0.552807	0.739748
1992	47F1	11	0.321465	0.26714	0.815622
1992	47F2	8	0.419109	0.201484	0.895958
1992	48E8	19	0.253857	0.685427	0.856043
1992	48E9	18	0.2855	0.664126	0.842099
1992	48F0	8	0.466635	0.201484	0.86666
1992	48F1	10	0.230171	0.478781	0.841801
1992	49F0	14	0.42848	0.288915	0.797523
1992	49F1	13	0.374956	0.593531	0.806945
1992	50F0	12	0.441889	0.457546	0.879007
1992	50F1	15	0.357913	0.620134	0.756949
1992	50F2	9	0.350456	0.17322	0.808089
1992	51E9	17	0.432611	0.59852	0.827871
1992	51F0	17	0.446862	0.6441	0.867378
1993	32F1	16	0.150443	0.723868	0.827511
1993	32F2	9	0.0281786	0.247126	0.838638
1993	33F1	8	0.553545	0.616989	0.873162
1993	33F2	8	0.501116	0.424363	0.739272
1993	34F2	11	0.603847	0.557776	0.812258
1993	34F3	10	0.344614	0.257258	0.843405
1993	35F1	15	0.323349	0.710061	0.787555
1993	35F2	9	0.416492	0.221659	0.809277
1993	35F3	6	0.348359	0.210074	0.727981
1993	36F0	14	0.394806	0.562054	0.764281
1993	36F1	17	0.0830884	0.770097	0.823616
1993	36F2	13	0.205072	0.366186	0.722136
1993	36F3	15	0.213692	0.262208	0.788669
1993	36F4	17	0.216713	0.553623	0.763015
1993	36F5	21	0.159985	0.752441	0.776405
1993	37F0	14	0.453383	0.292656	0.857414
1993	37F1	12	0.247635	0.191562	0.873407
1993	37F2	9	0.307543	0.272302	0.850682
1993	37F3	17	0.422967	0.320789	0.812795
1993	37F4	14	0.27237	0.608165	0.874255
1993	37F6	10	0.297833	0.247724	0.744405
1993	38E9	9	0.224055	0.24839	0.900082
1993	38F0	17	0.416361	0.620601	0.810787
1993	38F1	11	0.392792	0.508642	0.825092
1993	38F2	11	0.147774	0.703037	0.837406
1993	38F3	11	0.406692	0.625719	0.849345
1993	38F5	11	0.180783	0.727355	0.817454
1993	38F6	9	0.163119	0.303254	0.821859
1993	39E8	16	0.0270203	0.687596	0.858576
1993	39E9	15	0.0883761	0.630053	0.86329
1993	39F0	15	0.583894	0.597726	0.826777
1993	39F1	9	0.29761	0.420221	0.876993
1993	39F2	10	0.239689	0.473946	0.754684
1993	39F3	11	0.374596	0.203424	0.717771
1993	39F4	10	0.411033	0.519988	0.802092
1993	39F5	9	0.521704	0.463739	0.777627
1993	39F6	11	0.140929	0.306215	0.843473
1993	40E8	17	0.116301	0.403819	0.822318
1993	40E9	13	0.40882	0.498808	0.844595
1993	40F0	10	0.413746	0.478781	0.838635
1993	40F1	11	0.569057	0.498808	0.884214
1993	40F2	10	0.572116	0.480733	0.847422
1993	40F5	10	0.53497	0.660357	0.82737
1993	40F6	11	0.0578502	0.690744	0.855009
1993	41E7	11	0.326423	0.606578	0.834397
1993	41E8	9	0.249646	0.444431	0.875033
1993	41E9	11	0.342669	0.542744	0.844198
1993	41F0	11	0.494096	0.45151	0.873702
1993	41F1	15	0.464935	0.746096	0.762554
1993	41F5	10	0.372511	0.500997	0.833334
1993	41F6	11	0.289179	0.660944	0.829456
1993	41F7	6	0.299465	0.361473	0.832806
1993	42E8	15	0.313571	0.708493	0.807062
1993	42E9	15	0.365471	0.761724	0.857712
1993	42F0	14	0.379787	0.715663	0.838012
1993	42F1	12	0.473672	0.478781	0.798202
1993	42F2	8	0.647432	0.457546	0.859994
1993	42F3	10	0.394349	0.478781	0.88017
1993	42F4	11	0.483968	0.55376	0.896612
1993	42F5	12	0.533788	0.574024	0.863356
1993	42F6	19	0.299529	0.714806	0.823765
1993	42F7	10	0.321517	0.542594	0.808623
1993	43E8	15	0.223858	0.655427	0.865999
1993	43E9	13	0.39398	0.631716	0.851308
1993	43F0	12	0.36862	0.57551	0.77476
1993	43F1	13	0.311303	0.478781	0.808383
1993	43F2	12	0.611914	0.480733	0.90638
1993	43F3	9	0.615868	0.478781	0.921086
1993	43F4	13	0.254248	0.590967	0.900598
1993	43F5	11	0.150305	0.582968	0.857526
1993	43F6	15	0.26301	0.503803	0.842583
1993	43F7	17	0.550763	0.648588	0.845473
1993	44E6	11	0.363605	0.289224	0.873886
1993	44E7	14	0.541346	0.317495	0.861215
1993	44E8	20	0.204273	0.672477	0.811008
1993	44E9	14	0.319997	0.571776	0.827292
1993	44F0	15	0.352296	0.763005	0.824874
1993	44F2	14	0.394374	0.607837	0.876436
1993	44F3	8	0.729761	0.457546	0.910406
1993	44F4	8	0.038177	0.17322	0.896473
1993	44F5	16	0.106469	0.610564	0.774083
1993	45E7	8	0.140911	0.224671	0.857303
1993	45E8	20	0.28906	0.652466	0.781475
1993	45F0	8	0.524767	0.21472	0.833073
1993	45F1	12	0.28521	0.674571	0.835846
1993	45F2	11	0.551138	0.522479	0.860534
1993	45F3	17	0.285974	0.596334	0.78327
1993	45F4	20	0.376087	0.615235	0.857721
1993	46E7	14	0.202781	0.330346	0.856967
1993	46E8	27	0.273203	0.750182	0.796892
1993	46E9	16	0.279767	0.498379	0.827017
1993	46F0	10	0.448022	0.246987	0.792446
1993	46F2	13	0.312535	0.478781	0.801135
1993	46F3	21	0.391561	0.641183	0.80155
1993	47E7	17	0.299729	0.759114	0.785521
1993	47E8	16	0.381603	0.66798	0.854827
1993	47E9	14	0.311392	0.503104	0.802151
1993	47F0	15	0.427639	0.594935	0.831725
1993	47F1	13	0.270026	0.57551	0.773922
1993	47F2	17	0.330051	0.615235	0.897115
1993	48E8	21	0.350172	0.690916	0.818597
1993	48E9	16	0.345755	0.619993	0.857872
1993	48F0	15	0.353114	0.594582	0.836018
1993	48F1	16	0.270043	0.735669	0.783457
1993	49E8	22	0.237454	0.670616	0.793485
1993	49F0	19	0.324114	0.620134	0.728073
1993	49F1	14	0.433666	0.498379	0.719258
1993	50E9	26	0.281257	0.798433	0.829108
1993	50F0	13	0.499508	0.227926	0.84573
1993	50F1	20	0.40512	0.707759	0.837343
1993	50F2	16	0.2866	0.532957	0.796355
1993	51F0	18	0.314007	0.616166	0.841651
1994	32F1	15	0.227296	0.666395	0.636231
1994	32F2	11	0.0557952	0.275431	0.816955
1994	33F1	8	0.207457	0.668692	0.816744
1994	33F2	13	0.09432	0.608746	0.793862
1994	34F2	13	0.295972	0.74102	0.732958
1994	34F3	9	0.380125	0.262208	0.808087
1994	35F1	11	0.328638	0.321165	0.811429
1994	35F2	11	0.50196	0.796566	0.891193
1994	35F3	8	0.422334	0.384345	0.738914
1994	36F0	18	0.339051	0.571551	0.792461
1994	36F1	12	0.273662	0.690121	0.743578
1994	36F2	11	0.152266	0.196474	0.75407
1994	36F3	15	0.258063	0.557289	0.776366
1994	36F4	13	0.432641	0.325109	0.787762
1994	36F5	13	0.281118	0.258616	0.727285
1994	37F0	14	0.392738	0.395962	0.824328
1994	37F1	9	0.524097	0.245476	0.844297
1994	37F2	11	0.334448	0.583624	0.83989
1994	37F3	16	0.262374	0.294038	0.809668
1994	37F4	5	0.117869	0.286309	0.704353
1994	37F6	10	0.121258	0.248734	0.805609
1994	38E9	15	0.104165	0.594243	0.824919
1994	38F0	12	0.277055	0.683252	0.811695
1994	38F1	4	0.515254	0.11381	0.869887
1994	38F2	6	0.0301274	0.147489	0.886749
1994	38F3	10	0.104755	0.235373	0.843694
1994	38F5	10	0.140059	0.20089	0.805438
1994	38F6	13	0.152201	0.346434	0.656387
1994	39E8	11	0.00191399	0.268654	0.839132
1994	39E9	14	0.176588	0.597726	0.838083
1994	39F0	18	0.237703	0.662251	0.76942
1994	39F1	9	0.516976	0.498379	0.821754
1994	39F2	4	0.322389	0.195516	0.889947
1994	39F3	12	0.0713254	0.697178	0.8404
1994	39F4	9	0.291547	0.492584	0.846049
1994	39F5	9	0.273438	0.463739	0.802669
1994	39F6	15	0.197572	0.325109	0.822538
1994	40E8	11	0.117082	0.500997	0.806632
1994	40E9	14	0.190105	0.556028	0.801258
1994	40F0	13	0.53355	0.652577	0.808891
1994	40F1	11	0.542007	0.480733	0.855636
1994	40F2	11	0.492016	0.480733	0.852246
1994	40F3	10	0.467933	0.216671	0.806055
1994	40F4	10	0.536104	0.522479	0.849384
1994	40F5	9	0.333378	0.753198	0.761728
1994	40F6	12	0.300997	0.369389	0.771261
1994	41E7	10	0.107041	0.499689	0.896229
1994	41E8	10	0.433613	0.608713	0.864063
1994	41E9	10	0.316531	0.499689	0.878993
1994	41F0	11	0.442769	0.57551	0.802509
1994	41F1	12	0.471465	0.595107	0.757788
1994	41F2	12	0.626119	0.480733	0.890194
1994	41F3	11	0.199377	0.522479	0.860698
1994	41F4	10	0.205965	0.522479	0.860567
1994	41F5	16	0.265552	0.61577	0.862473
1994	41F6	7	0.32089	0.129125	0.806483
1994	41F7	10	0.301042	0.380869	0.810305
1994	42E8	8	0.551622	0.216614	0.932446
1994	42E9	17	0.277363	0.703136	0.832281
1994	42F0	9	0.568227	0.457546	0.864764
1994	42F1	12	0.51953	0.478781	0.906016
1994	42F2	9	0.546501	0.478781	0.898019
1994	42F3	9	0.332238	0.478781	0.87046
1994	42F4	13	0.49914	0.642052	0.846649
1994	42F5	19	0.292345	0.808505	0.757709
1994	42F6	18	0.473076	0.66535	0.789931
1994	42F7	19	0.230512	0.713364	0.807966
1994	43E8	14	0.214116	0.516509	0.843829
1994	43E9	15	0.3491	0.56335	0.844058
1994	43F0	16	0.277375	0.637984	0.767403
1994	43F1	9	0.5411	0.554275	0.832824
1994	43F2	10	0.366879	0.582968	0.902005
1994	43F3	7	0.711008	0.512529	0.887514
1994	43F4	10	0.42332	0.514321	0.871312
1994	43F5	10	0.332601	0.655038	0.834571
1994	43F6	13	0.268275	0.656211	0.868977
1994	43F7	17	0.413842	0.709672	0.828287
1994	44E6	15	0.528981	0.306221	0.829811
1994	44E7	9	0.424526	0.209278	0.857806
1994	44E8	14	0.347915	0.578545	0.846668
1994	44E9	21	0.349146	0.725425	0.806012
1994	44F0	17	0.31322	0.581785	0.800423
1994	44F1	8	0.432327	0.554275	0.841159
1994	44F2	8	0.396872	0.512529	0.860344
1994	44F3	6	0.19857	0.482469	0.793548
1994	44F4	11	0.16779	0.480733	0.877823
1994	44F5	13	0.272167	0.61515	0.829196
1994	45E7	13	0.177292	0.535323	0.776678
1994	45E8	15	0.235545	0.708493	0.814316
1994	45F0	10	0.575882	0.546668	0.813709
1994	45F1	15	0.387731	0.663402	0.791425
1994	45F2	9	0.404516	0.480733	0.881233
1994	45F3	15	0.323712	0.278202	0.85187
1994	45F4	13	0.240906	0.447103	0.773022
1994	46E7	13	0.162277	0.588687	0.784748
1994	46E8	17	0.28582	0.317635	0.841542
1994	46E9	19	0.272237	0.70068	0.827255
1994	46F0	13	0.332186	0.666792	0.827947
1994	46F2	14	0.241676	0.574703	0.839031
1994	46F3	17	0.160779	0.605468	0.774555
1994	47E7	16	0.201333	0.535323	0.757513
1994	47E8	21	0.305656	0.684161	0.836618
1994	47E9	18	0.262322	0.556028	0.817251
1994	47F0	18	0.32075	0.605468	0.835798
1994	47F1	10	0.336061	0.444653	0.795822
1994	47F2	9	0.327368	0.17322	0.811182
1994	48E9	17	0.127285	0.663686	0.836458
1994	48F0	13	0.328984	0.593531	0.77755
1994	48F1	11	0.264635	0.478781	0.86156
1994	49F0	18	0.410766	0.721545	0.755963
1994	49F1	13	0.24483	0.478781	0.832472
1994	50F0	17	0.347178	0.721545	0.817405
1994	50F1	17	0.477979	0.630775	0.79609
1994	50F2	11	0.281126	0.255775	0.767467
1994	51E9	19	0.290227	0.588259	0.841395
1994	51F0	16	0.371765	0.530516	0.856586
1995	32F1	22	0.279924	0.754508	0.710629
1995	32F2	13	0.369588	0.615971	0.804896
1995	33F1	18	0.510736	0.718434	0.826393
1995	33F2	14	0.0999014	0.628238	0.760184
1995	34F2	13	0.0996764	0.348415	0.711754
1995	34F3	12	0.29941	0.290514	0.842759
1995	35F1	5	0.432067	0.143473	0.778371
1995	35F2	10	0.104958	0.535824	0.815308
1995	35F3	12	0.296848	0.236618	0.785623
1995	36F0	22	0.240079	0.769002	0.814468
1995	36F1	16	0.295809	0.697953	0.795378
1995	36F2	16	0.106979	0.5881	0.773826
1995	36F3	6	0.0205117	0.159281	0.811829
1995	36F4	18	0.325673	0.39662	0.763376
1995	36F5	16	0.413171	0.337974	0.790548
1995	37F0	12	0.122031	0.702505	0.849992
1995	37F1	17	0.366915	0.764619	0.829462
1995	37F2	14	0.368775	0.546822	0.755078
1995	37F3	6	0.134406	0.264982	0.752835
1995	37F4	11	0.283453	0.225638	0.8443
1995	37F6	11	0.0699704	0.234049	0.740198
1995	38E9	14	0.257142	0.597726	0.839433
1995	38F0	12	0.428376	0.533336	0.862
1995	38F1	16	0.256534	0.636037	0.860948
1995	38F2	8	0.0272282	0.587077	0.8807
1995	38F3	5	0.198472	0.163037	0.775865
1995	38F5	14	0.239257	0.338734	0.844442
1995	38F6	15	0.202796	0.722611	0.805254
1995	39E8	17	0.0623099	0.591272	0.770903
1995	39E9	16	0.255712	0.597726	0.79427
1995	39F0	13	0.500077	0.500997	0.837993
1995	39F1	13	0.402062	0.292022	0.806151
1995	39F2	10	0.0412939	0.225012	0.827312
1995	39F3	10	0.168185	0.672454	0.832267
1995	39F4	5	0.181591	0.657489	0.840407
1995	39F5	8	0.337473	0.658015	0.811837
1995	39F6	21	0.125853	0.386679	0.77994
1995	40E8	10	0.332261	0.544586	0.817061
1995	40E9	11	0.364198	0.480733	0.787749
1995	40F0	12	0.369094	0.577462	0.767902
1995	40F1	15	0.431941	0.563018	0.848069
1995	40F2	10	0.399633	0.577462	0.887864
1995	40F3	13	0.0791828	0.63141	0.755953
1995	40F4	10	0.247899	0.613776	0.733125
1995	40F5	13	0.347142	0.65982	0.774546
1995	40F6	16	0.162354	0.345846	0.737702
1995	41E7	8	0.320951	0.476502	0.900252
1995	41E8	8	0.373975	0.478781	0.86188
1995	41E9	11	0.325089	0.609788	0.8512
1995	41F0	10	0.46916	0.566471	0.777606
1995	41F1	12	0.386314	0.480733	0.856422
1995	41F2	11	0.442663	0.522479	0.885753
1995	41F3	14	0.524239	0.609788	0.849615
1995	41F4	10	0.377036	0.480733	0.850013
1995	41F5	13	0.57021	0.548056	0.788389
1995	41F6	15	0.19014	0.698806	0.811582
1995	41F7	19	0.183877	0.387402	0.768938
1995	42E8	9	0.298813	0.497737	0.901592
1995	42E9	10	0.282615	0.497737	0.860917
1995	42F0	12	0.505107	0.520528	0.865655
1995	42F1	14	0.482822	0.595107	0.729088
1995	42F2	6	0.837081	0.228886	0.87798
1995	42F3	10	0.519591	0.582968	0.90454
1995	42F4	11	0.4129	0.522479	0.881769
1995	42F5	17	0.480175	0.641015	0.77476
1995	42F6	22	0.371234	0.657302	0.793705
1995	42F7	14	0.267086	0.584234	0.816195
1995	43E8	13	0.361236	0.653938	0.865195
1995	43E9	12	0.36613	0.497737	0.87887
1995	43F0	13	0.345867	0.519953	0.84509
1995	43F1	9	0.400775	0.457546	0.843272
1995	43F2	9	0.621596	0.457546	0.888599
1995	43F3	6	0.40796	0.17322	0.894168
1995	43F4	12	0.436271	0.270183	0.911383
1995	43F5	12	0.593705	0.592918	0.852952
1995	43F6	16	0.277444	0.642935	0.816089
1995	43F7	19	0.594179	0.733008	0.750535
1995	44E6	11	0.568004	0.289224	0.854482
1995	44E7	14	0.324845	0.356389	0.759199
1995	44E8	13	0.220124	0.475602	0.800715
1995	44E9	16	0.273191	0.675557	0.804384
1995	44F0	10	0.430001	0.220515	0.797078
1995	44F1	8	0.536897	0.457546	0.850301
1995	44F2	10	0.728185	0.457546	0.909949
1995	44F3	9	0.786932	0.569731	0.887226
1995	44F4	7	0.133557	0.546946	0.802303
1995	44F5	20	0.344944	0.657297	0.792064
1995	45E7	13	0.0916746	0.609522	0.784159
1995	45E8	17	0.150059	0.630621	0.787994
1995	45F0	5	0.453508	0.156396	0.844427
1995	45F1	7	0.487024	0.17322	0.925347
1995	45F2	8	0.454874	0.478781	0.89321
1995	45F3	12	0.354536	0.607837	0.877409
1995	45F4	17	0.25529	0.56377	0.800342
1995	46E7	17	0.32846	0.670616	0.821686
1995	46E8	18	0.162307	0.294661	0.827514
1995	46E9	13	0.300336	0.269504	0.766489
1995	46F0	7	0.441221	0.552907	0.817967
1995	46F2	8	0.455842	0.457546	0.863917
1995	46F3	19	0.365084	0.561991	0.830699
1995	47E7	10	0.102436	0.217437	0.855165
1995	47E8	20	0.318267	0.685965	0.807315
1995	47E9	13	0.245548	0.472676	0.808207
1995	47F0	14	0.338255	0.540756	0.821988
1995	47F1	17	0.292564	0.707516	0.8489
1995	47F2	19	0.220376	0.615235	0.836165
1995	48E9	17	0.252632	0.497737	0.857773
1995	48F0	19	0.342918	0.717577	0.790653
1995	48F1	13	0.333363	0.57551	0.7953
1995	49F0	16	0.408171	0.604265	0.780236
1995	49F1	13	0.203182	0.510322	0.790091
1995	50E9	15	0.0770829	0.598033	0.778298
1995	50F0	19	0.161711	0.315669	0.802879
1995	50F1	20	0.349123	0.685526	0.842277
1995	50F2	17	0.379682	0.300786	0.819005
1995	51E9	20	0.303506	0.591733	0.840007
1995	51F0	17	0.391327	0.552436	0.805869
1996	32F1	19	0.478832	0.750513	0.785398
1996	32F2	21	0.36355	0.686504	0.780982
1996	33F1	18	0.278112	0.69656	0.723489
1996	33F2	19	0.200029	0.59514	0.77462
1996	34F2	16	0.412981	0.506491	0.804629
1996	34F3	12	0.101104	0.381762	0.884056
1996	35F1	5	0.240109	0.174668	0.848321
1996	35F2	11	0.391039	0.526381	0.800961
1996	35F3	14	0.287837	0.275919	0.768514
1996	36F0	20	0.120945	0.660398	0.828385
1996	36F1	10	0.42677	0.550264	0.817391
1996	36F2	7	0.33658	0.479587	0.832237
1996	36F3	10	0.136897	0.23275	0.780514
1996	36F4	17	0.12016	0.608579	0.825054
1996	36F5	13	0.198608	0.334492	0.794777
1996	37F0	21	0.422074	0.899986	0.79125
1996	37F1	15	0.19675	0.670558	0.783332
1996	37F2	10	0.0491624	0.266731	0.804793
1996	37F3	12	0.224949	0.321743	0.722413
1996	37F4	15	0.0719486	0.279893	0.848506
1996	37F6	7	0.362686	0.0846982	0.613667
1996	38E9	14	0.467179	0.515215	0.849353
1996	38F0	13	0.406227	0.472442	0.821479
1996	38F1	12	0.406788	0.672064	0.803504
1996	38F2	12	0.0321106	0.236744	0.833416
1996	38F3	14	0.077069	0.26618	0.805677
1996	38F5	9	0.43916	0.249119	0.855078
1996	38F6	15	0.495847	0.333599	0.753635
1996	39E9	14	0.428733	0.597726	0.817635
1996	39F0	18	0.383591	0.768582	0.775334
1996	39F1	17	0.218597	0.597335	0.816397
1996	39F2	17	0.143287	0.675872	0.764772
1996	39F3	11	0.485097	0.504645	0.821351
1996	39F4	12	0.340795	0.321165	0.794011
1996	39F5	12	0.432427	0.239938	0.743669
1996	39F6	16	0.365875	0.383021	0.737138
1996	40E8	16	0.276516	0.597726	0.80034
1996	40E9	8	0.549052	0.445303	0.884958
1996	40F0	15	0.360784	0.73885	0.825615
1996	40F1	18	0.388726	0.763627	0.834681
1996	40F2	15	0.641725	0.614195	0.87106
1996	40F3	16	0.443347	0.609788	0.862637
1996	40F4	13	0.157446	0.725419	0.842413
1996	40F5	10	0.216112	0.472574	0.771053
1996	40F6	9	0.395661	0.215842	0.377311
1996	41E7	9	0.40113	0.609788	0.85056
1996	41E8	10	0.193871	0.534927	0.82817
1996	41E9	10	0.167154	0.444653	0.793613
1996	41F0	15	0.269423	0.607388	0.772062
1996	41F1	16	0.428632	0.646072	0.797782
1996	41F2	12	0.463167	0.522479	0.853075
1996	41F3	14	0.600881	0.542744	0.85516
1996	41F4	13	0.391224	0.609788	0.828416
1996	41F5	7	0.261379	0.398435	0.814565
1996	41F6	10	0.329283	0.256082	0.808943
1996	41F7	6	0.236884	0.133473	0.750807
1996	42E8	9	0.190873	0.290951	0.8952
1996	42E9	11	0.205846	0.214053	0.793492
1996	42F0	8	0.473066	0.194455	0.912791
1996	42F1	11	0.553029	0.602621	0.77221
1996	42F2	11	0.599573	0.298985	0.85051
1996	42F3	11	0.358603	0.522479	0.844792
1996	42F4	7	0.199796	0.480098	0.852702
1996	42F5	12	0.550325	0.516207	0.86362
1996	42F6	11	0.281247	0.600543	0.78147
1996	42F7	9	0.141035	0.166158	0.821857
1996	43E8	12	0.249951	0.512871	0.834115
1996	43E9	11	0.390495	0.586314	0.848652
1996	43F0	11	0.438692	0.478781	0.834725
1996	43F1	12	0.514387	0.603654	0.826531
1996	43F2	8	0.0891239	0.482469	0.84027
1996	43F3	8	0.700682	0.470783	0.88441
1996	43F4	6	0.378422	0.440722	0.857278
1996	43F5	11	0.168299	0.522479	0.862401
1996	43F6	11	0.448179	0.480733	0.880249
1996	43F7	14	0.419183	0.613183	0.831452
1996	44E6	17	0.396823	0.754645	0.826122
1996	44E7	11	0.403409	0.245701	0.889247
1996	44E8	11	0.308906	0.491632	0.884484
1996	44E9	13	0.33173	0.534496	0.769016
1996	44F1	10	0.695515	0.586601	0.903201
1996	44F2	6	0.40808	0.569778	0.74888
1996	44F3	7	0.727593	0.482469	0.830992
1996	44F5	8	0.133438	0.440722	0.833315
1996	45E7	15	0.300788	0.641142	0.816203
1996	45E8	26	0.257732	0.81044	0.791896
1996	45F0	15	0.518607	0.482497	0.724557
1996	45F1	11	0.406479	0.229972	0.819787
1996	45F2	10	0.600507	0.457546	0.794149
1996	45F3	19	0.499591	0.581588	0.82017
1996	45F4	15	0.399767	0.499292	0.8078
1996	46E7	13	0.247918	0.633673	0.846434
1996	46E8	23	0.272361	0.686781	0.801743
1996	46E9	13	0.350798	0.532545	0.801866
1996	46F0	9	0.386152	0.209134	0.819601
1996	46F2	11	0.271369	0.520528	0.825131
1996	46F3	13	0.371011	0.478781	0.843442
1996	47E7	11	0.217593	0.499689	0.875696
1996	47E8	16	0.410103	0.572747	0.780418
1996	47E9	14	0.380925	0.566704	0.802581
1996	47F0	17	0.382097	0.530651	0.78929
1996	47F1	19	0.316586	0.632202	0.842445
1996	47F2	16	0.287956	0.247193	0.822629
1996	48E9	19	0.356684	0.645142	0.79546
1996	48F0	16	0.424294	0.551489	0.793973
1996	48F1	13	0.32701	0.535763	0.814307
1996	49F0	16	0.371573	0.620134	0.79274
1996	49F1	11	0.275408	0.510322	0.807296
1996	50E9	19	0.293345	0.721773	0.826951
1996	50F0	19	0.353918	0.639237	0.787037
1996	50F1	16	0.465948	0.275032	0.848183
1996	50F2	16	0.265179	0.572747	0.785599
1996	51E9	23	0.41519	0.729245	0.823548
1996	51F0	22	0.337476	0.622015	0.808311
1997	32F1	22	0.513157	0.689191	0.660053
1997	32F2	10	0.190835	0.229365	0.773237
1997	33F1	8	0.419059	0.197381	0.770902
1997	33F2	21	0.293327	0.668692	0.788094
1997	34F2	13	0.354029	0.557033	0.705108
1997	34F3	17	0.337254	0.591647	0.76434
1997	35F1	15	0.446642	0.594645	0.802072
1997	35F2	13	0.249612	0.562731	0.740297
1997	35F3	10	0.167329	0.225929	0.806445
1997	36F0	16	0.281366	0.63364	0.720497
1997	36F1	18	0.0439855	0.681449	0.793901
1997	36F2	17	0.184504	0.597907	0.769365
1997	36F3	16	0.0833289	0.261029	0.763449
1997	36F4	13	0.436453	0.288877	0.593688
1997	36F5	12	0.470728	0.261029	0.661947
1997	37F0	15	0.305098	0.644404	0.817611
1997	37F1	14	0.327857	0.575429	0.807614
1997	37F2	12	0.479465	0.259728	0.835171
1997	37F3	15	0.131685	0.26941	0.730014
1997	37F4	13	0.141038	0.235044	0.843895
1997	37F6	7	0.499421	0.104982	0.782396
1997	38E9	11	0.355808	0.498379	0.880748
1997	38F0	13	0.332258	0.567981	0.815469
1997	38F1	13	0.353143	0.546391	0.80659
1997	38F2	5	0.463767	0.11381	0.883943
1997	38F3	9	0.114695	0.591479	0.807348
1997	38F5	11	0.338933	0.269815	0.850569
1997	38F6	13	0.37541	0.275467	0.664172
1997	39E8	14	0.116229	0.237701	0.869066
1997	39E9	11	0.413489	0.520452	0.821453
1997	39F0	19	0.538912	0.685618	0.826892
1997	39F1	10	0.28231	0.485083	0.744683
1997	39F2	13	0.302168	0.638972	0.796685
1997	39F3	12	0.127603	0.625719	0.781315
1997	39F4	9	0.181885	0.255517	0.833121
1997	39F5	10	0.2049	0.382541	0.609139
1997	39F6	12	0.212523	0.266746	0.607882
1997	40E8	19	0.442722	0.649173	0.820967
1997	40E9	16	0.311753	0.555165	0.834055
1997	40F0	13	0.450138	0.622185	0.801284
1997	40F1	15	0.608107	0.625942	0.787766
1997	40F2	10	0.613172	0.478781	0.874191
1997	40F3	10	0.194586	0.471407	0.839363
1997	40F4	10	0.0975344	0.572091	0.849154
1997	40F5	12	0.233434	0.624523	0.793117
1997	40F6	15	0.0919545	0.294619	0.688062
1997	41E7	10	0.612162	0.532919	0.822199
1997	41E8	9	0.350746	0.217437	0.857397
1997	41E9	9	0.103382	0.224671	0.856757
1997	41F0	13	0.390473	0.609327	0.840127
1997	41F1	11	0.362792	0.577462	0.835855
1997	41F2	12	0.386443	0.497737	0.869774
1997	41F3	13	0.255767	0.522479	0.886344
1997	41F4	10	0.566021	0.480733	0.851876
1997	41F5	17	0.139969	0.368107	0.693878
1997	41F6	17	0.181696	0.381938	0.781376
1997	41F7	11	0.184173	0.338146	0.702671
1997	42E9	12	0.101547	0.497737	0.861707
1997	42F0	10	0.448942	0.57551	0.803894
1997	42F1	12	0.427215	0.520528	0.868389
1997	42F2	9	0.51437	0.480733	0.907366
1997	42F3	8	0.678251	0.582968	0.889217
1997	42F4	7	0.491066	0.402546	0.83544
1997	42F5	13	0.298805	0.527983	0.822151
1997	42F6	13	0.43529	0.545601	0.824406
1997	42F7	11	0.168476	0.305143	0.717977
1997	43E8	13	0.189202	0.630053	0.845926
1997	43E9	11	0.24697	0.595216	0.811711
1997	43F0	12	0.398262	0.592894	0.82427
1997	43F1	12	0.281376	0.478781	0.856042
1997	43F2	10	0.265105	0.520528	0.826711
1997	43F3	8	0.453847	0.470783	0.849649
1997	43F4	6	0.417047	0.470783	0.912673
1997	43F5	11	0.375225	0.480733	0.869803
1997	43F6	13	0.168912	0.522479	0.851778
1997	43F7	13	0.464765	0.554174	0.748566
1997	44E6	12	0.326965	0.24243	0.567821
1997	44E7	10	0.622792	0.216671	0.789646
1997	44E8	18	0.227687	0.754645	0.648163
1997	44E9	17	0.310928	0.620601	0.76153
1997	44F0	13	0.432081	0.586141	0.828052
1997	44F1	13	0.359279	0.688027	0.844458
1997	44F2	11	0.409698	0.599838	0.81394
1997	44F3	13	0.513314	0.522479	0.872232
1997	44F4	14	0.459874	0.590967	0.871603
1997	44F5	17	0.403196	0.623856	0.81578
1997	45E7	10	0.440363	0.240501	0.837215
1997	45E8	19	0.228961	0.680055	0.768022
1997	45F0	8	0.492792	0.197202	0.671777
1997	45F1	12	0.538542	0.228965	0.827768
1997	45F2	15	0.385329	0.73885	0.873699
1997	45F3	15	0.37897	0.667332	0.807089
1997	45F4	15	0.352828	0.585005	0.841552
1997	46E7	12	0.170141	0.196407	0.822813
1997	46E8	11	0.289925	0.242316	0.686368
1997	46E9	19	0.4184	0.5943	0.766392
1997	46F0	8	0.335507	0.209263	0.78713
1997	46F2	9	0.267347	0.457546	0.862268
1997	46F3	10	0.201527	0.478781	0.882906
1997	47E7	14	0.254536	0.630053	0.83507
1997	47E8	16	0.2581	0.613165	0.695992
1997	47E9	19	0.364259	0.581588	0.835219
1997	47F0	14	0.383245	0.479751	0.740113
1997	47F1	18	0.272201	0.615235	0.714605
1997	47F2	12	0.171375	0.478781	0.787359
1997	48E8	10	0.446991	0.238985	0.803835
1997	48E9	16	0.402886	0.552554	0.793591
1997	48F0	14	0.387831	0.46828	0.849352
1997	48F1	9	0.304247	0.510322	0.856311
1997	49E8	14	0.338092	0.535607	0.778954
1997	49F0	17	0.43863	0.617135	0.788532
1997	49F1	15	0.179572	0.536455	0.76174
1997	50E9	20	0.476854	0.389344	0.828086
1997	50F0	16	0.410139	0.264649	0.854854
1997	50F1	14	0.363548	0.510322	0.744148
1997	50F2	10	0.287956	0.532957	0.811859
1997	51E9	13	0.331055	0.263742	0.824739
1997	51F0	18	0.369698	0.28144	0.748639
1998	32F1	19	0.397274	0.727978	0.755812
1998	32F2	14	0.147443	0.286072	0.784787
1998	33F1	16	0.457977	0.638948	0.758251
1998	33F2	20	0.315754	0.689191	0.747039
1998	34F2	9	0.508729	0.442167	0.694601
1998	34F3	12	0.151003	0.518585	0.669331
1998	35F1	8	0.719692	0.56167	0.864134
1998	35F2	10	0.204892	0.242476	0.70286
1998	35F3	10	0.112768	0.355964	0.793554
1998	36F0	18	0.421752	0.614851	0.815889
1998	36F1	13	0.173956	0.632828	0.768537
1998	36F2	14	0.361876	0.526495	0.81176
1998	36F3	16	0.246169	0.53949	0.752013
1998	36F4	15	0.106299	0.595266	0.838688
1998	36F5	13	0.22178	0.369164	0.786894
1998	37F0	13	0.550639	0.667819	0.798446
1998	37F1	15	0.181037	0.674436	0.795788
1998	37F2	18	0.268558	0.301598	0.664443
1998	37F3	15	0.379154	0.268677	0.798467
1998	37F4	11	0.353321	0.23931	0.794714
1998	37F6	14	0.390007	0.307863	0.736853
1998	38E9	17	0.197227	0.759114	0.78368
1998	38F0	18	0.297214	0.72319	0.768918
1998	38F1	11	0.377672	0.216671	0.880587
1998	38F2	7	0.00953483	0.530471	0.751242
1998	38F3	12	0.165592	0.306646	0.804625
1998	38F5	12	0.323534	0.305856	0.801938
1998	38F6	18	0.288929	0.324062	0.749323
1998	39E8	15	0.132989	0.506311	0.867312
1998	39E9	15	0.490011	0.63932	0.806235
1998	39F0	18	0.448443	0.759114	0.768789
1998	39F1	17	0.448072	0.736384	0.763207
1998	39F2	15	0.213577	0.636397	0.843033
1998	39F3	8	0.173451	0.680102	0.834884
1998	39F4	9	0.15686	0.194962	0.71016
1998	39F5	7	0.223758	0.117128	0.765383
1998	39F6	4	0.442067	0.163729	0.832875
1998	40E8	15	0.316575	0.707015	0.798495
1998	40E9	19	0.328961	0.759114	0.769662
1998	40F0	13	0.424002	0.521819	0.791593
1998	40F1	15	0.562756	0.73885	0.810475
1998	40F2	16	0.24788	0.617257	0.829421
1998	40F3	11	0.461045	0.619632	0.800305
1998	40F4	13	0.448363	0.63932	0.76185
1998	40F6	18	0.196233	0.666985	0.626669
1998	41E7	10	0.13741	0.196407	0.90474
1998	41E8	10	0.381403	0.499689	0.80387
1998	41E9	14	0.375064	0.666797	0.841207
1998	41F0	15	0.368439	0.652466	0.794559
1998	41F1	14	0.256963	0.577462	0.833648
1998	41F2	11	0.675586	0.480733	0.843784
1998	41F3	10	0.484315	0.500997	0.869568
1998	41F4	16	0.382146	0.567981	0.793207
1998	41F5	12	0.390278	0.675798	0.768311
1998	41F6	14	0.16377	0.661504	0.566573
1998	41F7	11	0.0807889	0.295702	0.676224
1998	42E8	11	0.299697	0.499689	0.886588
1998	42E9	12	0.198287	0.519953	0.852984
1998	42F0	13	0.530942	0.499689	0.83152
1998	42F1	10	0.445227	0.517334	0.8166
1998	42F2	9	0.315802	0.478781	0.868201
1998	42F3	11	0.336226	0.480733	0.879031
1998	42F4	10	0.398768	0.522479	0.843523
1998	42F5	15	0.500111	0.737603	0.721857
1998	42F6	17	0.164091	0.672657	0.580881
1998	42F7	9	0.423119	0.260801	0.676354
1998	43E8	12	0.230684	0.497737	0.884157
1998	43E9	13	0.349736	0.574606	0.84391
1998	43F0	15	0.334554	0.616567	0.835397
1998	43F1	14	0.521186	0.588687	0.812574
1998	43F2	11	0.742021	0.478781	0.894582
1998	43F3	9	0.360292	0.478781	0.893388
1998	43F4	6	0.159028	0.354381	0.83726
1998	43F5	11	0.498662	0.55376	0.859744
1998	43F6	14	0.564268	0.603303	0.800487
1998	43F7	12	0.367307	0.594649	0.851956
1998	44E6	14	0.308737	0.292872	0.794823
1998	44E7	11	0.59709	0.240653	0.872103
1998	44F0	18	0.453253	0.685083	0.755298
1998	44F2	7	0.344434	0.470783	0.902431
1998	44F3	13	0.482223	0.590967	0.865032
1998	44F4	10	0.365703	0.457546	0.840707
1998	44F5	17	0.345826	0.634773	0.810755
1998	45E7	9	0.149085	0.220237	0.842844
1998	45E8	16	0.252153	0.620601	0.803404
1998	45F0	12	0.560641	0.218231	0.851838
1998	45F1	12	0.452832	0.457546	0.828561
1998	45F2	11	0.532554	0.640101	0.899579
1998	45F3	10	0.377962	0.478781	0.858991
1998	45F4	13	0.529938	0.564636	0.868439
1998	46E7	11	0.150241	0.292294	0.83449
1998	46E8	12	0.258382	0.617982	0.773475
1998	46E9	16	0.324736	0.586069	0.726188
1998	46F0	11	0.426774	0.212323	0.661729
1998	46F2	11	0.482981	0.478781	0.865764
1998	46F3	10	0.394753	0.478781	0.866955
1998	47E7	11	0.243329	0.240501	0.817085
1998	47E8	13	0.25935	0.584362	0.878902
1998	47F0	12	0.314258	0.223688	0.825705
1998	47F1	14	0.348949	0.585005	0.819906
1998	47F2	20	0.273209	0.634832	0.812368
1998	48E8	16	0.341479	0.710206	0.624393
1998	48E9	13	0.307217	0.497737	0.848055
1998	48F0	15	0.438837	0.597335	0.779658
1998	48F1	12	0.215354	0.478781	0.872396
1998	49E8	19	0.405882	0.683056	0.783159
1998	49F0	13	0.332957	0.46828	0.812587
1998	49F1	18	0.370556	0.498379	0.787358
1998	50E9	19	0.290381	0.61246	0.804713
1998	50F0	22	0.364184	0.727878	0.806958
1998	50F1	20	0.401233	0.62831	0.830838
1998	50F2	13	0.210039	0.497737	0.828922
1998	51E9	20	0.436489	0.721159	0.848884
1998	51F0	19	0.431156	0.4551	0.751929
1999	32F1	19	0.574439	0.802056	0.790343
1999	32F2	7	0.0170096	0.180815	0.8811
1999	33F1	10	0.306979	0.239857	0.788199
1999	33F2	6	0.587842	0.234769	0.763904
1999	34F2	10	0.468408	0.534058	0.731564
1999	34F3	7	0.28356	0.210074	0.810958
1999	35F1	16	0.144911	0.310664	0.766136
1999	35F2	7	0.246652	0.268272	0.689237
1999	35F3	11	0.23002	0.26412	0.801903
1999	36F0	10	0.482907	0.469707	0.839557
1999	36F1	14	0.352924	0.820381	0.874707
1999	36F2	18	0.157295	0.655363	0.79579
1999	36F3	13	0.105653	0.316358	0.716766
1999	36F4	8	0.435812	0.24159	0.842734
1999	36F5	13	0.303835	0.303576	0.777493
1999	37F0	18	0.349024	0.654569	0.836186
1999	37F1	10	0.238959	0.640985	0.851264
1999	37F2	7	0.491753	0.512607	0.805419
1999	37F3	15	0.377745	0.294315	0.843772
1999	37F4	7	0.483309	0.23931	0.794881
1999	37F6	14	0.390988	0.310139	0.619003
1999	38E9	14	0.282705	0.520452	0.845024
1999	38F0	15	0.216998	0.652756	0.819686
1999	38F1	15	0.277449	0.724933	0.822326
1999	38F2	5	0.364029	0.398831	0.82236
1999	38F3	14	0.31433	0.552062	0.84604
1999	38F5	9	0.401638	0.23931	0.85923
1999	38F6	20	0.291722	0.731036	0.637702
1999	39E8	14	0.0505116	0.51737	0.889177
1999	39E9	13	0.157443	0.297224	0.861543
1999	39F0	19	0.333396	0.743023	0.819644
1999	39F1	13	0.44705	0.284891	0.589383
1999	39F2	12	0.332135	0.60413	0.617797
1999	39F3	11	0.205664	0.625769	0.833363
1999	39F4	11	0.272834	0.302998	0.779553
1999	39F5	11	0.411035	0.523636	0.747908
1999	39F6	20	0.25395	0.404579	0.77813
1999	40E8	14	0.0585155	0.593771	0.868064
1999	40E9	17	0.224448	0.578153	0.81407
1999	40F0	13	0.462156	0.712648	0.802961
1999	40F1	11	0.422871	0.480733	0.832129
1999	40F2	13	0.441593	0.563942	0.802362
1999	40F3	11	0.331161	0.590319	0.778958
1999	40F4	14	0.261459	0.725993	0.753863
1999	40F5	14	0.493078	0.630053	0.806112
1999	40F6	17	0.26772	0.670524	0.780201
1999	41E7	12	0.0904608	0.574024	0.829992
1999	41E8	13	0.220891	0.623507	0.799468
1999	41E9	18	0.306281	0.630207	0.78066
1999	41F0	16	0.327433	0.593771	0.773347
1999	41F1	13	0.207324	0.66269	0.802305
1999	41F2	13	0.693101	0.709404	0.689584
1999	41F3	14	0.454255	0.609788	0.843047
1999	41F4	13	0.574497	0.611494	0.862891
1999	41F5	16	0.500838	0.654672	0.759866
1999	41F6	15	0.222904	0.694207	0.758477
1999	41F7	11	0.270469	0.627137	0.802089
1999	42E8	12	0.337301	0.633518	0.787164
1999	42E9	15	0.188897	0.611712	0.801008
1999	42F0	9	0.385185	0.653783	0.797693
1999	42F1	20	0.327782	0.77937	0.730192
1999	42F2	11	0.669504	0.592894	0.818104
1999	42F3	10	0.236189	0.607837	0.882123
1999	42F4	12	0.102103	0.50562	0.822064
1999	42F5	17	0.46251	0.653696	0.664276
1999	42F6	15	0.421923	0.668622	0.723323
1999	42F7	17	0.228694	0.701939	0.752773
1999	43E8	17	0.288723	0.647022	0.827275
1999	43E9	17	0.224485	0.664332	0.823127
1999	43F0	16	0.315898	0.591448	0.741926
1999	43F1	16	0.496194	0.612491	0.776123
1999	43F2	11	0.242027	0.480733	0.839273
1999	43F3	11	0.366783	0.480733	0.867314
1999	43F4	11	0.0705767	0.478781	0.840962
1999	43F5	13	0.347303	0.594301	0.740308
1999	43F6	11	0.59107	0.609788	0.900069
1999	43F7	20	0.501846	0.66601	0.79975
1999	44E6	19	0.284252	0.783764	0.778121
1999	44E7	17	0.410882	0.754645	0.75884
1999	44E8	14	0.162273	0.538655	0.832475
1999	44E9	16	0.462643	0.594846	0.77994
1999	44F0	20	0.411288	0.710243	0.7868
1999	44F1	15	0.393959	0.632019	0.799014
1999	44F2	12	0.621774	0.609788	0.87127
1999	44F3	12	0.490357	0.607837	0.872983
1999	44F4	12	0.460204	0.498379	0.807698
1999	44F5	17	0.402406	0.660745	0.833571
1999	45E7	19	0.398821	0.535323	0.746827
1999	45E8	21	0.291948	0.671328	0.826088
1999	45F0	16	0.555742	0.251895	0.754845
1999	45F1	17	0.398826	0.595107	0.781075
1999	45F2	15	0.591022	0.73885	0.823506
1999	45F3	12	0.455289	0.590967	0.881676
1999	45F4	17	0.390447	0.591936	0.772123
1999	46E7	13	0.421685	0.303917	0.868351
1999	46E8	22	0.314364	0.732719	0.817792
1999	46E9	16	0.470059	0.489799	0.808321
1999	46F0	13	0.508034	0.259682	0.754269
1999	46F2	15	0.383529	0.586577	0.777719
1999	46F3	15	0.560856	0.500997	0.774194
1999	47E7	10	0.51043	0.232183	0.846889
1999	47E8	25	0.296641	0.852684	0.779924
1999	47E9	24	0.356241	0.740044	0.778213
1999	47F0	20	0.348526	0.620602	0.83538
1999	47F1	15	0.299652	0.478781	0.833718
1999	47F2	17	0.351935	0.610564	0.8018
1999	48E8	19	0.365375	0.78247	0.801565
1999	48E9	17	0.488585	0.563209	0.847693
1999	48F0	17	0.425243	0.666403	0.807748
1999	48F1	11	0.214229	0.480733	0.816343
1999	49E8	22	0.417559	0.811107	0.753861
1999	49F0	18	0.491743	0.552554	0.778154
1999	49F1	16	0.66364	0.551753	0.787526
1999	50E9	21	0.486865	0.818527	0.82953
1999	50F0	20	0.374521	0.689631	0.815155
1999	50F1	20	0.42414	0.547991	0.800771
1999	50F2	14	0.246191	0.498379	0.752263
1999	51E9	24	0.613474	0.759625	0.85314
1999	51F0	15	0.529524	0.451627	0.878497
2000	32F1	19	0.163697	0.805612	0.709773
2000	32F2	7	0.0533283	0.230988	0.835421
2000	33F1	7	0.0331874	0.230761	0.826318
2000	33F2	15	0.356806	0.325912	0.800535
2000	34F2	14	0.531976	0.619886	0.767763
2000	34F3	5	0.455797	0.220402	0.759509
2000	35F1	4	0.442853	0.11381	0.818182
2000	35F2	9	0.148117	0.501123	0.855385
2000	35F3	7	0.745986	0.14556	0.853981
2000	36F0	10	0.226712	0.609147	0.804828
2000	36F1	10	0.378897	0.389663	0.789853
2000	36F2	15	0.173624	0.573106	0.837774
2000	36F3	18	0.37302	0.313289	0.720728
2000	36F4	16	0.415032	0.360075	0.811627
2000	36F5	15	0.322395	0.627137	0.737299
2000	37F0	14	0.17361	0.323891	0.800719
2000	37F1	17	0.169816	0.619418	0.746237
2000	37F2	13	0.480274	0.305738	0.85496
2000	37F4	13	0.230493	0.24159	0.663686
2000	37F6	15	0.372313	0.330747	0.715238
2000	38E9	14	0.320301	0.825922	0.773395
2000	38F3	12	0.541436	0.275802	0.816102
2000	38F5	12	0.473813	0.345846	0.742142
2000	38F6	21	0.140974	0.404579	0.811471
2000	39E8	20	0.150587	0.608268	0.754515
2000	39E9	17	0.228575	0.755436	0.799342
2000	39F0	14	0.330435	0.500997	0.793595
2000	39F1	13	0.525979	0.527171	0.827698
2000	39F2	13	0.265499	0.642821	0.802006
2000	39F3	13	0.343191	0.501892	0.783688
2000	39F4	12	0.447421	0.23931	0.72348
2000	39F5	11	0.446749	0.701954	0.696959
2000	39F6	20	0.364787	0.385757	0.790196
2000	40E8	10	0.36369	0.500997	0.878395
2000	40E9	15	0.30074	0.630053	0.849028
2000	40F0	15	0.225202	0.768582	0.82455
2000	40F1	14	0.270592	0.600902	0.751222
2000	40F2	13	0.354494	0.497705	0.856882
2000	40F3	14	0.452643	0.573506	0.828735
2000	40F4	12	0.404512	0.664819	0.727927
2000	40F5	18	0.422883	0.666342	0.809996
2000	40F6	16	0.228422	0.698806	0.765824
2000	41E7	12	0.330191	0.619072	0.888147
2000	41E8	12	0.363806	0.493416	0.860371
2000	41E9	14	0.184376	0.653938	0.833931
2000	41F0	14	0.372902	0.617621	0.803901
2000	41F1	15	0.41768	0.500997	0.768262
2000	41F2	13	0.441341	0.73885	0.841722
2000	41F3	10	0.753376	0.480733	0.890329
2000	41F4	12	0.379157	0.504645	0.812952
2000	41F5	19	0.552935	0.703756	0.72898
2000	41F6	18	0.178347	0.825293	0.764053
[truncated: 1,677 more rows]
