# Supplementary material for: Temporal and spatial differences between taxonomic and trait biodiversity in a large marine ecosystem: Causes and consequences
Source: PLoS One. 2017 Dec 18;12(12):e0189731. doi: 10.1371/journal.pone.0189731 (PMC5734758; doi:10.1371/journal.pone.0189731)
Supplement: S3 Dataset — (XLSX) [file pone.0189731.s009.xlsx]

## Sheet: Sheet1
Subarea	Depth	Sea bottom temperature	Sea bottom salinity	Temperature seasonality	Salinity variability	Substrate richness	Substrate evenness
32F1	35.3533	7.2671	34.6541	9.43272	0.232605	6	0.531575
32F2	41.5469	7.2538	34.9304	9.59053	0.142843	3	0.578671
33F1	27.9321	6.85517	34.3114	9.50213	0.0620305	4	0.538197
33F2	42.4463	7.30741	34.8511	8.97204	0.205988	3	0.575683
34F2	43.8772	6.85563	34.5264	8.76707	0.205842	3	0.630961
34F3	30.8666	6.81055	34.9189	9.92065	0.110923	2	0.659685
35F1	34.0429	6.09874	34.4234	8.90194	0.152364	4	0.582157
35F2	31.7951	6.44613	34.5721	8.81127	0.107394	2	0.754613
35F3	28.2391	6.47062	34.7628	9.50045	0.110818	1	1
36F0	46.8646	6.20999	34.4036	7.59929	0.155366	5	0.725475
36F1	51.6889	6.1447	34.6292	8.04392	0.105618	3	0.673881
36F2	39.769	6.25903	34.6831	7.97567	0.0641991	4	0.547359
36F3	37.7873	6.51374	34.6928	7.09923	0.0832616	3	0.865523
36F4	37.6197	6.31927	34.5928	8.01965	0.0687629	2	0.613869
36F5	32.2773	6.03795	34.1992	10.1807	0.495328	2	0.623077
37F0	61.2007	6.91312	34.628	3.97385	0.160109	4	0.388321
37F1	55.5271	6.81557	34.7613	4.51362	0.0721048	3	0.362445
37F2	49.2588	6.37858	34.7858	6.03001	0.0486866	4	0.61051
37F3	43.3239	6.23795	34.7732	5.8195	0.0574791	2	0.646699
37F4	47.1882	6.67775	34.7169	4.27435	0.0764948	2	0.8
37F6	35.4591	6.03923	34.1628	8.95427	0.326364	1	1
38E9	73.6635	6.76109	34.6021	4.05859	0.14086	4	0.718594
38F0	75.3359	7.30818	34.7642	1.25183	0.0587897	3	0.989899
38F1	43.2091	6.5561	34.8088	5.52588	0.0639041	3	0.602453
38F2	23.3885	6.15716	34.7835	8.47041	0.0622273	2	0.999136
38F3	42.3619	5.73397	34.8209	6.49283	0.0478391	1	1
38F5	43.4074	6.46082	34.7267	5.23987	0.0537061	1	1
38F6	40.6559	6.30944	34.542	6.74388	0.132656	3	0.751111
39E8	88.4294	6.57987	34.5459	3.28447	0.0650225	5	0.397614
39E9	74.3653	6.9168	34.7665	1.65573	0.0954607	5	0.576471
39F0	80.8153	6.9764	34.8868	1.05508	0.0444104	3	0.418605
39F1	63.6886	6.50366	34.9147	3.54248	0.0732429	2	0.920887
39F2	36.8316	6.15886	34.8928	6.04667	0.0787602	3	0.625972
39F3	35.7892	5.714	34.8829	6.91347	0.0506881	3	0.683544
39F4	44.3071	5.85788	34.8823	4.91722	0.0570355	3	0.354676
39F5	42.5111	6.16614	34.827	4.23296	0.0649983	2	0.50495
39F6	42.565	6.18351	34.5745	6.05745	0.182735	3	0.683689
40E8	78.3226	6.55209	34.523	4.92844	0.193761	4	0.691802
40E9	83.0608	6.89408	34.8599	1.77942	0.0411251	3	0.774194
40F0	81.0086	6.97388	34.9738	1.11015	0.0325787	1	1
40F1	77.5743	6.9347	35.0347	0.722414	0.0367503	1	1
40F2	74.8039	6.83603	35.0154	0.697314	0.0353464	2	0.580552
40F3	49.1507	6.19552	35.0277	2.70192	0.0614346	3	0.485705
40F4	41.5991	5.71171	34.9542	4.78814	0.0563581	2	0.844828
40F5	50.1253	6.27636	34.8993	2.92653	0.0557601	2	0.9
40F6	39.6525	6.08164	34.5689	5.31387	0.160257	1	1
41E7	56.1409	6.5439	34.4295	4.59692	0.0677294	5	0.773689
41E8	59.8084	6.8131	34.6666	3.42596	0.11053	3	0.654607
41E9	72.2609	7.04465	34.8807	1.95274	0.0523674	2	0.9
41F0	89.5924	7.1757	35.0252	0.830089	0.0437293	2	0.8
41F1	87.022	7.51362	35.1375	0.309396	0.0516938	1	1
41F2	78.545	6.67585	35.0947	0.580862	0.0311436	2	0.681132
41F3	69.2855	6.43981	35.075	0.648862	0.032153	3	0.688525
41F4	61.3781	6.35416	35.0414	1.41403	0.0466591	2	0.952941
41F5	50.4754	6.37049	34.8874	2.25812	0.0714761	4	0.571429
41F6	40.9207	5.85624	34.6233	5.03588	0.0963413	3	0.775758
41F7	29.7383	5.79946	34.0694	7.2438	0.266237	3	0.429415
42E8	64.0144	7.17325	34.6884	3.07367	0.0958974	4	0.647735
42E9	76.7741	7.37761	34.8976	1.91162	0.0662177	2	0.9
42F0	86.7718	7.53972	35.0763	0.829865	0.069853	3	0.630901
42F1	94.3666	7.43815	35.1425	0.229397	0.0648	2	0.8
42F2	72.9032	6.4819	35.1131	0.784994	0.0253677	1	1
42F3	61.1557	6.13172	35.0857	1.04737	0.0312648	1	1
42F4	56.8435	6.03316	35.0505	1.39769	0.0376917	3	0.492027
42F5	56.8374	6.07614	34.9216	2.09382	0.0720159	3	0.438361
42F6	45.8496	5.76346	34.7705	4.53298	0.0711869	3	0.947869
42F7	31.9968	5.82994	34.5042	6.50096	0.160104	4	0.645322
43E8	90.0928	7.44818	34.7061	3.20178	0.149461	5	0.560124
43E9	80.3432	7.77803	34.9741	1.53423	0.0590562	2	0.999459
43F0	85.8559	7.9482	35.1166	0.460261	0.0363008	4	0.828431
43F1	93.918	7.36165	35.1448	0.445865	0.0516896	2	0.9
43F2	78.4026	6.96484	35.1764	0.605861	0.0703906	3	0.757576
43F3	63.9716	6.2654	35.1045	1.06901	0.02803	2	0.650289
43F4	63.1908	6.1302	35.0848	1.36352	0.0416642	2	0.99221
43F5	62.8434	6.35079	35.0459	1.4118	0.0595256	2	0.905749
43F6	66.3296	6.5976	35.0127	1.14413	0.101338	3	0.721793
43F7	61.586	6.46611	34.8859	2.75043	0.199434	3	0.351786
44E6	65.9191	7.01637	34.5918	5.16158	0.0268188	5	0.447338
44E7	87.3627	6.96563	34.7182	5.05536	0.0213131	4	0.837683
44E8	97.7363	7.5421	34.8588	2.99318	0.144326	4	0.673362
44E9	104.793	8.00744	35.1295	0.529452	0.0457014	2	0.9
44F0	109.946	7.59321	35.1813	0.0428816	0.0260074	1	1
44F1	91.4877	7.56833	35.175	0.38196	0.0245007	1	1
44F2	75.5887	6.39449	35.1159	1.30665	0.0272352	2	0.609756
44F3	70.4626	6.37671	35.111	1.28417	0.0278847	2	0.623077
44F4	84.2813	6.62859	35.1312	1.02936	0.0401075	2	0.950884
44F5	115.401	7.39204	35.1839	-0.0678896	0.0387429	3	0.560224
45E7	57.5828	7.48226	34.8365	3.2541	0.0568109	4	0.603908
45E8	104.787	8.18662	35.0968	1.27432	0.0699825	2	0.787154
45F0	149.614	7.09812	35.2146	0.0676096	0.0201474	1	1
45F1	123.198	7.39834	35.1766	0.228098	0.0366425	2	0.9
45F2	73.4964	6.73376	35.1426	1.03728	0.0276766	1	1
45F3	107.93	6.83572	35.1508	0.88945	0.0475196	2	0.566372
45F4	141.701	7.52615	35.1939	-0.269977	0.0404563	2	0.9
46E7	79.6245	7.71861	34.8508	3.40453	0.106924	4	0.742072
46E8	106.999	8.32527	35.1714	0.846438	0.0424257	3	0.925926
46E9	128.609	7.55283	35.2293	0.280265	0.0131827	2	1
46F0	137.123	6.90539	35.2056	0.188208	0.0306828	3	0.888889
46F2	112.307	7.00968	35.1843	0.588931	0.0201147	1	1
46F3	137.298	7.61644	35.2324	-0.0158683	0.0269234	2	0.8
47E7	78.8506	7.88577	34.8986	3.59474	0.0763307	4	0.591847
47E8	111.669	8.22443	35.1585	1.41901	0.0837743	3	0.747374
47E9	135.366	7.36667	35.2485	0.29652	0.0176014	4	0.514286
47F0	132.3	6.95662	35.2205	0.311967	0.0302315	2	0.9
47F1	113.232	7.10421	35.2357	0.283796	0.0181606	1	1
47F2	123.359	7.34874	35.2401	0.240847	0.0171494	2	1
48E8	114.426	8.41377	35.2211	1.37241	0.0466412	3	0.722089
48E9	135.678	7.68517	35.277	0.469099	0.0135368	3	0.937984
48F0	126.364	7.21404	35.2652	0.382516	0.0125449	3	0.888889
48F1	112.124	7.12069	35.2616	0.364155	0.0120431	1	1
49E8	110.429	8.13183	35.2716	2.93741	0.0222256	6	0.547921
49F0	150.395	7.69161	35.2918	0.427518	0.0112029	1	1
49F1	121.937	7.19863	35.2676	0.507622	0.0120434	1	1
50E9	113.683	8.44007	35.313	1.46249	0.0167724	6	0.493323
50F0	145.424	8.25435	35.3102	0.631206	0.011654	3	0.617284
50F1	142.346	7.69201	35.2923	0.506583	0.0177157	2	0.8
50F2	126.263	8.23441	35.3048	0.377392	0.0210017	1	1
51E9	153.983	8.76081	35.3343	0.737481	0.016975	3	0.475948
51F0	162.224	8.53333	35.3271	0.623302	0.011863	5	0.391385
